# Supplementary material for: Small RNAs from the plant pathogenic fungus Sclerotinia sclerotiorum highlight host candidate genes associated with quantitative disease resistance
Source: Mol Plant Pathol. 2019 Jul 30;20(9):1279–97. doi: 10.1111/mpp.12841 (PMC6715603; doi:10.1111/mpp.12841)
Supplement: Supplementary file 3 — Table S1 Size distribution (in nucleotides) of library fragments selected for Illumina sequencing (% total fragments). [file MPP-20-1279-s003.xlsx]

## Sheet: TableS1
Table S1. Size distribution (in nucleotides) of library fragments selected for Illumina sequencing (% total fragments)
sample	Library	1 to 17	18 to 26	above 27
Ss_PDB1	HWG-10	6.61	74.18	19.06
Ss_PDB2	HWG-11	10.08	80.93	7.2
Ss_PDB3	HWG-12	6.02	73.86	17.5
At_FRT1	HWG-7	13.88	78.36	7.68
At_FRT2	HWG-8	15.01	80.69	4.17
At_FRT3	HWG-9	10.82	77.48	5.52
At_NEC1	HWG-4	21.89	65.76	11.83
At_NEC2	HWG-5	16.84	74.15	8.89
At_NEC3	HWG-6	13.71	76.16	9.99
Pv_FRT1	HWG-42	3.12	90.78	5.94
Pv_FRT2	HWG-44	5.9	86.82	7.03
Pv_FRT3	HWG-46	4.48	80.29	15.08
Pv_NEC1	HWG-43	2.89	91.37	5.62
Pv_NEC2	HWG-45	4.2	76.19	19.36
Pv_NEC3	HWG-47	13.84	71.43	14.09
