# Supplementary material for: Small RNAs from the plant pathogenic fungus Sclerotinia sclerotiorum highlight host candidate genes associated with quantitative disease resistance
Source: Mol Plant Pathol. 2019 Jul 30;20(9):1279–97. doi: 10.1111/mpp.12841 (PMC6715603; doi:10.1111/mpp.12841)
Supplement: Supplementary file 4 — Table S2 Enrichment of GO terms in Arabidopsis thaliana gene targets of 374 Sclerotinia sclerotiorum core sRNAs at a psRNATarget E value of ≤3. [file MPP-20-1279-s004.xlsx]

## Sheet: Molecular function GO over-repr
Table S2. Enrichment of GO terms in Arabidopsis thaliana gene targets of 374 Sclerotinia sclerotiorum core sRNAs at a psRNATarget E value of <=3
GO ID	Term	Annotated	Significant	Expected	p	BH adjusted P
GO:0005524	ATP binding	2057	150	88.91	1.3e-10	1.5951e-07
GO:0004674	protein serine/threonine kinase activity	780	60	33.71	9.2e-06	0.0056442
GO:0004519	endonuclease activity	255	30	11.02	1.4e-05	0.005726
GO:0005515	protein binding	4134	246	178.68	5.5e-05	0.0168713
GO:0016757	transferase activity, transferring glyco...	659	48	28.48	9.1e-05	0.0223314
GO:0000166	nucleotide binding	2827	207	122.19	0.00024	0.04908
GO:0042626	ATPase activity, coupled to transmembran...	207	17	8.95	0.00097	0.149285
GO:0070290	N-acylphosphatidylethanolamine-specific ...	12	4	0.52	0.0013	0.149285
GO:0004630	phospholipase D activity	12	4	0.52	0.0013	0.149285
GO:0019825	oxygen binding	234	21	10.11	0.00132	0.149285
GO:0019199	transmembrane receptor protein kinase ac...	107	11	4.62	0.00145	0.149285
GO:0033613	activating transcription factor binding	6	3	0.26	0.00146	0.149285
GO:0046872	metal ion binding	3432	195	148.33	0.00176	0.166117
GO:0004386	helicase activity	190	22	8.21	0.00219	0.179142
GO:0042803	protein homodimerization activity	150	15	6.48	0.00219	0.179142
GO:0051087	chaperone binding	23	5	0.99	0.00262	0.199207
GO:0005509	calcium ion binding	265	22	11.45	0.00276	0.199207
GO:0009881	photoreceptor activity	16	4	0.69	0.00416	0.264419
GO:0003691	double-stranded telomeric DNA binding	16	4	0.69	0.00416	0.264419
GO:0003677	DNA binding	2351	123	101.61	0.00431	0.264419
GO:0016760	cellulose synthase (UDP-forming) activit...	26	5	1.12	0.00461	0.269356
GO:0016301	kinase activity	1435	106	62.02	0.00549	0.296614
GO:0008649	rRNA methyltransferase activity	9	3	0.39	0.00556	0.296614
GO:0000155	phosphorelay sensor kinase activity	18	4	0.78	0.00653	0.333846
GO:0020037	heme binding	339	25	14.65	0.0069	0.338652
GO:0004402	histone acetyltransferase activity	29	5	1.25	0.00748	0.352998
GO:0005506	iron ion binding	278	22	12.02	0.00795	0.361283
GO:0017025	TBP-class protein binding	20	4	0.86	0.00966	0.423315
GO:0016838	carbon-oxygen lyase activity, acting on ...	36	4	1.56	0.01055	0.446374
GO:0043531	ADP binding	116	11	5.01	0.01182	0.483438
GO:0008565	protein transporter activity	146	12	6.31	0.01278	0.490417
GO:0008017	microtubule binding	109	11	4.71	0.01279	0.490417
GO:0016709	oxidoreductase activity, acting on paire...	201	17	8.69	0.01435	0.524849
GO:0008889	glycerophosphodiester phosphodiesterase ...	13	3	0.56	0.01664	0.524849
GO:0003678	DNA helicase activity	37	4	1.6	0.01664	0.524849
GO:0016653	oxidoreductase activity, acting on NAD(P...	5	2	0.22	0.01711	0.524849
GO:0016656	monodehydroascorbate reductase (NADH) ac...	5	2	0.22	0.01711	0.524849
GO:0042299	lupeol synthase activity	5	2	0.22	0.01711	0.524849
GO:0000285	1-phosphatidylinositol-3-phosphate 5-kin...	5	2	0.22	0.01711	0.524849
GO:0004652	polynucleotide adenylyltransferase activ...	5	2	0.22	0.01711	0.524849
GO:0003724	RNA helicase activity	48	5	2.07	0.02488	0.695207
GO:0050302	indole-3-acetaldehyde oxidase activity	6	2	0.26	0.02493	0.695207
GO:0010385	double-stranded methylated DNA binding	6	2	0.26	0.02493	0.695207
GO:0004737	pyruvate decarboxylase activity	6	2	0.26	0.02493	0.695207
GO:0008408	3'-5' exonuclease activity	53	5	2.29	0.02759	0.732284
GO:0003682	chromatin binding	159	14	6.87	0.02787	0.732284
GO:0042393	histone binding	52	6	2.25	0.02805	0.732284
GO:0008559	xenobiotic-transporting ATPase activity	16	3	0.69	0.02959	0.756394
GO:0003729	mRNA binding	349	23	15.08	0.03041	0.761491
GO:0004185	serine-type carboxypeptidase activity	56	6	2.42	0.03328	0.770511
GO:0016889	endodeoxyribonuclease activity, producin...	7	2	0.3	0.03391	0.770511
GO:0010294	abscisic acid glucosyltransferase activi...	7	2	0.3	0.03391	0.770511
GO:0045300	acyl-[acyl-carrier-protein] desaturase a...	7	2	0.3	0.03391	0.770511
GO:0045547	dehydrodolichyl diphosphate synthase act...	7	2	0.3	0.03391	0.770511
GO:0004673	protein histidine kinase activity	19	5	0.82	0.0431	0.842412
GO:0055106	ubiquitin-protein transferase regulator ...	9	2	0.39	0.0432	0.842412
GO:0030976	thiamine pyrophosphate binding	8	2	0.35	0.04394	0.842412
GO:0036402	proteasome-activating ATPase activity	8	2	0.35	0.04394	0.842412
GO:0047714	galactolipase activity	8	2	0.35	0.04394	0.842412
GO:0008169	C-methyltransferase activity	8	2	0.35	0.04394	0.842412
GO:0060590	ATPase regulator activity	8	2	0.35	0.04394	0.842412
GO:0048040	UDP-glucuronate decarboxylase activity	8	2	0.35	0.04394	0.842412
GO:0016208	AMP binding	8	2	0.35	0.04394	0.842412
GO:0003688	DNA replication origin binding	8	2	0.35	0.04394	0.842412
GO:0005355	glucose transmembrane transporter activi...	33	4	1.43	0.05256	0.992171
GO:0003779	actin binding	98	8	4.24	0.05417	1
GO:0003824	catalytic activity	9041	562	390.76	0.05878	1
GO:0004222	metalloendopeptidase activity	49	5	2.12	0.05953	1
GO:0030276	clathrin binding	35	4	1.51	0.06292	1
GO:0051539	4 iron, 4 sulfur cluster binding	50	5	2.16	0.0639	1
GO:0004029	aldehyde dehydrogenase (NAD) activity	10	2	0.43	0.06671	1
GO:0070403	NAD+ binding	10	2	0.43	0.06671	1
GO:0004930	G-protein coupled receptor activity	10	2	0.43	0.06671	1
GO:0004177	aminopeptidase activity	22	3	0.95	0.06729	1
GO:0008483	transaminase activity	73	7	3.16	0.06899	1
GO:0016887	ATPase activity	535	41	23.12	0.07172	1
GO:0003887	DNA-directed DNA polymerase activity	23	3	0.99	0.075	1
GO:0050660	flavin adenine dinucleotide binding	138	10	5.96	0.07644	1
GO:0005337	nucleoside transmembrane transporter act...	35	4	1.51	0.07914	1
GO:0004525	ribonuclease III activity	11	2	0.48	0.07926	1
GO:0015288	porin activity	11	2	0.48	0.07926	1
GO:0030554	adenyl nucleotide binding	2136	157	92.32	0.07957	1
GO:0016740	transferase activity	3767	244	162.81	0.08075	1
GO:0004031	aldehyde oxidase activity	8	3	0.35	0.08445	1
GO:0016706	oxidoreductase activity, acting on paire...	76	7	3.28	0.08599	1
GO:0008234	cysteine-type peptidase activity	115	7	4.97	0.08662	1
GO:0005484	SNAP receptor activity	55	5	2.38	0.08835	1
GO:0008308	voltage-gated anion channel activity	20	3	0.86	0.09237	1
GO:0019239	deaminase activity	21	3	0.91	0.09238	1
GO:0008271	secondary active sulfate transmembrane t...	12	2	0.52	0.09246	1
GO:0003843	1,3-beta-D-glucan synthase activity	12	2	0.52	0.09246	1
GO:0008970	phosphatidylcholine 1-acylhydrolase acti...	12	2	0.52	0.09246	1
GO:0008142	oxysterol binding	12	2	0.52	0.09246	1
GO:0019900	kinase binding	68	4	2.94	0.09252	1
GO:0008026	ATP-dependent helicase activity	106	8	4.58	0.09279	1
GO:0008810	cellulase activity	26	3	1.12	0.10026	1
GO:0008170	N-methyltransferase activity	65	4	2.81	0.1004	1
GO:0004675	transmembrane receptor protein serine/th...	92	7	3.98	0.10322	1
GO:0035091	phosphatidylinositol binding	90	9	3.89	0.10428	1
GO:0015562	efflux transmembrane transporter activit...	31	4	1.34	0.10606	1
GO:0031490	chromatin DNA binding	27	3	1.17	0.10935	1
GO:0016705	oxidoreductase activity, acting on paire...	387	33	16.73	0.11088	1
GO:0015293	symporter activity	170	12	7.35	0.11318	1
GO:0022857	transmembrane transporter activity	1184	67	51.17	0.11641	1
GO:0009672	auxin:proton symporter activity	14	2	0.61	0.12054	1
GO:0004028	3-chloroallyl aldehyde dehydrogenase act...	14	2	0.61	0.12054	1
GO:0016844	strictosidine synthase activity	14	2	0.61	0.12054	1
GO:0008144	drug binding	25	2	1.08	0.12414	1
GO:0016896	exoribonuclease activity, producing 5'-p...	29	2	1.25	0.12416	1
GO:0016788	hydrolase activity, acting on ester bond...	1118	79	48.32	0.1294	1
GO:0016308	1-phosphatidylinositol-4-phosphate 5-kin...	15	2	0.65	0.13527	1
GO:0005545	1-phosphatidylinositol binding	15	2	0.65	0.13527	1
GO:0019899	enzyme binding	262	19	11.32	0.14688	1
GO:0003964	RNA-directed DNA polymerase activity	31	3	1.34	0.14855	1
GO:0016893	endonuclease activity, active with eithe...	38	4	1.64	0.1618	1
GO:0017016	Ras GTPase binding	41	4	1.77	0.16182	1
GO:1901981	phosphatidylinositol phosphate binding	18	3	0.78	0.16182	1
GO:0015386	potassium:proton antiporter activity	17	2	0.73	0.16577	1
GO:0016614	oxidoreductase activity, acting on CH-OH...	210	10	9.08	0.16955	1
GO:0042802	identical protein binding	257	22	11.11	0.17614	1
GO:0000149	SNARE binding	57	5	2.46	0.17751	1
GO:0015079	potassium ion transmembrane transporter ...	82	6	3.54	0.18113	1
GO:0010329	auxin efflux transmembrane transporter a...	18	2	0.78	0.18143	1
GO:0008131	primary amine oxidase activity	18	2	0.78	0.18143	1
GO:0008139	nuclear localization sequence binding	18	2	0.78	0.18143	1
GO:0080043	quercetin 3-O-glucosyltransferase activi...	71	5	3.07	0.19258	1
GO:0080044	quercetin 7-O-glucosyltransferase activi...	71	5	3.07	0.19258	1
GO:0015171	amino acid transmembrane transporter act...	85	5	3.67	0.19552	1
GO:0004521	endoribonuclease activity	53	5	2.29	0.1969	1
GO:0003774	motor activity	86	6	3.72	0.19701	1
GO:0003725	double-stranded RNA binding	19	2	0.82	0.1973	1
GO:0042162	telomeric DNA binding	24	6	1.04	0.19757	1
GO:0015144	carbohydrate transmembrane transporter a...	127	9	5.49	0.1978	1
GO:0015203	polyamine transmembrane transporter acti...	5	1	0.22	0.19823	1
GO:0016661	oxidoreductase activity, acting on other...	5	1	0.22	0.19823	1
GO:0003988	acetyl-CoA C-acyltransferase activity	5	1	0.22	0.19823	1
GO:0019789	SUMO transferase activity	5	1	0.22	0.19823	1
GO:0016670	oxidoreductase activity, acting on a sul...	5	1	0.22	0.19823	1
GO:0017110	nucleoside-diphosphatase activity	5	1	0.22	0.19823	1
GO:0004030	aldehyde dehydrogenase [NAD(P)+] activit...	5	1	0.22	0.19823	1
GO:0004322	ferroxidase activity	5	1	0.22	0.19823	1
GO:0003830	beta-1,4-mannosylglycoprotein 4-beta-N-a...	5	1	0.22	0.19823	1
GO:0000254	C-4 methylsterol oxidase activity	5	1	0.22	0.19823	1
GO:0035198	miRNA binding	5	1	0.22	0.19823	1
GO:0008964	phosphoenolpyruvate carboxylase activity	5	1	0.22	0.19823	1
GO:0009001	serine O-acetyltransferase activity	5	1	0.22	0.19823	1
GO:0004445	inositol-polyphosphate 5-phosphatase act...	5	1	0.22	0.19823	1
GO:0008199	ferric iron binding	5	1	0.22	0.19823	1
GO:0045544	gibberellin 20-oxidase activity	5	1	0.22	0.19823	1
GO:0008893	guanosine-3',5'-bis(diphosphate) 3'-diph...	5	1	0.22	0.19823	1
GO:0031176	endo-1,4-beta-xylanase activity	5	1	0.22	0.19823	1
GO:0000404	heteroduplex DNA loop binding	5	1	0.22	0.19823	1
GO:0052658	inositol-1,4,5-trisphosphate 5-phosphata...	5	1	0.22	0.19823	1
GO:0005525	GTP binding	252	14	10.89	0.20357	1
GO:0030246	carbohydrate binding	308	17	13.31	0.20701	1
GO:0016836	hydro-lyase activity	79	6	3.41	0.21302	1
GO:0004970	ionotropic glutamate receptor activity	20	2	0.86	0.21333	1
GO:0008047	enzyme activator activity	84	5	3.63	0.21399	1
GO:0005351	sugar:proton symporter activity	94	6	4.06	0.22113	1
GO:0016811	hydrolase activity, acting on carbon-nit...	67	6	2.9	0.22478	1
GO:0046982	protein heterodimerization activity	115	7	4.97	0.22979	1
GO:0003712	transcription cofactor activity	93	4	4.02	0.2298	1
GO:0036459	ubiquitinyl hydrolase activity	40	3	1.73	0.23279	1
GO:0043047	single-stranded telomeric DNA binding	6	1	0.26	0.23289	1
GO:0004335	galactokinase activity	6	1	0.26	0.23289	1
GO:0010011	auxin binding	6	1	0.26	0.23289	1
GO:0004301	epoxide hydrolase activity	6	1	0.26	0.23289	1
GO:0046556	alpha-L-arabinofuranosidase activity	6	1	0.26	0.23289	1
GO:0008453	alanine-glyoxylate transaminase activity	6	1	0.26	0.23289	1
GO:0019905	syntaxin binding	6	1	0.26	0.23289	1
GO:0015924	mannosyl-oligosaccharide mannosidase act...	6	1	0.26	0.23289	1
GO:0047769	arogenate dehydratase activity	6	1	0.26	0.23289	1
GO:0016841	ammonia-lyase activity	6	1	0.26	0.23289	1
GO:0008477	purine nucleosidase activity	6	1	0.26	0.23289	1
GO:0015120	phosphoglycerate transmembrane transport...	6	1	0.26	0.23289	1
GO:0005086	ARF guanyl-nucleotide exchange factor ac...	6	1	0.26	0.23289	1
GO:0004664	prephenate dehydratase activity	6	1	0.26	0.23289	1
GO:0015369	calcium:proton antiporter activity	6	1	0.26	0.23289	1
GO:0001106	RNA polymerase II transcription corepres...	6	1	0.26	0.23289	1
GO:0001075	transcription factor activity, RNA polym...	6	1	0.26	0.23289	1
GO:0052793	pectin acetylesterase activity	6	1	0.26	0.23289	1
GO:0000993	RNA polymerase II core binding	6	1	0.26	0.23289	1
GO:0008878	glucose-1-phosphate adenylyltransferase ...	6	1	0.26	0.23289	1
GO:0008378	galactosyltransferase activity	39	3	1.69	0.23702	1
GO:0008237	metallopeptidase activity	88	8	3.8	0.26091	1
GO:0038023	signaling receptor activity	172	20	7.43	0.26363	1
GO:0050105	L-gulonolactone oxidase activity	7	1	0.3	0.26605	1
GO:0005471	ATP:ADP antiporter activity	7	1	0.3	0.26605	1
GO:0003910	DNA ligase (ATP) activity	7	1	0.3	0.26605	1
GO:0010178	IAA-amino acid conjugate hydrolase activ...	7	1	0.3	0.26605	1
GO:0017137	Rab GTPase binding	7	1	0.3	0.26605	1
GO:0004040	amidase activity	7	1	0.3	0.26605	1
GO:0003906	DNA-(apurinic or apyrimidinic site) lyas...	7	1	0.3	0.26605	1
GO:0008725	DNA-3-methyladenine glycosylase activity	7	1	0.3	0.26605	1
GO:0080122	AMP transmembrane transporter activity	7	1	0.3	0.26605	1
GO:0051011	microtubule minus-end binding	7	1	0.3	0.26605	1
GO:0015086	cadmium ion transmembrane transporter ac...	7	1	0.3	0.26605	1
GO:0070696	transmembrane receptor protein serine/th...	7	1	0.3	0.26605	1
GO:0080025	phosphatidylinositol-3,5-bisphosphate bi...	7	1	0.3	0.26605	1
GO:0032266	phosphatidylinositol-3-phosphate binding	7	1	0.3	0.26605	1
GO:0005546	phosphatidylinositol-4,5-bisphosphate bi...	7	1	0.3	0.26605	1
GO:0001076	transcription factor activity, RNA polym...	166	7	7.17	0.26623	1
GO:0004806	triglyceride lipase activity	42	3	1.82	0.27227	1
GO:0004004	ATP-dependent RNA helicase activity	42	3	1.82	0.27227	1
GO:0005217	intracellular ligand-gated ion channel a...	24	2	1.04	0.27821	1
GO:0004527	exonuclease activity	86	8	3.72	0.29325	1
GO:0003743	translation initiation factor activity	104	6	4.49	0.29407	1
GO:0031559	oxidosqualene cyclase activity	13	3	0.56	0.29739	1
GO:0005496	steroid binding	22	3	0.95	0.29747	1
GO:0019104	DNA N-glycosylase activity	15	2	0.65	0.29763	1
GO:0005347	ATP transmembrane transporter activity	15	2	0.65	0.29763	1
GO:0016405	CoA-ligase activity	21	2	0.91	0.29768	1
GO:0003885	D-arabinono-1,4-lactone oxidase activity	8	1	0.35	0.29778	1
GO:0004332	fructose-bisphosphate aldolase activity	8	1	0.35	0.29778	1
GO:0004567	beta-mannosidase activity	8	1	0.35	0.29778	1
GO:0043495	protein anchor	8	1	0.35	0.29778	1
GO:0016813	hydrolase activity, acting on carbon-nit...	8	1	0.35	0.29778	1
GO:0004526	ribonuclease P activity	8	1	0.35	0.29778	1
GO:0008474	palmitoyl-(protein) hydrolase activity	8	1	0.35	0.29778	1
GO:0004462	lactoylglutathione lyase activity	8	1	0.35	0.29778	1
GO:0030332	cyclin binding	8	1	0.35	0.29778	1
GO:0015038	glutathione disulfide oxidoreductase act...	8	1	0.35	0.29778	1
GO:0097027	ubiquitin-protein transferase activator ...	8	1	0.35	0.29778	1
GO:0005247	voltage-gated chloride channel activity	8	1	0.35	0.29778	1
GO:0031369	translation initiation factor binding	8	1	0.35	0.29778	1
GO:0005085	guanyl-nucleotide exchange factor activi...	32	3	1.38	0.31036	1
GO:0016722	oxidoreductase activity, oxidizing metal...	51	4	2.2	0.31962	1
GO:0016413	O-acetyltransferase activity	51	4	2.2	0.31962	1
GO:0005385	zinc ion transmembrane transporter activ...	27	2	1.17	0.32673	1
GO:0051020	GTPase binding	50	5	2.16	0.32761	1
GO:0015217	ADP transmembrane transporter activity	16	2	0.69	0.32798	1
GO:0016713	oxidoreductase activity, acting on paire...	9	1	0.39	0.32814	1
GO:0003886	DNA (cytosine-5-)-methyltransferase acti...	9	1	0.39	0.32814	1
GO:0070568	guanylyltransferase activity	9	1	0.39	0.32814	1
GO:0070569	uridylyltransferase activity	9	1	0.39	0.32814	1
GO:0002094	polyprenyltransferase activity	9	1	0.39	0.32814	1
GO:0008420	CTD phosphatase activity	9	1	0.39	0.32814	1
GO:0008409	5'-3' exonuclease activity	9	1	0.39	0.32814	1
GO:0016211	ammonia ligase activity	9	1	0.39	0.32814	1
GO:0004723	calcium-dependent protein serine/threoni...	9	1	0.39	0.32814	1
GO:0008113	peptide-methionine (S)-S-oxide reductase...	9	1	0.39	0.32814	1
GO:0005242	inward rectifier potassium channel activ...	9	1	0.39	0.32814	1
GO:0010997	anaphase-promoting complex binding	9	1	0.39	0.32814	1
GO:0016421	CoA carboxylase activity	9	1	0.39	0.32814	1
GO:0004124	cysteine synthase activity	9	1	0.39	0.32814	1
GO:0004126	cytidine deaminase activity	9	1	0.39	0.32814	1
GO:0016417	S-acyltransferase activity	34	2	1.47	0.32816	1
GO:0003777	microtubule motor activity	67	4	2.9	0.32884	1
GO:0005507	copper ion binding	238	12	10.29	0.33396	1
GO:0031625	ubiquitin protein ligase binding	68	4	2.94	0.33874	1
GO:0005199	structural constituent of cell wall	28	2	1.21	0.34273	1
GO:0004499	N,N-dimethylaniline monooxygenase activi...	28	2	1.21	0.34273	1
GO:0004497	monooxygenase activity	301	23	13.01	0.35157	1
GO:0005516	calmodulin binding	242	12	10.46	0.35474	1
GO:0015450	P-P-bond-hydrolysis-driven protein trans...	49	3	2.12	0.35587	1
GO:0008094	DNA-dependent ATPase activity	73	4	3.16	0.35589	1
GO:0004407	histone deacetylase activity	22	2	0.95	0.35707	1
GO:0008270	zinc ion binding	957	44	41.36	0.35714	1
GO:0030551	cyclic nucleotide binding	30	2	1.3	0.35716	1
GO:0051920	peroxiredoxin activity	10	1	0.43	0.35719	1
GO:0004467	long-chain fatty acid-CoA ligase activit...	10	1	0.43	0.35719	1
GO:0004427	inorganic diphosphatase activity	10	1	0.43	0.35719	1
GO:0008175	tRNA methyltransferase activity	10	1	0.43	0.35719	1
GO:0008121	ubiquinol-cytochrome-c reductase activit...	10	1	0.43	0.35719	1
GO:0004709	MAP kinase kinase kinase activity	10	1	0.43	0.35719	1
GO:0019202	amino acid kinase activity	10	1	0.43	0.35719	1
GO:0008143	poly(A) binding	10	1	0.43	0.35719	1
GO:0061630	ubiquitin protein ligase activity	156	8	6.74	0.36196	1
GO:0004601	peroxidase activity	135	7	5.83	0.36648	1
GO:0000287	magnesium ion binding	114	6	4.93	0.37091	1
GO:0016702	oxidoreductase activity, acting on singl...	30	2	1.3	0.37434	1
GO:0008536	Ran GTPase binding	30	2	1.3	0.37434	1
GO:0005215	transporter activity	1399	82	60.47	0.37678	1
GO:0004721	phosphoprotein phosphatase activity	200	10	8.64	0.38476	1
GO:0051753	mannan synthase activity	11	1	0.48	0.38498	1
GO:0016868	intramolecular transferase activity, pho...	11	1	0.48	0.38498	1
GO:0008519	ammonium transmembrane transporter activ...	11	1	0.48	0.38498	1
GO:0016884	carbon-nitrogen ligase activity, with gl...	11	1	0.48	0.38498	1
GO:0034594	phosphatidylinositol trisphosphate phosp...	11	1	0.48	0.38498	1
GO:0070300	phosphatidic acid binding	11	1	0.48	0.38498	1
GO:0050664	oxidoreductase activity, acting on NAD(P...	11	1	0.48	0.38498	1
GO:0052747	sinapyl alcohol dehydrogenase activity	11	1	0.48	0.38498	1
GO:0008080	N-acetyltransferase activity	65	7	2.81	0.38842	1
GO:0010333	terpene synthase activity	32	2	1.38	0.4053	1
GO:0048038	quinone binding	32	2	1.38	0.4053	1
GO:0003924	GTPase activity	163	8	7.05	0.40812	1
GO:0004888	transmembrane signaling receptor activit...	146	16	6.31	0.409	1
GO:0016759	cellulose synthase activity	38	6	1.64	0.4105	1
GO:0016878	acid-thiol ligase activity	25	2	1.08	0.41145	1
GO:0016774	phosphotransferase activity, carboxyl gr...	12	1	0.52	0.41158	1
GO:0016778	diphosphotransferase activity	12	1	0.52	0.41158	1
GO:0004144	diacylglycerol O-acyltransferase activit...	12	1	0.52	0.41158	1
GO:0008353	RNA polymerase II carboxy-terminal domai...	12	1	0.52	0.41158	1
GO:0017069	snRNA binding	12	1	0.52	0.41158	1
GO:0050308	sugar-phosphatase activity	12	1	0.52	0.41158	1
GO:0047196	long-chain-alcohol O-fatty-acyltransfera...	12	1	0.52	0.41158	1
GO:0004714	transmembrane receptor protein tyrosine ...	12	1	0.52	0.41158	1
GO:0035064	methylated histone binding	12	1	0.52	0.41158	1
GO:0032041	NAD-dependent histone deacetylase activi...	12	1	0.52	0.41158	1
GO:0004553	hydrolase activity, hydrolyzing O-glycos...	400	19	17.29	0.41225	1
GO:0003697	single-stranded DNA binding	60	4	2.59	0.41454	1
GO:0001085	RNA polymerase II transcription factor b...	33	2	1.43	0.42051	1
GO:0016762	xyloglucan:xyloglucosyl transferase acti...	33	2	1.43	0.42051	1
GO:0030247	polysaccharide binding	55	3	2.38	0.42658	1
GO:0004871	signal transducer activity	389	29	16.81	0.43415	1
GO:0004843	ubiquitin-specific protease activity	34	2	1.47	0.43551	1
GO:0043178	alcohol binding	27	3	1.17	0.43662	1
GO:0005487	nucleocytoplasmic transporter activity	13	1	0.56	0.43702	1
GO:0009815	1-aminocyclopropane-1-carboxylate oxidas...	13	1	0.56	0.43702	1
GO:0016833	oxo-acid-lyase activity	13	1	0.56	0.43702	1
GO:0016207	4-coumarate-CoA ligase activity	13	1	0.56	0.43702	1
GO:0009055	electron carrier activity	190	9	8.21	0.43774	1
GO:0005543	phospholipid binding	133	11	5.75	0.44814	1
GO:0051015	actin filament binding	35	2	1.51	0.4503	1
GO:0016298	lipase activity	152	11	6.57	0.45866	1
GO:0003746	translation elongation factor activity	58	3	2.51	0.46093	1
GO:0002020	protease binding	14	1	0.61	0.46136	1
GO:0008138	protein tyrosine/serine/threonine phosph...	14	1	0.61	0.46136	1
GO:0016780	phosphotransferase activity, for other s...	14	1	0.61	0.46136	1
GO:0004812	aminoacyl-tRNA ligase activity	59	3	2.55	0.47218	1
GO:0004540	ribonuclease activity	97	8	4.19	0.4836	1
GO:0008173	RNA methyltransferase activity	34	5	1.47	0.48369	1
GO:0004805	trehalose-phosphatase activity	15	1	0.65	0.48466	1
GO:0019843	rRNA binding	106	5	4.58	0.4859	1
GO:0016787	hydrolase activity	3243	210	140.17	0.48638	1
GO:0050662	coenzyme binding	300	19	12.97	0.49063	1
GO:0008168	methyltransferase activity	278	16	12.02	0.49138	1
GO:0008233	peptidase activity	505	28	21.83	0.50176	1
GO:0015291	secondary active transmembrane transport...	354	20	15.3	0.50556	1
GO:0016860	intramolecular oxidoreductase activity	61	3	2.64	0.50693	1
GO:0047372	acylglycerol lipase activity	16	1	0.69	0.50694	1
GO:0008327	methyl-CpG binding	16	1	0.69	0.50694	1
GO:0008235	metalloexopeptidase activity	16	1	0.69	0.50694	1
GO:0015250	water channel activity	39	2	1.69	0.50716	1
GO:0030234	enzyme regulator activity	370	15	15.99	0.50735	1
GO:0030170	pyridoxal phosphate binding	87	4	3.76	0.52206	1
GO:0004712	protein serine/threonine/tyrosine kinase...	64	3	2.77	0.52673	1
GO:0051119	sugar transmembrane transporter activity	117	8	5.06	0.52742	1
GO:0016209	antioxidant activity	184	9	7.95	0.52802	1
GO:0019904	protein domain specific binding	17	1	0.73	0.52827	1
GO:0045551	cinnamyl-alcohol dehydrogenase activity	17	1	0.73	0.52827	1
GO:0045309	protein phosphorylated amino acid bindin...	17	1	0.73	0.52827	1
GO:0004864	protein phosphatase inhibitor activity	17	1	0.73	0.52827	1
GO:0052716	hydroquinone:oxygen oxidoreductase activ...	17	1	0.73	0.52827	1
GO:0016832	aldehyde-lyase activity	26	2	1.12	0.54846	1
GO:0042277	peptide binding	54	3	2.33	0.54853	1
GO:0004089	carbonate dehydratase activity	18	1	0.78	0.54867	1
GO:0004022	alcohol dehydrogenase (NAD) activity	18	1	0.78	0.54867	1
GO:0016861	intramolecular oxidoreductase activity, ...	18	1	0.78	0.54867	1
GO:0004551	nucleotide diphosphatase activity	18	1	0.78	0.54867	1
GO:0015174	basic amino acid transmembrane transport...	18	1	0.78	0.54867	1
GO:0015095	magnesium ion transmembrane transporter ...	18	1	0.78	0.54867	1
GO:0033293	monocarboxylic acid binding	18	1	0.78	0.54867	1
GO:0005388	calcium-transporting ATPase activity	18	1	0.78	0.54867	1
GO:0001054	RNA polymerase I activity	18	1	0.78	0.54867	1
GO:0015266	protein channel activity	18	1	0.78	0.54867	1
GO:0003676	nucleic acid binding	4472	206	193.28	0.55443	1
GO:0045330	aspartyl esterase activity	67	3	2.9	0.55791	1
GO:0015297	antiporter activity	177	9	7.65	0.56554	1
GO:0004713	protein tyrosine kinase activity	31	2	1.34	0.56803	1
GO:0008266	poly(U) RNA binding	19	1	0.82	0.56819	1
GO:0015114	phosphate ion transmembrane transporter ...	19	1	0.82	0.56819	1
GO:0031624	ubiquitin conjugating enzyme binding	19	1	0.82	0.56819	1
GO:0001056	RNA polymerase III activity	19	1	0.82	0.56819	1
GO:0016491	oxidoreductase activity	1499	86	64.79	0.57198	1
GO:0004520	endodeoxyribonuclease activity	34	4	1.47	0.58608	1
GO:0019888	protein phosphatase regulator activity	37	2	1.6	0.58678	1
GO:0030552	cAMP binding	20	1	0.86	0.58687	1
GO:0030553	cGMP binding	20	1	0.86	0.58687	1
GO:0005338	nucleotide-sugar transmembrane transport...	20	1	0.86	0.58687	1
GO:0004693	cyclin-dependent protein serine/threonin...	46	2	1.99	0.59695	1
GO:0008757	S-adenosylmethionine-dependent methyltra...	153	9	6.61	0.59852	1
GO:0008236	serine-type peptidase activity	164	9	7.09	0.60414	1
GO:0015020	glucuronosyltransferase activity	21	1	0.91	0.60473	1
GO:0008146	sulfotransferase activity	21	1	0.91	0.60473	1
GO:0004722	protein serine/threonine phosphatase act...	164	8	7.09	0.60668	1
GO:0005096	GTPase activator activity	47	2	2.03	0.60873	1
GO:0004518	nuclease activity	363	38	15.69	0.61437	1
GO:0030599	pectinesterase activity	73	3	3.16	0.61641	1
GO:0043621	protein self-association	73	3	3.16	0.61641	1
GO:0015179	L-amino acid transmembrane transporter a...	22	1	0.95	0.62183	1
GO:0004190	aspartic-type endopeptidase activity	22	1	0.95	0.62183	1
GO:0005528	FK506 binding	22	1	0.95	0.62183	1
GO:0008194	UDP-glycosyltransferase activity	270	17	11.67	0.62885	1
GO:0015112	nitrate transmembrane transporter activi...	23	1	0.99	0.63819	1
GO:0043424	protein histidine kinase binding	23	1	0.99	0.63819	1
GO:0004725	protein tyrosine phosphatase activity	23	1	0.99	0.63819	1
GO:0003899	DNA-directed RNA polymerase activity	73	3	3.16	0.64248	1
GO:0004842	ubiquitin-protein transferase activity	382	17	16.51	0.64466	1
GO:0033612	receptor serine/threonine kinase binding	31	2	1.34	0.65361	1
GO:0019706	protein-cysteine S-palmitoyltransferase ...	24	1	1.04	0.65384	1
GO:0004003	ATP-dependent DNA helicase activity	24	1	1.04	0.65384	1
GO:0003993	acid phosphatase activity	52	2	2.25	0.66368	1
GO:0043565	sequence-specific DNA binding	782	35	33.8	0.66834	1
GO:0047262	polygalacturonate 4-alpha-galacturonosyl...	25	1	1.08	0.66882	1
GO:0004176	ATP-dependent peptidase activity	25	1	1.08	0.66882	1
GO:0008289	lipid binding	334	21	14.44	0.66941	1
GO:0000175	3'-5'-exoribonuclease activity	26	1	1.12	0.68314	1
GO:0010181	FMN binding	26	1	1.12	0.68314	1
GO:0030570	pectate lyase activity	26	1	1.12	0.68314	1
GO:0005345	purine nucleobase transmembrane transpor...	26	1	1.12	0.68314	1
GO:0016874	ligase activity	263	12	11.37	0.68521	1
GO:0005198	structural molecule activity	531	9	22.95	0.69366	1
GO:0043021	ribonucleoprotein complex binding	27	1	1.17	0.69685	1
GO:0003756	protein disulfide isomerase activity	27	1	1.17	0.69685	1
GO:0004620	phospholipase activity	52	7	2.25	0.70837	1
GO:0004364	glutathione transferase activity	57	2	2.46	0.71224	1
GO:0001135	transcription factor activity, RNA polym...	139	5	6.01	0.7226	1
GO:0003755	peptidyl-prolyl cis-trans isomerase acti...	59	2	2.55	0.72995	1
GO:0016628	oxidoreductase activity, acting on the C...	30	1	1.3	0.73452	1
GO:0043130	ubiquitin binding	30	1	1.3	0.73452	1
GO:0051287	NAD binding	70	4	3.03	0.73776	1
GO:0050661	NADP binding	60	2	2.59	0.73845	1
GO:0016866	intramolecular transferase activity	55	5	2.38	0.74509	1
GO:0005249	voltage-gated potassium channel activity	40	2	1.73	0.74582	1
GO:0046933	proton-transporting ATP synthase activit...	31	1	1.34	0.74601	1
GO:0019200	carbohydrate kinase activity	38	2	1.64	0.75677	1
GO:0016857	racemase and epimerase activity, acting ...	32	1	1.38	0.757	1
GO:0004791	thioredoxin-disulfide reductase activity	32	1	1.38	0.757	1
GO:0003713	transcription coactivator activity	32	1	1.38	0.757	1
GO:0016746	transferase activity, transferring acyl ...	390	21	16.86	0.76048	1
GO:0000981	RNA polymerase II transcription factor a...	245	8	10.59	0.76207	1
GO:0019901	protein kinase binding	56	2	2.42	0.76751	1
GO:0005319	lipid transporter activity	33	1	1.43	0.76752	1
GO:0008081	phosphoric diester hydrolase activity	59	8	2.55	0.7758	1
GO:0003684	damaged DNA binding	34	1	1.47	0.77758	1
GO:0016620	oxidoreductase activity, acting on the a...	50	3	2.16	0.78681	1
GO:0000156	phosphorelay response regulator activity	35	1	1.51	0.7872	1
GO:0015385	sodium:proton antiporter activity	35	1	1.51	0.7872	1
GO:0051082	unfolded protein binding	67	2	2.9	0.79178	1
GO:0004197	cysteine-type endopeptidase activity	36	1	1.56	0.79641	1
GO:0045735	nutrient reservoir activity	68	2	2.94	0.79856	1
GO:0005200	structural constituent of cytoskeleton	37	1	1.6	0.80522	1
GO:0000977	RNA polymerase II regulatory region sequ...	99	3	4.28	0.80686	1
GO:0008422	beta-glucosidase activity	70	2	3.03	0.81153	1
GO:0004866	endopeptidase inhibitor activity	38	1	1.64	0.81365	1
GO:0016747	transferase activity, transferring acyl ...	327	19	14.13	0.8146	1
GO:0004650	polygalacturonase activity	71	2	3.07	0.81773	1
GO:0016279	protein-lysine N-methyltransferase activ...	39	1	1.69	0.82172	1
GO:0008514	organic anion transmembrane transporter ...	173	9	7.48	0.82883	1
GO:0016765	transferase activity, transferring alkyl...	140	5	6.05	0.82952	1
GO:0016671	oxidoreductase activity, acting on a sul...	50	2	2.16	0.83666	1
GO:0016853	isomerase activity	291	13	12.58	0.84016	1
GO:0015035	protein disulfide oxidoreductase activit...	75	2	3.24	0.84076	1
GO:0016538	cyclin-dependent protein serine/threonin...	42	1	1.82	0.84388	1
GO:0008375	acetylglucosaminyltransferase activity	48	2	2.07	0.85044	1
GO:0016879	ligase activity, forming carbon-nitrogen...	61	2	2.64	0.85058	1
GO:0052689	carboxylic ester hydrolase activity	308	13	13.31	0.8586	1
GO:0016616	oxidoreductase activity, acting on the C...	142	5	6.14	0.8673	1
GO:0000982	transcription factor activity, RNA polym...	46	1	1.99	0.86921	1
GO:0016829	lyase activity	413	26	17.85	0.87166	1
GO:0004672	protein kinase activity	919	70	39.72	0.87283	1
GO:0016791	phosphatase activity	322	15	13.92	0.87438	1
GO:0030145	manganese ion binding	47	1	2.03	0.87487	1
GO:0050897	cobalt ion binding	47	1	2.03	0.87487	1
GO:0004857	enzyme inhibitor activity	200	5	8.64	0.87548	1
GO:0016831	carboxy-lyase activity	71	6	3.07	0.88955	1
GO:0001228	transcriptional activator activity, RNA ...	50	1	2.16	0.89043	1
GO:0004252	serine-type endopeptidase activity	86	2	3.72	0.89108	1
GO:0016773	phosphotransferase activity, alcohol gro...	1065	76	46.03	0.90003	1
GO:0003700	transcription factor activity, sequence-...	1727	63	74.64	0.90087	1
GO:0046910	pectinesterase inhibitor activity	92	2	3.98	0.91187	1
GO:0051537	2 iron, 2 sulfur cluster binding	57	1	2.46	0.91963	1
GO:0000987	core promoter proximal region sequence-s...	58	1	2.51	0.92311	1
GO:0044212	transcription regulatory region DNA bind...	445	11	19.23	0.93714	1
GO:0003690	double-stranded DNA binding	95	8	4.11	0.93752	1
GO:0046983	protein dimerization activity	556	28	24.03	0.95674	1
GO:0003723	RNA binding	1943	78	83.98	0.99531	1
GO:0003735	structural constituent of ribosome	385	3	16.64	0.99999	1
GO:0060090	binding, bridging	703	1	30.38	1	1
GO:0016775	phosphotransferase activity, nitrogenous...	19	5	0.82	1	1
GO:0016779	nucleotidyltransferase activity	204	14	8.82	1	1
GO:0015205	nucleobase transmembrane transporter act...	31	1	1.34	1	1
GO:0034979	NAD-dependent protein deacetylase activi...	12	1	0.52	1	1
GO:0016667	oxidoreductase activity, acting on a sul...	122	6	5.27	1	1
GO:0008028	monocarboxylic acid transmembrane transp...	18	1	0.78	1	1
GO:0016668	oxidoreductase activity, acting on a sul...	41	1	1.77	1	1
GO:0016724	oxidoreductase activity, oxidizing metal...	5	1	0.22	1	1
GO:0004872	receptor activity	200	20	8.64	1	1
GO:0046906	tetrapyrrole binding	381	25	16.47	1	1
GO:0005451	monovalent cation:proton antiporter acti...	46	3	1.99	1	1
GO:0016651	oxidoreductase activity, acting on NAD(P...	135	6	5.83	1	1
GO:0016655	oxidoreductase activity, acting on NAD(P...	49	2	2.12	1	1
GO:0042910	xenobiotic transporter activity	16	3	0.69	1	1
GO:0022884	macromolecule transmembrane transporter ...	59	3	2.55	1	1
GO:0019783	ubiquitin-like protein-specific protease...	45	2	1.94	1	1
GO:0016717	oxidoreductase activity, acting on paire...	25	2	1.08	1	1
GO:0046873	metal ion transmembrane transporter acti...	235	12	10.16	1	1
GO:0019787	ubiquitin-like protein transferase activ...	389	18	16.81	1	1
GO:0016681	oxidoreductase activity, acting on diphe...	10	1	0.43	1	1
GO:0017171	serine hydrolase activity	164	9	7.09	1	1
GO:0016682	oxidoreductase activity, acting on diphe...	26	1	1.12	1	1
GO:0031267	small GTPase binding	41	4	1.77	1	1
GO:0016684	oxidoreductase activity, acting on perox...	141	7	6.09	1	1
GO:0016741	transferase activity, transferring one-c...	293	16	12.66	1	1
GO:0005488	binding	11800	646	510.01	1	1
GO:0061134	peptidase regulator activity	45	1	1.94	1	1
GO:0032549	ribonucleoside binding	2357	169	101.87	1	1
GO:0061135	endopeptidase regulator activity	39	1	1.69	1	1
GO:0016407	acetyltransferase activity	126	11	5.45	1	1
GO:0016408	C-acyltransferase activity	11	1	0.48	1	1
GO:0008374	O-acyltransferase activity	109	6	4.71	1	1
GO:0016409	palmitoyltransferase activity	28	1	1.21	1	1
GO:0022821	potassium ion antiporter activity	20	2	0.86	1	1
GO:0098772	molecular function regulator	405	18	17.5	1	1
GO:0016679	oxidoreductase activity, acting on diphe...	38	2	1.64	1	1
GO:0008320	protein transmembrane transporter activi...	59	3	2.55	1	1
GO:0022829	wide pore channel activity	11	2	0.48	1	1
GO:0008324	cation transmembrane transporter activit...	491	23	21.22	1	1
GO:0017111	nucleoside-triphosphatase activity	829	64	35.83	1	1
GO:0016623	oxidoreductase activity, acting on the a...	8	3	0.35	1	1
GO:0016627	oxidoreductase activity, acting on the C...	75	1	3.24	1	1
GO:0030983	mismatched DNA binding	10	1	0.43	1	1
GO:0022843	voltage-gated cation channel activity	42	2	1.82	1	1
GO:0016641	oxidoreductase activity, acting on the C...	33	3	1.43	1	1
GO:0016701	oxidoreductase activity, acting on singl...	40	2	1.73	1	1
GO:0022832	voltage-gated channel activity	64	5	2.77	1	1
GO:0017136	NAD-dependent histone deacetylase activi...	12	1	0.52	1	1
GO:0022834	ligand-gated channel activity	31	3	1.34	1	1
GO:0022836	gated channel activity	93	7	4.02	1	1
GO:0070063	RNA polymerase binding	10	1	0.43	1	1
GO:0022838	substrate-specific channel activity	151	9	6.53	1	1
GO:0008276	protein methyltransferase activity	59	1	2.55	1	1
GO:0016638	oxidoreductase activity, acting on the C...	47	3	2.03	1	1
GO:1901505	carbohydrate derivative transporter acti...	67	6	2.9	1	1
GO:0042879	aldonate transmembrane transporter activ...	6	1	0.26	1	1
GO:0003905	alkylbase DNA N-glycosylase activity	7	1	0.3	1	1
GO:0003909	DNA ligase activity	7	1	0.3	1	1
GO:0097472	cyclin-dependent protein kinase activity	46	2	1.99	1	1
GO:1901476	carbohydrate transporter activity	128	9	5.53	1	1
GO:0052866	phosphatidylinositol phosphate phosphata...	21	1	0.91	1	1
GO:0016891	endoribonuclease activity, producing 5'-...	34	3	1.47	1	1
GO:0022803	passive transmembrane transporter activi...	170	9	7.35	1	1
GO:0022804	active transmembrane transporter activit...	612	38	26.45	1	1
GO:0016894	endonuclease activity, active with eithe...	14	2	0.61	1	1
GO:0015662	ATPase activity, coupled to transmembran...	49	1	2.12	1	1
GO:0016899	oxidoreductase activity, acting on the C...	19	1	0.82	1	1
GO:0019707	protein-cysteine S-acyltransferase activ...	25	1	1.08	1	1
GO:0034061	DNA polymerase activity	54	6	2.33	1	1
GO:0034062	RNA polymerase activity	81	3	3.5	1	1
GO:0005402	cation:sugar symporter activity	94	6	4.06	1	1
GO:0046030	inositol trisphosphate phosphatase activ...	7	1	0.3	1	1
GO:0017076	purine nucleotide binding	2375	171	102.65	1	1
GO:0008238	exopeptidase activity	101	9	4.37	1	1
GO:0090484	drug transporter activity	54	3	2.33	1	1
GO:0070011	peptidase activity, acting on L-amino ac...	443	25	19.15	1	1
GO:0043566	structure-specific DNA binding	161	15	6.96	1	1
GO:0015405	P-P-bond-hydrolysis-driven transmembrane...	255	18	11.02	1	1
GO:0016864	intramolecular oxidoreductase activity, ...	27	1	1.17	1	1
GO:0000295	adenine nucleotide transmembrane transpo...	19	2	0.82	1	1
GO:0016854	racemase and epimerase activity	42	1	1.82	1	1
GO:0070035	purine NTP-dependent helicase activity	106	8	4.58	1	1
GO:0016859	cis-trans isomerase activity	62	2	2.68	1	1
GO:0016903	oxidoreductase activity, acting on the a...	75	6	3.24	1	1
GO:0019187	beta-1,4-mannosyltransferase activity	11	1	0.48	1	1
GO:0016880	acid-ammonia (or amide) ligase activity	9	1	0.39	1	1
GO:0016885	ligase activity, forming carbon-carbon b...	9	1	0.39	1	1
GO:0016886	ligase activity, forming phosphoric este...	9	1	0.39	1	1
GO:0032403	protein complex binding	194	15	8.38	1	1
GO:0044769	ATPase activity, coupled to transmembran...	45	1	1.94	1	1
GO:1902936	phosphatidylinositol bisphosphate bindin...	13	2	0.56	1	1
GO:0004559	alpha-mannosidase activity	9	1	0.39	1	1
GO:1901681	sulfur compound binding	27	2	1.17	1	1
GO:1901682	sulfur compound transmembrane transporte...	24	2	1.04	1	1
GO:0000030	mannosyltransferase activity	23	1	0.99	1	1
GO:0016875	ligase activity, forming carbon-oxygen b...	59	3	2.55	1	1
GO:0016876	ligase activity, forming aminoacyl-tRNA ...	59	3	2.55	1	1
GO:0016877	ligase activity, forming carbon-sulfur b...	49	3	2.12	1	1
GO:0015645	fatty acid ligase activity	11	1	0.48	1	1
GO:0016820	hydrolase activity, acting on acid anhyd...	207	17	8.95	1	1
GO:0070001	aspartic-type peptidase activity	22	1	0.95	1	1
GO:0015631	tubulin binding	121	11	5.23	1	1
GO:1901677	phosphate transmembrane transporter acti...	65	4	2.81	1	1
GO:0070008	serine-type exopeptidase activity	58	6	2.51	1	1
GO:0043492	ATPase activity, coupled to movement of ...	207	17	8.95	1	1
GO:0016810	hydrolase activity, acting on carbon-nit...	122	9	5.27	1	1
GO:0015923	mannosidase activity	17	2	0.73	1	1
GO:0016814	hydrolase activity, acting on carbon-nit...	26	1	1.12	1	1
GO:0015926	glucosidase activity	87	2	3.76	1	1
GO:0016817	hydrolase activity, acting on acid anhyd...	887	66	38.34	1	1
GO:0016818	hydrolase activity, acting on acid anhyd...	881	66	38.08	1	1
GO:0008509	anion transmembrane transporter activity	279	15	12.06	1	1
GO:0019887	protein kinase regulator activity	69	1	2.98	1	1
GO:0070566	adenylyltransferase activity	27	3	1.17	1	1
GO:0016840	carbon-nitrogen lyase activity	27	3	1.17	1	1
GO:0016843	amine-lyase activity	17	2	0.73	1	1
GO:0055103	ligase regulator activity	9	2	0.39	1	1
GO:0016846	carbon-sulfur lyase activity	36	1	1.56	1	1
GO:0046527	glucosyltransferase activity	152	13	6.57	1	1
GO:0016830	carbon-carbon lyase activity	117	8	5.06	1	1
GO:0001191	transcriptional repressor activity, RNA ...	8	1	0.35	1	1
GO:0016835	carbon-oxygen lyase activity	158	13	6.83	1	1
GO:0016837	carbon-oxygen lyase activity, acting on ...	26	1	1.12	1	1
GO:0015605	organophosphate ester transmembrane tran...	49	4	2.12	1	1
GO:0036094	small molecule binding	2926	213	126.46	1	1
GO:0019829	cation-transporting ATPase activity	81	2	3.5	1	1
GO:0004549	tRNA-specific ribonuclease activity	10	1	0.43	1	1
GO:0018488	aryl-aldehyde oxidase activity	6	2	0.26	1	1
GO:0015932	nucleobase-containing compound transmemb...	56	5	2.42	1	1
GO:0004532	exoribonuclease activity	29	2	1.25	1	1
GO:0004536	deoxyribonuclease activity	43	4	1.86	1	1
GO:0042562	hormone binding	19	1	0.82	1	1
GO:0000217	DNA secondary structure binding	17	1	0.73	1	1
GO:0019842	vitamin binding	40	2	1.73	1	1
GO:0051139	metal ion:proton antiporter activity	7	1	0.3	1	1
GO:0016801	hydrolase activity, acting on ether bond...	9	1	0.39	1	1
GO:0016803	ether hydrolase activity	7	1	0.3	1	1
GO:0034212	peptide N-acetyltransferase activity	34	5	1.47	1	1
GO:0032182	ubiquitin-like protein binding	31	1	1.34	1	1
GO:0035639	purine ribonucleoside triphosphate bindi...	2297	164	99.28	1	1
GO:0032934	sterol binding	14	2	0.61	1	1
GO:0080161	auxin transmembrane transporter activity	26	3	1.12	1	1
GO:0015116	sulfate transmembrane transporter activi...	17	2	0.73	1	1
GO:0097159	organic cyclic compound binding	7467	409	322.73	1	1
GO:0001159	core promoter proximal region DNA bindin...	58	1	2.51	1	1
GO:0015145	monosaccharide transmembrane transporter...	36	4	1.56	1	1
GO:0031406	carboxylic acid binding	64	1	2.77	1	1
GO:0042578	phosphoric ester hydrolase activity	385	24	16.64	1	1
GO:0015149	hexose transmembrane transporter activit...	36	4	1.56	1	1
GO:0005057	receptor signaling protein activity	90	6	3.89	1	1
GO:0005102	receptor binding	77	2	3.33	1	1
GO:0015399	primary active transmembrane transporter...	256	18	11.06	1	1
GO:0032135	DNA insertion or deletion binding	5	1	0.22	1	1
GO:0016278	lysine N-methyltransferase activity	39	1	1.69	1	1
GO:0015101	organic cation transmembrane transporter...	11	1	0.48	1	1
GO:0001882	nucleoside binding	2358	169	101.92	1	1
GO:0001883	purine nucleoside binding	2353	169	101.7	1	1
GO:0015103	inorganic anion transmembrane transporte...	96	5	4.15	1	1
GO:0001098	basal transcription machinery binding	10	1	0.43	1	1
GO:0060089	molecular transducer activity	417	29	18.02	1	1
GO:0001099	basal RNA polymerase II transcription ma...	10	1	0.43	1	1
GO:0015108	chloride transmembrane transporter activ...	13	1	0.56	1	1
GO:0015081	sodium ion transmembrane transporter act...	50	1	2.16	1	1
GO:0009008	DNA-methyltransferase activity	9	1	0.39	1	1
GO:0015085	calcium ion transmembrane transporter ac...	45	2	1.94	1	1
GO:0001871	pattern binding	55	3	2.38	1	1
GO:0001134	transcription factor activity, transcrip...	140	5	6.05	1	1
GO:0098599	palmitoyl hydrolase activity	8	1	0.35	1	1
GO:0015075	ion transmembrane transporter activity	742	38	32.07	1	1
GO:0015077	monovalent inorganic cation transmembran...	228	10	9.85	1	1
GO:0015078	hydrogen ion transmembrane transporter a...	142	6	6.14	1	1
GO:0019001	guanyl nucleotide binding	272	15	11.76	1	1
GO:0015368	calcium:cation antiporter activity	11	1	0.48	1	1
GO:0043733	DNA-3-methylbase glycosylase activity	7	1	0.3	1	1
GO:0005048	signal sequence binding	36	2	1.56	1	1
GO:0004659	prenyltransferase activity	43	2	1.86	1	1
GO:0016307	phosphatidylinositol phosphate kinase ac...	16	3	0.69	1	1
GO:0001067	regulatory region nucleic acid binding	445	11	19.23	1	1
GO:0015294	solute:cation symporter activity	127	8	5.49	1	1
GO:0015295	solute:proton symporter activity	96	6	4.15	1	1
GO:0005372	water transmembrane transporter activity	39	2	1.69	1	1
GO:0015298	solute:cation antiporter activity	62	4	2.68	1	1
GO:0015299	solute:proton antiporter activity	54	4	2.33	1	1
GO:0005261	cation channel activity	61	2	2.64	1	1
GO:0033558	protein deacetylase activity	22	2	0.95	1	1
GO:0005267	potassium channel activity	44	2	1.9	1	1
GO:0001104	RNA polymerase II transcription cofactor...	19	1	0.82	1	1
GO:0033218	amide binding	65	3	2.81	1	1
GO:0061659	ubiquitin-like protein ligase activity	157	8	6.79	1	1
GO:0019212	phosphatase inhibitor activity	18	1	0.78	1	1
GO:0019213	deacetylase activity	25	2	1.08	1	1
GO:0005253	anion channel activity	23	3	0.99	1	1
GO:0005254	chloride channel activity	9	1	0.39	1	1
GO:0044877	macromolecular complex binding	359	30	15.52	1	1
GO:0001071	nucleic acid binding transcription facto...	1727	63	74.64	1	1
GO:0032296	double-stranded RNA-specific ribonucleas...	11	2	0.48	1	1
GO:0015036	disulfide oxidoreductase activity	83	3	3.59	1	1
GO:0015037	peptide disulfide oxidoreductase activit...	8	1	0.35	1	1
GO:0008186	RNA-dependent ATPase activity	42	3	1.82	1	1
GO:1901363	heterocyclic compound binding	7450	406	322	1	1
GO:0008187	poly-pyrimidine tract binding	21	1	0.91	1	1
GO:0005342	organic acid transmembrane transporter a...	116	6	5.01	1	1
GO:0044822	poly(A) RNA binding	349	23	15.08	1	1
GO:0061733	peptide-lysine-N-acetyltransferase activ...	29	5	1.25	1	1
GO:0015267	channel activity	170	9	7.35	1	1
GO:0004611	phosphoenolpyruvate carboxykinase activi...	7	1	0.3	1	1
GO:0005346	purine ribonucleotide transmembrane tran...	20	2	0.86	1	1
GO:0097367	carbohydrate derivative binding	2426	171	104.85	1	1
GO:0070717	poly-purine tract binding	11	1	0.48	1	1
GO:0051213	dioxygenase activity	128	9	5.53	1	1
GO:0044390	ubiquitin-like protein conjugating enzym...	22	1	0.95	1	1
GO:0004702	receptor signaling protein serine/threon...	39	1	1.69	1	1
GO:0001012	RNA polymerase II regulatory region DNA ...	99	3	4.28	1	1
GO:0051219	phosphoprotein binding	17	1	0.73	1	1
GO:0048037	cofactor binding	435	25	18.8	1	1
GO:0043167	ion binding	5816	369	251.37	1	1
GO:0043168	anion binding	2836	200	122.57	1	1
GO:0043169	cation binding	3447	197	148.98	1	1
GO:0016462	pyrophosphatase activity	873	66	37.73	1	1
GO:0015276	ligand-gated ion channel activity	31	3	1.34	1	1
GO:0005216	ion channel activity	112	7	4.84	1	1
GO:0008092	cytoskeletal protein binding	223	19	9.64	1	1
GO:0016790	thiolester hydrolase activity	38	1	1.64	1	1
GO:0016794	diphosphoric monoester hydrolase activit...	5	1	0.22	1	1
GO:0016796	exonuclease activity, active with either...	37	2	1.6	1	1
GO:0019203	carbohydrate phosphatase activity	28	2	1.21	1	1
GO:0016798	hydrolase activity, acting on glycosyl b...	430	22	18.59	1	1
GO:0016799	hydrolase activity, hydrolyzing N-glycos...	23	3	0.99	1	1
GO:1901265	nucleoside phosphate binding	2827	207	122.19	1	1
GO:0019207	kinase regulator activity	72	1	3.11	1	1
GO:0005244	voltage-gated ion channel activity	64	5	2.77	1	1
GO:0019208	phosphatase regulator activity	39	2	1.69	1	1
GO:0008134	transcription factor binding	81	7	3.5	1	1
GO:0005230	extracellular ligand-gated ion channel a...	20	2	0.86	1	1
GO:0008135	translation factor activity, RNA binding	173	9	7.48	1	1
GO:0015211	purine nucleoside transmembrane transpor...	24	2	1.04	1	1
GO:0015215	nucleotide transmembrane transporter act...	41	3	1.77	1	1
GO:0097599	xylanase activity	11	1	0.48	1	1
GO:0043175	RNA polymerase core enzyme binding	6	1	0.26	1	1
GO:0015216	purine nucleotide transmembrane transpor...	20	2	0.86	1	1
GO:0043177	organic acid binding	64	1	2.77	1	1
GO:0060589	nucleoside-triphosphatase regulator acti...	58	4	2.51	1	1
GO:0003727	single-stranded RNA binding	61	2	2.64	1	1
GO:0046914	transition metal ion binding	1536	79	66.39	1	1
GO:0046915	transition metal ion transmembrane trans...	62	3	2.68	1	1
GO:0004180	carboxypeptidase activity	62	6	2.68	1	1
GO:0005527	macrolide binding	22	1	0.95	1	1
GO:0051540	metal cluster binding	148	6	6.4	1	1
GO:0032561	guanyl ribonucleotide binding	272	15	11.76	1	1
GO:0015301	anion:anion antiporter activity	20	1	0.86	1	1
GO:0003714	transcription corepressor activity	29	1	1.25	1	1
GO:0022890	inorganic cation transmembrane transport...	340	15	14.7	1	1
GO:0022891	substrate-specific transmembrane transpo...	923	48	39.89	1	1
GO:0022892	substrate-specific transporter activity	1034	58	44.69	1	1
GO:0008066	glutamate receptor activity	20	2	0.86	1	1
GO:0046943	carboxylic acid transmembrane transporte...	116	6	5.01	1	1
GO:0035251	UDP-glucosyltransferase activity	136	12	5.88	1	1
GO:0030695	GTPase regulator activity	50	2	2.16	1	1
GO:0072509	divalent inorganic cation transmembrane ...	92	6	3.98	1	1
GO:0016769	transferase activity, transferring nitro...	73	7	3.16	1	1
GO:0042623	ATPase activity, coupled	397	31	17.16	1	1
GO:0032550	purine ribonucleoside binding	2353	169	101.7	1	1
GO:0030414	peptidase inhibitor activity	43	1	1.86	1	1
GO:0004175	endopeptidase activity	226	9	9.77	1	1
GO:0042625	ATPase activity, coupled to transmembran...	95	2	4.11	1	1
GO:0044389	ubiquitin-like protein ligase binding	68	4	2.94	1	1
GO:0032553	ribonucleotide binding	2396	171	103.56	1	1
GO:0015238	drug transmembrane transporter activity	48	3	2.07	1	1
GO:0032555	purine ribonucleotide binding	2373	170	102.56	1	1
GO:0051536	iron-sulfur cluster binding	148	6	6.4	1	1
GO:0000983	transcription factor activity, RNA polym...	6	1	0.26	1	1
GO:0016410	N-acyltransferase activity	72	7	3.11	1	1
GO:0016411	acylglycerol O-acyltransferase activity	19	1	0.82	1	1
GO:0032559	adenyl ribonucleotide binding	2134	156	92.23	1	1
GO:0016412	serine O-acyltransferase activity	5	1	0.22	1	1
GO:0000988	transcription factor activity, protein b...	259	10	11.19	1	1
GO:0031078	histone deacetylase activity (H3-K14 spe...	12	1	0.52	1	1
GO:0016758	transferase activity, transferring hexos...	380	21	16.42	1	1
GO:0000989	transcription factor activity, transcrip...	252	10	10.89	1	1
GO:0003674	molecular_function	26538	1147	1147	1	1
GO:0016782	transferase activity, transferring sulfu...	37	1	1.6	1	1
GO:0000975	regulatory region DNA binding	445	11	19.23	1	1
GO:0000976	transcription regulatory region sequence...	185	4	8	1	1
GO:0052745	inositol phosphate phosphatase activity	14	1	0.61	1	1
GO:0015491	cation:cation antiporter activity	61	4	2.64	1	1
GO:0016772	transferase activity, transferring phosp...	1649	120	71.27	1	1
GO:0000014	single-stranded DNA endodeoxyribonucleas...	5	0	0.22	1	1
GO:0000035	acyl binding	9	0	0.39	1	1
GO:0000036	ACP phosphopantetheine attachment site b...	11	0	0.48	1	1
GO:0000049	tRNA binding	17	0	0.73	1	1
GO:0000062	fatty-acyl-CoA binding	6	0	0.26	1	1
GO:0000104	succinate dehydrogenase activity	9	0	0.39	1	1
GO:0000150	recombinase activity	10	0	0.43	1	1
GO:0000210	NAD+ diphosphatase activity	8	0	0.35	1	1
GO:0000257	nitrilase activity	5	0	0.22	1	1
GO:0000293	ferric-chelate reductase activity	8	0	0.35	1	1
GO:0000339	RNA cap binding	6	0	0.26	1	1
GO:0000400	four-way junction DNA binding	13	0	0.56	1	1
GO:0000496	base pairing	688	0	29.74	1	1
GO:0000498	base pairing with RNA	688	0	29.74	1	1
GO:0000499	base pairing with mRNA	688	0	29.74	1	1
GO:0000978	RNA polymerase II core promoter proximal...	11	0	0.48	1	1
GO:0000990	transcription factor activity, core RNA ...	8	0	0.35	1	1
GO:0000996	core DNA-dependent RNA polymerase bindin...	6	0	0.26	1	1
GO:0001046	core promoter sequence-specific DNA bind...	18	0	0.78	1	1
GO:0001047	core promoter binding	18	0	0.78	1	1
GO:0001053	plastid sigma factor activity	6	0	0.26	1	1
GO:0001055	RNA polymerase II activity	16	0	0.69	1	1
GO:0001653	peptide receptor activity	7	0	0.3	1	1
GO:0001872	(1->3)-beta-D-glucan binding	5	0	0.22	1	1
GO:0003680	AT DNA binding	16	0	0.69	1	1
GO:0003689	DNA clamp loader activity	7	0	0.3	1	1
GO:0003730	mRNA 3'-UTR binding	9	0	0.39	1	1
GO:0003747	translation release factor activity	13	0	0.56	1	1
GO:0003785	actin monomer binding	7	0	0.3	1	1
GO:0003825	alpha,alpha-trehalose-phosphate synthase...	5	0	0.22	1	1
GO:0003841	1-acylglycerol-3-phosphate O-acyltransfe...	6	0	0.26	1	1
GO:0003860	3-hydroxyisobutyryl-CoA hydrolase activi...	8	0	0.35	1	1
GO:0003865	3-oxo-5-alpha-steroid 4-dehydrogenase ac...	5	0	0.22	1	1
GO:0003872	6-phosphofructokinase activity	10	0	0.43	1	1
GO:0003878	ATP citrate synthase activity	5	0	0.22	1	1
GO:0003883	CTP synthase activity	5	0	0.22	1	1
GO:0003913	DNA photolyase activity	6	0	0.26	1	1
GO:0003916	DNA topoisomerase activity	18	0	0.78	1	1
GO:0003917	DNA topoisomerase type I activity	6	0	0.26	1	1
GO:0003918	DNA topoisomerase type II (ATP-hydrolyzi...	12	0	0.52	1	1
GO:0003933	GTP cyclohydrolase activity	5	0	0.22	1	1
GO:0003950	NAD+ ADP-ribosyltransferase activity	9	0	0.39	1	1
GO:0003951	NAD+ kinase activity	12	0	0.52	1	1
GO:0003954	NADH dehydrogenase activity	44	0	1.9	1	1
GO:0003955	NAD(P)H dehydrogenase (quinone) activity	5	0	0.22	1	1
GO:0003959	NADPH dehydrogenase activity	7	0	0.3	1	1
GO:0003968	RNA-directed RNA polymerase activity	8	0	0.35	1	1
GO:0003973	(S)-2-hydroxy-acid oxidase activity	7	0	0.3	1	1
GO:0003978	UDP-glucose 4-epimerase activity	9	0	0.39	1	1
GO:0003989	acetyl-CoA carboxylase activity	7	0	0.3	1	1
GO:0003995	acyl-CoA dehydrogenase activity	8	0	0.35	1	1
GO:0003997	acyl-CoA oxidase activity	7	0	0.3	1	1
GO:0003999	adenine phosphoribosyltransferase activi...	5	0	0.22	1	1
GO:0004012	phospholipid-translocating ATPase activi...	10	0	0.43	1	1
GO:0004017	adenylate kinase activity	9	0	0.39	1	1
GO:0004020	adenylylsulfate kinase activity	8	0	0.35	1	1
GO:0004021	L-alanine:2-oxoglutarate aminotransferas...	5	0	0.22	1	1
GO:0004033	aldo-keto reductase (NADP) activity	15	0	0.65	1	1
GO:0004034	aldose 1-epimerase activity	11	0	0.48	1	1
GO:0004045	aminoacyl-tRNA hydrolase activity	6	0	0.26	1	1
GO:0004069	L-aspartate:2-oxoglutarate aminotransfer...	8	0	0.35	1	1
GO:0004072	aspartate kinase activity	6	0	0.26	1	1
GO:0004084	branched-chain-amino-acid transaminase a...	7	0	0.3	1	1
GO:0004108	citrate (Si)-synthase activity	5	0	0.22	1	1
GO:0004129	cytochrome-c oxidase activity	15	0	0.65	1	1
GO:0004130	cytochrome-c peroxidase activity	8	0	0.35	1	1
GO:0004133	glycogen debranching enzyme activity	5	0	0.22	1	1
GO:0004143	diacylglycerol kinase activity	10	0	0.43	1	1
GO:0004161	dimethylallyltranstransferase activity	16	0	0.69	1	1
GO:0004165	dodecenoyl-CoA delta-isomerase activity	5	0	0.22	1	1
GO:0004298	threonine-type endopeptidase activity	24	0	1.04	1	1
GO:0004300	enoyl-CoA hydratase activity	5	0	0.22	1	1
GO:0004311	farnesyltranstransferase activity	14	0	0.61	1	1
GO:0004312	fatty acid synthase activity	20	0	0.86	1	1
GO:0004337	geranyltranstransferase activity	14	0	0.61	1	1
GO:0004345	glucose-6-phosphate dehydrogenase activi...	6	0	0.26	1	1
GO:0004351	glutamate decarboxylase activity	5	0	0.22	1	1
GO:0004356	glutamate-ammonia ligase activity	7	0	0.3	1	1
GO:0004365	glyceraldehyde-3-phosphate dehydrogenase...	5	0	0.22	1	1
GO:0004366	glycerol-3-phosphate O-acyltransferase a...	8	0	0.35	1	1
GO:0004372	glycine hydroxymethyltransferase activit...	7	0	0.3	1	1
GO:0004375	glycine dehydrogenase (decarboxylating) ...	7	0	0.3	1	1
GO:0004392	heme oxygenase (decyclizing) activity	6	0	0.26	1	1
GO:0004396	hexokinase activity	14	0	0.61	1	1
GO:0004416	hydroxyacylglutathione hydrolase activit...	5	0	0.22	1	1
GO:0004430	1-phosphatidylinositol 4-kinase activity	12	0	0.52	1	1
GO:0004435	phosphatidylinositol phospholipase C act...	9	0	0.39	1	1
GO:0004439	phosphatidylinositol-4,5-bisphosphate 5-...	17	0	0.73	1	1
GO:0004448	isocitrate dehydrogenase activity	8	0	0.35	1	1
GO:0004449	isocitrate dehydrogenase (NAD+) activity	5	0	0.22	1	1
GO:0004470	malic enzyme activity	6	0	0.26	1	1
GO:0004471	malate dehydrogenase (decarboxylating) (...	6	0	0.26	1	1
GO:0004506	squalene monooxygenase activity	6	0	0.26	1	1
GO:0004523	RNA-DNA hybrid ribonuclease activity	8	0	0.35	1	1
GO:0004529	exodeoxyribonuclease activity	8	0	0.35	1	1
GO:0004535	poly(A)-specific ribonuclease activity	10	0	0.43	1	1
GO:0004550	nucleoside diphosphate kinase activity	5	0	0.22	1	1
GO:0004556	alpha-amylase activity	8	0	0.35	1	1
GO:0004557	alpha-galactosidase activity	5	0	0.22	1	1
GO:0004564	beta-fructofuranosidase activity	15	0	0.65	1	1
GO:0004565	beta-galactosidase activity	18	0	0.78	1	1
GO:0004568	chitinase activity	18	0	0.78	1	1
GO:0004571	mannosyl-oligosaccharide 1,2-alpha-manno...	5	0	0.22	1	1
GO:0004575	sucrose alpha-glucosidase activity	14	0	0.61	1	1
GO:0004576	oligosaccharyl transferase activity	9	0	0.39	1	1
GO:0004579	dolichyl-diphosphooligosaccharide-protei...	7	0	0.3	1	1
GO:0004596	peptide alpha-N-acetyltransferase activi...	6	0	0.26	1	1
GO:0004602	glutathione peroxidase activity	9	0	0.39	1	1
GO:0004605	phosphatidate cytidylyltransferase activ...	9	0	0.39	1	1
GO:0004607	phosphatidylcholine-sterol O-acyltransfe...	6	0	0.26	1	1
GO:0004616	phosphogluconate dehydrogenase (decarbox...	9	0	0.39	1	1
GO:0004623	phospholipase A2 activity	7	0	0.3	1	1
GO:0004629	phospholipase C activity	11	0	0.48	1	1
GO:0004656	procollagen-proline 4-dioxygenase activi...	9	0	0.39	1	1
GO:0004661	protein geranylgeranyltransferase activi...	6	0	0.26	1	1
GO:0004683	calmodulin-dependent protein kinase acti...	43	0	1.86	1	1
GO:0004707	MAP kinase activity	23	0	0.99	1	1
GO:0004708	MAP kinase kinase activity	12	0	0.52	1	1
GO:0004715	non-membrane spanning protein tyrosine k...	5	0	0.22	1	1
GO:0004738	pyruvate dehydrogenase activity	6	0	0.26	1	1
GO:0004739	pyruvate dehydrogenase (acetyl-transferr...	6	0	0.26	1	1
GO:0004742	dihydrolipoyllysine-residue acetyltransf...	5	0	0.22	1	1
GO:0004743	pyruvate kinase activity	14	0	0.61	1	1
GO:0004749	ribose phosphate diphosphokinase activit...	5	0	0.22	1	1
GO:0004779	sulfate adenylyltransferase activity	5	0	0.22	1	1
GO:0004784	superoxide dismutase activity	8	0	0.35	1	1
GO:0004792	thiosulfate sulfurtransferase activity	5	0	0.22	1	1
GO:0004834	tryptophan synthase activity	6	0	0.26	1	1
GO:0004838	L-tyrosine:2-oxoglutarate aminotransfera...	5	0	0.22	1	1
GO:0004845	uracil phosphoribosyltransferase activit...	6	0	0.26	1	1
GO:0004849	uridine kinase activity	9	0	0.39	1	1
GO:0004860	protein kinase inhibitor activity	24	0	1.04	1	1
GO:0004861	cyclin-dependent protein serine/threonin...	8	0	0.35	1	1
GO:0004867	serine-type endopeptidase inhibitor acti...	20	0	0.86	1	1
GO:0004869	cysteine-type endopeptidase inhibitor ac...	11	0	0.48	1	1
GO:0005088	Ras guanyl-nucleotide exchange factor ac...	17	0	0.73	1	1
GO:0005089	Rho guanyl-nucleotide exchange factor ac...	16	0	0.69	1	1
GO:0005092	GDP-dissociation inhibitor activity	7	0	0.3	1	1
GO:0005179	hormone activity	5	0	0.22	1	1
GO:0005262	calcium channel activity	17	0	0.73	1	1
GO:0005275	amine transmembrane transporter activity	9	0	0.39	1	1
GO:0005310	dicarboxylic acid transmembrane transpor...	18	0	0.78	1	1
GO:0005313	L-glutamate transmembrane transporter ac...	6	0	0.26	1	1
GO:0005315	inorganic phosphate transmembrane transp...	18	0	0.78	1	1
GO:0005343	organic acid:sodium symporter activity	6	0	0.26	1	1
GO:0005350	pyrimidine nucleobase transmembrane tran...	6	0	0.26	1	1
GO:0005354	galactose transmembrane transporter acti...	5	0	0.22	1	1
GO:0005375	copper ion transmembrane transporter act...	13	0	0.56	1	1
GO:0005381	iron ion transmembrane transporter activ...	15	0	0.65	1	1
GO:0005384	manganese ion transmembrane transporter ...	16	0	0.69	1	1
GO:0005432	calcium:sodium antiporter activity	5	0	0.22	1	1
GO:0005452	inorganic anion exchanger activity	7	0	0.3	1	1
GO:0005459	UDP-galactose transmembrane transporter ...	7	0	0.3	1	1
GO:0005460	UDP-glucose transmembrane transporter ac...	5	0	0.22	1	1
GO:0005534	galactose binding	5	0	0.22	1	1
GO:0005536	glucose binding	6	0	0.26	1	1
GO:0005544	calcium-dependent phospholipid binding	11	0	0.48	1	1
GO:0005548	phospholipid transporter activity	16	0	0.69	1	1
GO:0008022	protein C-terminus binding	6	0	0.26	1	1
GO:0008061	chitin binding	17	0	0.73	1	1
GO:0008079	translation termination factor activity	13	0	0.56	1	1
GO:0008083	growth factor activity	20	0	0.86	1	1
GO:0008097	5S rRNA binding	5	0	0.22	1	1
GO:0008106	alcohol dehydrogenase (NADP+) activity	5	0	0.22	1	1
GO:0008107	galactoside 2-alpha-L-fucosyltransferase...	9	0	0.39	1	1
GO:0008137	NADH dehydrogenase (ubiquinone) activity	34	0	1.47	1	1
GO:0008171	O-methyltransferase activity	30	0	1.3	1	1
GO:0008172	S-methyltransferase activity	9	0	0.39	1	1
GO:0008177	succinate dehydrogenase (ubiquinone) act...	7	0	0.3	1	1
GO:0008195	phosphatidate phosphatase activity	9	0	0.39	1	1
GO:0008198	ferrous iron binding	7	0	0.3	1	1
GO:0008200	ion channel inhibitor activity	8	0	0.35	1	1
GO:0008242	omega peptidase activity	13	0	0.56	1	1
GO:0008252	nucleotidase activity	15	0	0.65	1	1
GO:0008296	3'-5'-exodeoxyribonuclease activity	5	0	0.22	1	1
GO:0008297	single-stranded DNA exodeoxyribonuclease...	5	0	0.22	1	1
GO:0008312	7S RNA binding	10	0	0.43	1	1
GO:0008318	protein prenyltransferase activity	8	0	0.35	1	1
GO:0008381	mechanically-gated ion channel activity	7	0	0.3	1	1
GO:0008417	fucosyltransferase activity	13	0	0.56	1	1
GO:0008429	phosphatidylethanolamine binding	8	0	0.35	1	1
GO:0008441	3'(2'),5'-bisphosphate nucleotidase acti...	9	0	0.39	1	1
GO:0008443	phosphofructokinase activity	12	0	0.52	1	1
GO:0008469	histone-arginine N-methyltransferase act...	9	0	0.39	1	1
GO:0008506	sucrose:proton symporter activity	10	0	0.43	1	1
GO:0008508	bile acid:sodium symporter activity	5	0	0.22	1	1
GO:0008515	sucrose transmembrane transporter activi...	18	0	0.78	1	1
GO:0008526	phosphatidylinositol transporter activit...	6	0	0.26	1	1
GO:0008553	hydrogen-exporting ATPase activity, phos...	13	0	0.56	1	1
GO:0008574	ATP-dependent microtubule motor activity...	6	0	0.26	1	1
GO:0008641	small protein activating enzyme activity	15	0	0.65	1	1
GO:0008794	arsenate reductase (glutaredoxin) activi...	16	0	0.69	1	1
GO:0008865	fructokinase activity	11	0	0.48	1	1
GO:0008891	glycolate oxidase activity	6	0	0.26	1	1
GO:0008948	oxaloacetate decarboxylase activity	7	0	0.3	1	1
GO:0009011	starch synthase activity	6	0	0.26	1	1
GO:0009041	uridylate kinase activity	6	0	0.26	1	1
GO:0009044	xylan 1,4-beta-xylosidase activity	6	0	0.26	1	1
GO:0009378	four-way junction helicase activity	8	0	0.35	1	1
GO:0009678	hydrogen-translocating pyrophosphatase a...	5	0	0.22	1	1
GO:0009824	AMP dimethylallyltransferase activity	8	0	0.35	1	1
GO:0009882	blue light photoreceptor activity	5	0	0.22	1	1
GO:0009916	alternative oxidase activity	6	0	0.26	1	1
GO:0009922	fatty acid elongase activity	7	0	0.3	1	1
GO:0009927	histidine phosphotransfer kinase activit...	9	0	0.39	1	1
GO:0009931	calcium-dependent protein serine/threoni...	42	0	1.82	1	1
GO:0009975	cyclase activity	18	0	0.78	1	1
GO:0009982	pseudouridine synthase activity	18	0	0.78	1	1
GO:0010279	indole-3-acetic acid amido synthetase ac...	6	0	0.26	1	1
GO:0010328	auxin influx transmembrane transporter a...	6	0	0.26	1	1
GO:0010340	carboxyl-O-methyltransferase activity	6	0	0.26	1	1
GO:0010427	abscisic acid binding	8	0	0.35	1	1
GO:0010436	carotenoid dioxygenase activity	7	0	0.3	1	1
GO:0010857	calcium-dependent protein kinase activit...	42	0	1.82	1	1
GO:0015002	heme-copper terminal oxidase activity	15	0	0.65	1	1
GO:0015098	molybdate ion transmembrane transporter ...	6	0	0.26	1	1
GO:0015105	arsenite transmembrane transporter activ...	5	0	0.22	1	1
GO:0015125	bile acid transmembrane transporter acti...	5	0	0.22	1	1
GO:0015131	oxaloacetate transmembrane transporter a...	5	0	0.22	1	1
GO:0015140	malate transmembrane transporter activit...	11	0	0.48	1	1
GO:0015154	disaccharide transmembrane transporter a...	19	0	0.82	1	1
GO:0015157	oligosaccharide transmembrane transporte...	21	0	0.91	1	1
GO:0015165	pyrimidine nucleotide-sugar transmembran...	12	0	0.52	1	1
GO:0015166	polyol transmembrane transporter activit...	7	0	0.3	1	1
GO:0015172	acidic amino acid transmembrane transpor...	9	0	0.39	1	1
GO:0015175	neutral amino acid transmembrane transpo...	17	0	0.73	1	1
GO:0015181	arginine transmembrane transporter activ...	5	0	0.22	1	1
GO:0015186	L-glutamine transmembrane transporter ac...	5	0	0.22	1	1
GO:0015189	L-lysine transmembrane transporter activ...	5	0	0.22	1	1
GO:0015197	peptide transporter activity	14	0	0.61	1	1
GO:0015198	oligopeptide transporter activity	14	0	0.61	1	1
GO:0015204	urea transmembrane transporter activity	6	0	0.26	1	1
GO:0015210	uracil transmembrane transporter activit...	6	0	0.26	1	1
GO:0015232	heme transporter activity	5	0	0.22	1	1
GO:0015271	outward rectifier potassium channel acti...	8	0	0.35	1	1
GO:0015296	anion:cation symporter activity	12	0	0.52	1	1
GO:0015370	solute:sodium symporter activity	7	0	0.3	1	1
GO:0015556	C4-dicarboxylate transmembrane transport...	13	0	0.56	1	1
GO:0015665	alcohol transmembrane transporter activi...	10	0	0.43	1	1
GO:0015925	galactosidase activity	23	0	0.99	1	1
GO:0016004	phospholipase activator activity	6	0	0.26	1	1
GO:0016157	sucrose synthase activity	9	0	0.39	1	1
GO:0016160	amylase activity	17	0	0.73	1	1
GO:0016161	beta-amylase activity	9	0	0.39	1	1
GO:0016168	chlorophyll binding	40	0	1.73	1	1
GO:0016229	steroid dehydrogenase activity	12	0	0.52	1	1
GO:0016247	channel regulator activity	9	0	0.39	1	1
GO:0016248	channel inhibitor activity	8	0	0.35	1	1
GO:0016273	arginine N-methyltransferase activity	10	0	0.43	1	1
GO:0016274	protein-arginine N-methyltransferase act...	10	0	0.43	1	1
GO:0016289	CoA hydrolase activity	21	0	0.91	1	1
GO:0016297	acyl-[acyl-carrier-protein] hydrolase ac...	6	0	0.26	1	1
GO:0016418	S-acetyltransferase activity	5	0	0.22	1	1
GO:0016423	tRNA (guanine) methyltransferase activit...	6	0	0.26	1	1
GO:0016530	metallochaperone activity	7	0	0.3	1	1
GO:0016531	copper chaperone activity	5	0	0.22	1	1
GO:0016597	amino acid binding	21	0	0.91	1	1
GO:0016615	malate dehydrogenase activity	15	0	0.65	1	1
GO:0016621	cinnamoyl-CoA reductase activity	10	0	0.43	1	1
GO:0016624	oxidoreductase activity, acting on the a...	13	0	0.56	1	1
GO:0016634	oxidoreductase activity, acting on the C...	12	0	0.52	1	1
GO:0016635	oxidoreductase activity, acting on the C...	9	0	0.39	1	1
GO:0016639	oxidoreductase activity, acting on the C...	5	0	0.22	1	1
GO:0016642	oxidoreductase activity, acting on the C...	7	0	0.3	1	1
GO:0016645	oxidoreductase activity, acting on the C...	29	0	1.25	1	1
GO:0016646	oxidoreductase activity, acting on the C...	13	0	0.56	1	1
GO:0016647	oxidoreductase activity, acting on the C...	6	0	0.26	1	1
GO:0016652	oxidoreductase activity, acting on NAD(P...	8	0	0.35	1	1
GO:0016675	oxidoreductase activity, acting on a hem...	15	0	0.65	1	1
GO:0016676	oxidoreductase activity, acting on a hem...	15	0	0.65	1	1
GO:0016688	L-ascorbate peroxidase activity	8	0	0.35	1	1
GO:0016703	oxidoreductase activity, acting on singl...	5	0	0.22	1	1
GO:0016721	oxidoreductase activity, acting on super...	8	0	0.35	1	1
GO:0016723	oxidoreductase activity, oxidizing metal...	8	0	0.35	1	1
GO:0016725	oxidoreductase activity, acting on CH or...	8	0	0.35	1	1
GO:0016730	oxidoreductase activity, acting on iron-...	11	0	0.48	1	1
GO:0016731	oxidoreductase activity, acting on iron-...	5	0	0.22	1	1
GO:0016742	hydroxymethyl-, formyl- and related tran...	14	0	0.61	1	1
GO:0016744	transferase activity, transferring aldeh...	11	0	0.48	1	1
GO:0016755	transferase activity, transferring amino...	11	0	0.48	1	1
GO:0016756	glutathione gamma-glutamylcysteinyltrans...	5	0	0.22	1	1
GO:0016763	transferase activity, transferring pento...	61	0	2.64	1	1
GO:0016776	phosphotransferase activity, phosphate g...	29	0	1.25	1	1
GO:0016783	sulfurtransferase activity	13	0	0.56	1	1
GO:0016812	hydrolase activity, acting on carbon-nit...	6	0	0.26	1	1
GO:0016815	hydrolase activity, acting on carbon-nit...	5	0	0.22	1	1
GO:0016819	hydrolase activity, acting on acid anhyd...	5	0	0.22	1	1
GO:0016847	1-aminocyclopropane-1-carboxylate syntha...	11	0	0.48	1	1
GO:0016849	phosphorus-oxygen lyase activity	7	0	0.3	1	1
GO:0016851	magnesium chelatase activity	5	0	0.22	1	1
GO:0016863	intramolecular oxidoreductase activity, ...	9	0	0.39	1	1
GO:0016872	intramolecular lyase activity	11	0	0.48	1	1
GO:0016881	acid-amino acid ligase activity	20	0	0.86	1	1
GO:0016892	endoribonuclease activity, producing 3'-...	7	0	0.3	1	1
GO:0016895	exodeoxyribonuclease activity, producing...	8	0	0.35	1	1
GO:0016929	SUMO-specific protease activity	7	0	0.3	1	1
GO:0016984	ribulose-bisphosphate carboxylase activi...	5	0	0.22	1	1
GO:0016985	mannan endo-1,4-beta-mannosidase activit...	6	0	0.26	1	1
GO:0016987	sigma factor activity	6	0	0.26	1	1
GO:0017022	myosin binding	5	0	0.22	1	1
GO:0017056	structural constituent of nuclear pore	12	0	0.52	1	1
GO:0017057	6-phosphogluconolactonase activity	5	0	0.22	1	1
GO:0017070	U6 snRNA binding	7	0	0.3	1	1
GO:0017077	oxidative phosphorylation uncoupler acti...	5	0	0.22	1	1
GO:0017169	CDP-alcohol phosphatidyltransferase acti...	8	0	0.35	1	1
GO:0017172	cysteine dioxygenase activity	5	0	0.22	1	1
GO:0017176	phosphatidylinositol N-acetylglucosaminy...	5	0	0.22	1	1
GO:0018024	histone-lysine N-methyltransferase activ...	36	0	1.56	1	1
GO:0018685	alkane 1-monooxygenase activity	7	0	0.3	1	1
GO:0019137	thioglucosidase activity	8	0	0.35	1	1
GO:0019139	cytokinin dehydrogenase activity	7	0	0.3	1	1
GO:0019158	mannokinase activity	6	0	0.26	1	1
GO:0019201	nucleotide kinase activity	18	0	0.78	1	1
GO:0019205	nucleobase-containing compound kinase ac...	41	0	1.77	1	1
GO:0019206	nucleoside kinase activity	14	0	0.61	1	1
GO:0019209	kinase activator activity	7	0	0.3	1	1
GO:0019210	kinase inhibitor activity	25	0	1.08	1	1
GO:0019238	cyclohydrolase activity	10	0	0.43	1	1
GO:0019776	Atg8 ligase activity	6	0	0.26	1	1
GO:0019798	procollagen-proline dioxygenase activity	9	0	0.39	1	1
GO:0019840	isoprenoid binding	12	0	0.52	1	1
GO:0019902	phosphatase binding	6	0	0.26	1	1
GO:0019903	protein phosphatase binding	6	0	0.26	1	1
GO:0022833	mechanically gated channel activity	7	0	0.3	1	1
GO:0022840	leak channel activity	6	0	0.26	1	1
GO:0022841	potassium ion leak channel activity	6	0	0.26	1	1
GO:0022842	narrow pore channel activity	6	0	0.26	1	1
GO:0030060	L-malate dehydrogenase activity	9	0	0.39	1	1
GO:0030151	molybdenum ion binding	7	0	0.3	1	1
GO:0030267	glyoxylate reductase (NADP) activity	5	0	0.22	1	1
GO:0030291	protein serine/threonine kinase inhibito...	8	0	0.35	1	1
GO:0030295	protein kinase activator activity	6	0	0.26	1	1
GO:0030371	translation repressor activity	6	0	0.26	1	1
GO:0030515	snoRNA binding	11	0	0.48	1	1
GO:0030523	dihydrolipoamide S-acyltransferase activ...	6	0	0.26	1	1
GO:0030527	structural constituent of chromatin	5	0	0.22	1	1
GO:0030533	triplet codon-amino acid adaptor activit...	688	0	29.74	1	1
GO:0030611	arsenate reductase activity	16	0	0.69	1	1
GO:0030613	oxidoreductase activity, acting on phosp...	16	0	0.69	1	1
GO:0030614	oxidoreductase activity, acting on phosp...	16	0	0.69	1	1
GO:0030674	protein binding, bridging	11	0	0.48	1	1
GO:0030955	potassium ion binding	14	0	0.61	1	1
GO:0031072	heat shock protein binding	14	0	0.61	1	1
GO:0031127	alpha-(1,2)-fucosyltransferase activity	9	0	0.39	1	1
GO:0031177	phosphopantetheine binding	8	0	0.35	1	1
GO:0031386	protein tag	7	0	0.3	1	1
GO:0031409	pigment binding	22	0	0.95	1	1
GO:0031418	L-ascorbic acid binding	22	0	0.95	1	1
GO:0031420	alkali metal ion binding	14	0	0.61	1	1
GO:0031491	nucleosome binding	22	0	0.95	1	1
GO:0031492	nucleosomal DNA binding	13	0	0.56	1	1
GO:0031543	peptidyl-proline dioxygenase activity	9	0	0.39	1	1
GO:0031545	peptidyl-proline 4-dioxygenase activity	9	0	0.39	1	1
GO:0031593	polyubiquitin binding	8	0	0.35	1	1
GO:0032451	demethylase activity	11	0	0.48	1	1
GO:0032452	histone demethylase activity	8	0	0.35	1	1
GO:0032947	protein complex scaffold	6	0	0.26	1	1
GO:0033170	protein-DNA loading ATPase activity	7	0	0.3	1	1
GO:0033743	peptide-methionine (R)-S-oxide reductase...	9	0	0.39	1	1
GO:0033764	steroid dehydrogenase activity, acting o...	5	0	0.22	1	1
GO:0033765	steroid dehydrogenase activity, acting o...	5	0	0.22	1	1
GO:0033843	xyloglucan 6-xylosyltransferase activity	5	0	0.22	1	1
GO:0033926	glycopeptide alpha-N-acetylgalactosamini...	7	0	0.3	1	1
GO:0034485	phosphatidylinositol-3,4,5-trisphosphate...	8	0	0.35	1	1
GO:0034593	phosphatidylinositol bisphosphate phosph...	18	0	0.78	1	1
GO:0034595	phosphatidylinositol phosphate 5-phospha...	17	0	0.73	1	1
GO:0034768	(E)-beta-ocimene synthase activity	6	0	0.26	1	1
GO:0035197	siRNA binding	5	0	0.22	1	1
GO:0035242	protein-arginine omega-N asymmetric meth...	8	0	0.35	1	1
GO:0035250	UDP-galactosyltransferase activity	10	0	0.43	1	1
GO:0035252	UDP-xylosyltransferase activity	10	0	0.43	1	1
GO:0035529	NADH pyrophosphatase activity	5	0	0.22	1	1
GO:0035673	oligopeptide transmembrane transporter a...	8	0	0.35	1	1
GO:0036002	pre-mRNA binding	13	0	0.56	1	1
GO:0036440	citrate synthase activity	5	0	0.22	1	1
GO:0036442	hydrogen-exporting ATPase activity	27	0	1.17	1	1
GO:0042054	histone methyltransferase activity	47	0	2.03	1	1
GO:0042171	lysophosphatidic acid acyltransferase ac...	6	0	0.26	1	1
GO:0042285	xylosyltransferase activity	17	0	0.73	1	1
GO:0042800	histone methyltransferase activity (H3-K...	6	0	0.26	1	1
GO:0042887	amide transmembrane transporter activity	17	0	0.73	1	1
GO:0042936	dipeptide transporter activity	6	0	0.26	1	1
GO:0042973	glucan endo-1,3-beta-D-glucosidase activ...	19	0	0.82	1	1
GO:0043015	gamma-tubulin binding	6	0	0.26	1	1
GO:0043022	ribosome binding	14	0	0.61	1	1
GO:0043023	ribosomal large subunit binding	5	0	0.22	1	1
GO:0043138	3'-5' DNA helicase activity	13	0	0.56	1	1
GO:0043140	ATP-dependent 3'-5' DNA helicase activit...	8	0	0.35	1	1
GO:0043295	glutathione binding	11	0	0.48	1	1
GO:0043891	glyceraldehyde-3-phosphate dehydrogenase...	7	0	0.3	1	1
GO:0044183	protein binding involved in protein fold...	16	0	0.69	1	1
GO:0044620	ACP phosphopantetheine attachment site b...	11	0	0.48	1	1
GO:0045156	electron transporter, transferring elect...	9	0	0.39	1	1
GO:0045182	translation regulator activity	6	0	0.26	1	1
GO:0045431	flavonol synthase activity	7	0	0.3	1	1
GO:0045543	gibberellin 2-beta-dioxygenase activity	7	0	0.3	1	1
GO:0045549	9-cis-epoxycarotenoid dioxygenase activi...	7	0	0.3	1	1
GO:0046715	borate transmembrane transporter activit...	6	0	0.26	1	1
GO:0046912	transferase activity, transferring acyl ...	17	0	0.73	1	1
GO:0046923	ER retention sequence binding	6	0	0.26	1	1
GO:0046961	proton-transporting ATPase activity, rot...	16	0	0.69	1	1
GO:0047134	protein-disulfide reductase activity	30	0	1.3	1	1
GO:0047218	hydroxycinnamate 4-beta-glucosyltransfer...	5	0	0.22	1	1
GO:0047617	acyl-CoA hydrolase activity	13	0	0.56	1	1
GO:0047627	adenylylsulfatase activity	5	0	0.22	1	1
GO:0047631	ADP-ribose diphosphatase activity	7	0	0.3	1	1
GO:0047635	alanine-oxo-acid transaminase activity	5	0	0.22	1	1
GO:0047893	flavonol 3-O-glucosyltransferase activit...	11	0	0.48	1	1
GO:0047938	glucose-6-phosphate 1-epimerase activity	5	0	0.22	1	1
GO:0048027	mRNA 5'-UTR binding	5	0	0.22	1	1
GO:0048029	monosaccharide binding	33	0	1.43	1	1
GO:0048256	flap endonuclease activity	5	0	0.22	1	1
GO:0048487	beta-tubulin binding	5	0	0.22	1	1
GO:0050136	NADH dehydrogenase (quinone) activity	34	0	1.47	1	1
GO:0050373	UDP-arabinose 4-epimerase activity	6	0	0.26	1	1
GO:0050378	UDP-glucuronate 4-epimerase activity	6	0	0.26	1	1
GO:0050551	myrcene synthase activity	5	0	0.22	1	1
GO:0050734	hydroxycinnamoyltransferase activity	5	0	0.22	1	1
GO:0051002	ligase activity, forming nitrogen-metal ...	5	0	0.22	1	1
GO:0051003	ligase activity, forming nitrogen-metal ...	5	0	0.22	1	1
GO:0051117	ATPase binding	8	0	0.35	1	1
GO:0051183	vitamin transporter activity	7	0	0.3	1	1
GO:0051184	cofactor transporter activity	17	0	0.73	1	1
GO:0051185	coenzyme transporter activity	6	0	0.26	1	1
GO:0051192	prosthetic group binding	11	0	0.48	1	1
GO:0051538	3 iron, 4 sulfur cluster binding	7	0	0.3	1	1
GO:0051740	ethylene binding	5	0	0.22	1	1
GO:0051765	inositol tetrakisphosphate kinase activi...	7	0	0.3	1	1
GO:0051766	inositol trisphosphate kinase activity	6	0	0.26	1	1
GO:0052381	tRNA dimethylallyltransferase activity	9	0	0.39	1	1
GO:0052622	ATP dimethylallyltransferase activity	7	0	0.3	1	1
GO:0052623	ADP dimethylallyltransferase activity	7	0	0.3	1	1
GO:0052634	C-19 gibberellin 2-beta-dioxygenase acti...	5	0	0.22	1	1
GO:0052654	L-leucine transaminase activity	5	0	0.22	1	1
GO:0052655	L-valine transaminase activity	5	0	0.22	1	1
GO:0052656	L-isoleucine transaminase activity	5	0	0.22	1	1
GO:0052725	inositol-1,3,4-trisphosphate 6-kinase ac...	5	0	0.22	1	1
GO:0052742	phosphatidylinositol kinase activity	14	0	0.61	1	1
GO:0052852	very-long-chain-(S)-2-hydroxy-acid oxida...	5	0	0.22	1	1
GO:0052853	long-chain-(S)-2-hydroxy-long-chain-acid...	5	0	0.22	1	1
GO:0052854	medium-chain-(S)-2-hydroxy-acid oxidase ...	5	0	0.22	1	1
GO:0060229	lipase activator activity	6	0	0.26	1	1
GO:0061505	DNA topoisomerase II activity	12	0	0.52	1	1
GO:0070003	threonine-type peptidase activity	24	0	1.04	1	1
GO:0070283	radical SAM enzyme activity	5	0	0.22	1	1
GO:0070546	L-phenylalanine aminotransferase activit...	9	0	0.39	1	1
GO:0070547	L-tyrosine aminotransferase activity	5	0	0.22	1	1
GO:0070567	cytidylyltransferase activity	14	0	0.61	1	1
GO:0070628	proteasome binding	6	0	0.26	1	1
GO:0070704	sterol desaturase activity	6	0	0.26	1	1
GO:0071617	lysophospholipid acyltransferase activit...	11	0	0.48	1	1
GO:0071949	FAD binding	18	0	0.78	1	1
GO:0072328	alkene binding	5	0	0.22	1	1
GO:0072341	modified amino acid binding	19	0	0.82	1	1
GO:0080019	fatty-acyl-CoA reductase (alcohol-formin...	8	0	0.35	1	1
GO:0080030	methyl indole-3-acetate esterase activit...	8	0	0.35	1	1
GO:0080031	methyl salicylate esterase activity	5	0	0.22	1	1
GO:0080032	methyl jasmonate esterase activity	6	0	0.26	1	1
GO:0080046	quercetin 4'-O-glucosyltransferase activ...	8	0	0.35	1	1
GO:0080054	low-affinity nitrate transmembrane trans...	7	0	0.3	1	1
GO:0080107	8-methylthiopropyl glucosinolate S-oxyge...	5	0	0.22	1	1
GO:0080130	L-phenylalanine:2-oxoglutarate aminotran...	9	0	0.39	1	1
GO:0090447	glycerol-3-phosphate 2-O-acyltransferase...	8	0	0.35	1	1
GO:0090599	alpha-glucosidase activity	17	0	0.73	1	1
GO:1900750	oligopeptide binding	11	0	0.48	1	1
GO:1901618	organic hydroxy compound transmembrane t...	16	0	0.69	1	1
GO:1904264	ubiquitin protein ligase activity involv...	6	0	0.26	1	1
GO:1990137	plant seed peroxidase activity	6	0	0.26	1	1
GO:1990538	xylan O-acetyltransferase activity	8	0	0.35	1	1
GO:1990714	hydroxyproline O-galactosyltransferase a...	8	0	0.35	1	1
GO:2001070	starch binding	8	0	0.35	1	1

## Sheet: Biological process GO over-repr
GO.ID	Term	Annotated	Significant	Expected	p	padj
GO:0030261	chromosome condensation	12	6	0.52	4.6e-06	0.0143396
GO:0006468	protein phosphorylation	884	64	38.03	8.8e-06	0.0143396
GO:0007165	signal transduction	1860	113	80.03	3.4e-05	0.0369353
GO:0030244	cellulose biosynthetic process	49	12	2.11	0.00017	0.123842
GO:0051321	meiotic cell cycle	162	17	6.97	0.00019	0.123842
GO:0055114	oxidation-reduction process	1508	89	64.88	0.00072	0.267962
GO:0007051	spindle organization	28	6	1.2	0.00074	0.267962
GO:0080028	nitrile biosynthetic process	5	3	0.22	0.00074	0.267962
GO:0009584	detection of visible light	5	3	0.22	0.00074	0.267962
GO:0009742	brassinosteroid mediated signaling pathw...	84	12	3.61	0.00088	0.286792
GO:2001009	regulation of plant-type cell wall cellu...	6	3	0.26	0.00144	0.39108
GO:0046345	abscisic acid catabolic process	6	3	0.26	0.00144	0.39108
GO:0071555	cell wall organization	516	38	22.2	0.00174	0.436205
GO:0042546	cell wall biogenesis	244	25	10.5	0.0022	0.496997
GO:0006564	L-serine biosynthetic process	7	3	0.3	0.00244	0.496997
GO:0017006	protein-tetrapyrrole linkage	7	3	0.3	0.00244	0.496997
GO:0006952	defense response	1650	89	70.99	0.00285	0.525061
GO:0055085	transmembrane transport	737	49	31.71	0.0029	0.525061
GO:0031627	telomeric loop formation	15	4	0.65	0.00318	0.545454
GO:0048366	leaf development	387	26	16.65	0.00347	0.565437
GO:0016458	gene silencing	255	20	10.97	0.00372	0.577309
GO:0046470	phosphatidylcholine metabolic process	17	4	0.73	0.00518	0.745496
GO:0048571	long-day photoperiodism	40	5	1.72	0.00538	0.745496
GO:0009920	cell plate formation involved in plant-t...	9	3	0.39	0.00549	0.745496
GO:0000266	mitochondrial fission	18	4	0.77	0.00643	0.780953
GO:0006378	mRNA polyadenylation	18	4	0.77	0.00643	0.780953
GO:0009737	response to abscisic acid	599	32	25.77	0.00647	0.780953
GO:0006310	DNA recombination	136	10	5.85	0.00687	0.799619
GO:0009846	pollen germination	66	8	2.84	0.00721	0.810255
GO:0006270	DNA replication initiation	20	4	0.86	0.00951	1
GO:2000026	regulation of multicellular organismal d...	558	38	24.01	0.00983	1
GO:0009959	negative gravitropism	11	3	0.47	0.01011	1
GO:0044242	cellular lipid catabolic process	80	10	3.44	0.01039	1
GO:0009833	plant-type primary cell wall biogenesis	21	4	0.9	0.01135	1
GO:0009451	RNA modification	314	19	13.51	0.01148	1
GO:0009958	positive gravitropism	33	5	1.42	0.01273	1
GO:0060321	acceptance of pollen	12	3	0.52	0.01305	1
GO:0009097	isoleucine biosynthetic process	12	3	0.52	0.01305	1
GO:0016310	phosphorylation	1317	89	56.66	0.01314	1
GO:0030150	protein import into mitochondrial matrix	22	4	0.95	0.01341	1
GO:0009826	unidimensional cell growth	333	25	14.33	0.01409	1
GO:0048364	root development	525	44	22.59	0.01477	1
GO:0001708	cell fate specification	33	6	1.42	0.01562	1
GO:0009913	epidermal cell differentiation	19	4	0.82	0.01641	1
GO:0000271	polysaccharide biosynthetic process	208	21	8.95	0.01666	1
GO:0043481	anthocyanin accumulation in tissues in r...	5	2	0.22	0.01696	1
GO:0010071	root meristem specification	5	2	0.22	0.01696	1
GO:0007032	endosome organization	5	2	0.22	0.01696	1
GO:0046464	acylglycerol catabolic process	5	2	0.22	0.01696	1
GO:0070475	rRNA base methylation	5	2	0.22	0.01696	1
GO:0060149	negative regulation of posttranscription...	5	2	0.22	0.01696	1
GO:0010148	transpiration	5	2	0.22	0.01696	1
GO:1902806	regulation of cell cycle G1/S phase tran...	5	2	0.22	0.01696	1
GO:0048530	fruit morphogenesis	5	2	0.22	0.01696	1
GO:0031408	oxylipin biosynthetic process	24	4	1.03	0.01821	1
GO:0019762	glucosinolate catabolic process	24	4	1.03	0.01821	1
GO:0009825	multidimensional cell growth	65	6	2.8	0.01821	1
GO:0015031	protein transport	603	44	25.94	0.01935	1
GO:0015695	organic cation transport	14	3	0.6	0.02026	1
GO:0006508	proteolysis	904	49	38.89	0.02154	1
GO:0051301	cell division	387	32	16.65	0.02254	1
GO:0007166	cell surface receptor signaling pathway	235	20	10.11	0.02326	1
GO:0043255	regulation of carbohydrate biosynthetic ...	44	9	1.89	0.02366	1
GO:0006071	glycerol metabolic process	26	4	1.12	0.02395	1
GO:0016575	histone deacetylation	26	4	1.12	0.02395	1
GO:0048829	root cap development	15	3	0.65	0.02453	1
GO:0010267	production of ta-siRNAs involved in RNA ...	15	3	0.65	0.02453	1
GO:0007276	gamete generation	62	7	2.67	0.02461	1
GO:0052542	defense response by callose deposition	22	5	0.95	0.02462	1
GO:0060968	regulation of gene silencing	49	6	2.11	0.02463	1
GO:0043484	regulation of RNA splicing	15	4	0.65	0.02465	1
GO:0006893	Golgi to plasma membrane transport	6	2	0.26	0.02472	1
GO:0006552	leucine catabolic process	6	2	0.26	0.02472	1
GO:0010447	response to acidic pH	6	2	0.26	0.02472	1
GO:0010239	chloroplast mRNA processing	6	2	0.26	0.02472	1
GO:0033320	UDP-D-xylose biosynthetic process	6	2	0.26	0.02472	1
GO:0000381	regulation of alternative mRNA splicing,...	6	2	0.26	0.02472	1
GO:0048655	anther wall tapetum morphogenesis	6	2	0.26	0.02472	1
GO:0009556	microsporogenesis	39	5	1.68	0.02503	1
GO:0042127	regulation of cell proliferation	74	7	3.18	0.0271	1
GO:0008361	regulation of cell size	27	4	1.16	0.02718	1
GO:0006284	base-excision repair	27	4	1.16	0.02718	1
GO:0052544	defense response by callose deposition i...	16	3	0.69	0.02925	1
GO:0048268	clathrin coat assembly	16	3	0.69	0.02925	1
GO:0010216	maintenance of DNA methylation	16	3	0.69	0.02925	1
GO:0006904	vesicle docking involved in exocytosis	41	5	1.76	0.03038	1
GO:0006874	cellular calcium ion homeostasis	28	4	1.2	0.03066	1
GO:0043622	cortical microtubule organization	28	4	1.2	0.03066	1
GO:0048455	stamen formation	7	2	0.3	0.03363	1
GO:0043266	regulation of potassium ion transport	7	2	0.3	0.03363	1
GO:0034059	response to anoxia	7	2	0.3	0.03363	1
GO:0019408	dolichol biosynthetic process	7	2	0.3	0.03363	1
GO:0032876	negative regulation of DNA endoreduplica...	7	2	0.3	0.03363	1
GO:0007219	Notch signaling pathway	7	2	0.3	0.03363	1
GO:0035428	hexose transmembrane transport	29	4	1.25	0.03439	1
GO:0010224	response to UV-B	73	7	3.14	0.03731	1
GO:0010152	pollen maturation	18	3	0.77	0.04	1
GO:0010268	brassinosteroid homeostasis	31	4	1.33	0.04261	1
GO:0098732	macromolecule deacylation	28	5	1.2	0.04292	1
GO:0051493	regulation of cytoskeleton organization	59	6	2.54	0.04293	1
GO:0015758	glucose transport	31	4	1.33	0.04296	1
GO:0007265	Ras protein signal transduction	6	2	0.26	0.04299	1
GO:0072501	cellular divalent inorganic anion homeos...	11	2	0.47	0.043	1
GO:1902749	regulation of cell cycle G2/M phase tran...	17	2	0.73	0.04301	1
GO:0009834	plant-type secondary cell wall biogenesi...	68	6	2.93	0.0431	1
GO:0034728	nucleosome organization	52	5	2.24	0.0435	1
GO:0048317	seed morphogenesis	8	2	0.34	0.04357	1
GO:0007009	plasma membrane organization	8	2	0.34	0.04357	1
GO:0010315	auxin efflux	8	2	0.34	0.04357	1
GO:0042732	D-xylose metabolic process	8	2	0.34	0.04357	1
GO:0045912	negative regulation of carbohydrate meta...	8	2	0.34	0.04357	1
GO:0045899	positive regulation of RNA polymerase II...	8	2	0.34	0.04357	1
GO:0051176	positive regulation of sulfur metabolic ...	8	2	0.34	0.04357	1
GO:0009933	meristem structural organization	74	7	3.18	0.04586	1
GO:0031098	stress-activated protein kinase signalin...	33	4	1.42	0.05185	1
GO:0090305	nucleic acid phosphodiester bond hydroly...	69	9	2.97	0.05202	1
GO:0000184	nuclear-transcribed mRNA catabolic proce...	20	3	0.86	0.05246	1
GO:0043069	negative regulation of programmed cell d...	20	3	0.86	0.05246	1
GO:0000060	protein import into nucleus, translocati...	9	2	0.39	0.05446	1
GO:0009643	photosynthetic acclimation	9	2	0.39	0.05446	1
GO:0009649	entrainment of circadian clock	9	2	0.39	0.05446	1
GO:2000037	regulation of stomatal complex patternin...	9	2	0.39	0.05446	1
GO:0006268	DNA unwinding involved in DNA replicatio...	9	2	0.39	0.05446	1
GO:0006886	intracellular protein transport	333	25	14.33	0.05485	1
GO:0009867	jasmonic acid mediated signaling pathway	93	9	4	0.05642	1
GO:0030048	actin filament-based movement	21	3	0.9	0.05932	1
GO:0016042	lipid catabolic process	234	21	10.07	0.05988	1
GO:0000278	mitotic cell cycle	220	23	9.47	0.06495	1
GO:0032879	regulation of localization	143	12	6.15	0.06573	1
GO:1902288	regulation of defense response to oomyce...	10	2	0.43	0.06617	1
GO:1901259	chloroplast rRNA processing	10	2	0.43	0.06617	1
GO:0010444	guard mother cell differentiation	10	2	0.43	0.06617	1
GO:2000023	regulation of lateral root development	10	2	0.43	0.06617	1
GO:0019745	pentacyclic triterpenoid biosynthetic pr...	10	2	0.43	0.06617	1
GO:0002098	tRNA wobble uridine modification	10	2	0.43	0.06617	1
GO:0044550	secondary metabolite biosynthetic proces...	333	17	14.33	0.06697	1
GO:0006887	exocytosis	77	9	3.31	0.067	1
GO:0009585	red, far-red light phototransduction	67	6	2.88	0.06797	1
GO:0031347	regulation of defense response	240	15	10.33	0.07164	1
GO:0045087	innate immune response	383	24	16.48	0.07232	1
GO:0080147	root hair cell development	85	6	3.66	0.07414	1
GO:0009863	salicylic acid mediated signaling pathwa...	66	5	2.84	0.07417	1
GO:0006281	DNA repair	285	20	12.26	0.0761	1
GO:0006950	response to stress	3679	199	158.29	0.07636	1
GO:0048232	male gamete generation	50	5	2.15	0.07847	1
GO:0005982	starch metabolic process	70	5	3.01	0.07857	1
GO:0034440	lipid oxidation	57	4	2.45	0.07863	1
GO:0033962	cytoplasmic mRNA processing body assembl...	11	2	0.47	0.07863	1
GO:0018401	peptidyl-proline hydroxylation to 4-hydr...	11	2	0.47	0.07863	1
GO:0000105	histidine biosynthetic process	11	2	0.47	0.07863	1
GO:0032776	DNA methylation on cytosine	11	2	0.47	0.07863	1
GO:0000082	G1/S transition of mitotic cell cycle	11	2	0.47	0.07863	1
GO:0090502	RNA phosphodiester bond hydrolysis, endo...	11	2	0.47	0.07863	1
GO:0010090	trichome morphogenesis	79	6	3.4	0.0792	1
GO:0042742	defense response to bacterium	388	23	16.69	0.0839	1
GO:0006518	peptide metabolic process	1483	24	63.81	0.08396	1
GO:0045860	positive regulation of protein kinase ac...	45	5	1.94	0.08404	1
GO:0018377	protein myristoylation	47	5	2.02	0.08405	1
GO:0034285	response to disaccharide	73	6	3.14	0.08406	1
GO:0006928	movement of cell or subcellular componen...	57	5	2.45	0.08408	1
GO:0016104	triterpenoid biosynthetic process	12	3	0.52	0.08409	1
GO:0007126	meiotic nuclear division	94	6	4.04	0.08412	1
GO:0000959	mitochondrial RNA metabolic process	50	4	2.15	0.08413	1
GO:0036294	cellular response to decreased oxygen le...	29	3	1.25	0.08414	1
GO:0046131	pyrimidine ribonucleoside metabolic proc...	32	3	1.38	0.08415	1
GO:0030320	cellular monovalent inorganic anion home...	12	2	0.52	0.08416	1
GO:0032956	regulation of actin cytoskeleton organiz...	43	3	1.85	0.08418	1
GO:0005991	trehalose metabolic process	24	2	1.03	0.0842	1
GO:0009668	plastid membrane organization	45	2	1.94	0.08426	1
GO:0006623	protein targeting to vacuole	39	4	1.68	0.08545	1
GO:0009416	response to light stimulus	811	47	34.89	0.0855	1
GO:0009553	embryo sac development	157	14	6.75	0.08805	1
GO:0030245	cellulose catabolic process	25	3	1.08	0.09054	1
GO:0050790	regulation of catalytic activity	224	12	9.64	0.09162	1
GO:0010078	maintenance of root meristem identity	12	2	0.52	0.09174	1
GO:0010497	plasmodesmata-mediated intercellular tra...	12	2	0.52	0.09174	1
GO:0006303	double-strand break repair via nonhomolo...	12	2	0.52	0.09174	1
GO:2000067	regulation of root morphogenesis	12	2	0.52	0.09174	1
GO:0009610	response to symbiotic fungus	12	2	0.52	0.09174	1
GO:0009616	virus induced gene silencing	12	2	0.52	0.09174	1
GO:0009963	positive regulation of flavonoid biosynt...	12	2	0.52	0.09174	1
GO:0006260	DNA replication	157	17	6.75	0.0966	1
GO:0009555	pollen development	331	25	14.24	0.10022	1
GO:0009561	megagametogenesis	76	7	3.27	0.105	1
GO:0048598	embryonic morphogenesis	38	4	1.63	0.10529	1
GO:0006075	(1->3)-beta-D-glucan biosynthetic proces...	13	2	0.56	0.10544	1
GO:0009821	alkaloid biosynthetic process	13	2	0.56	0.10544	1
GO:0006353	DNA-templated transcription, termination	13	2	0.56	0.10544	1
GO:0048766	root hair initiation	13	2	0.56	0.10544	1
GO:0009395	phospholipid catabolic process	13	2	0.56	0.10544	1
GO:0080144	amino acid homeostasis	13	2	0.56	0.10544	1
GO:0048825	cotyledon development	52	5	2.24	0.10804	1
GO:0010082	regulation of root meristem growth	27	3	1.16	0.10823	1
GO:0009695	jasmonic acid biosynthetic process	27	3	1.16	0.10823	1
GO:0007169	transmembrane receptor protein tyrosine ...	130	9	5.59	0.10849	1
GO:0006351	transcription, DNA-templated	2537	119	109.15	0.11107	1
GO:0008152	metabolic process	12442	634	535.31	0.1116	1
GO:0042128	nitrate assimilation	43	4	1.85	0.11246	1
GO:0007346	regulation of mitotic cell cycle	93	7	4	0.11514	1
GO:0009791	post-embryonic development	1783	95	76.71	0.11648	1
GO:0009226	nucleotide-sugar biosynthetic process	39	6	1.68	0.11696	1
GO:0051179	localization	2441	151	105.02	0.11843	1
GO:0016569	covalent chromatin modification	227	19	9.77	0.11918	1
GO:0051225	spindle assembly	14	2	0.6	0.11963	1
GO:0048354	mucilage biosynthetic process involved i...	14	2	0.6	0.11963	1
GO:0045995	regulation of embryonic development	14	2	0.6	0.11963	1
GO:0010332	response to gamma radiation	14	2	0.6	0.11963	1
GO:0018298	protein-chromophore linkage	44	4	1.89	0.11974	1
GO:0009653	anatomical structure morphogenesis	1036	75	44.57	0.12041	1
GO:0010218	response to far red light	61	5	2.62	0.12144	1
GO:0090558	plant epidermis development	287	20	12.35	0.12289	1
GO:0048518	positive regulation of biological proces...	995	50	42.81	0.12292	1
GO:0009687	abscisic acid metabolic process	31	5	1.33	0.12331	1
GO:2001006	regulation of cellulose biosynthetic pro...	9	4	0.39	0.12332	1
GO:0018022	peptidyl-lysine methylation	60	6	2.58	0.12334	1
GO:1900140	regulation of seedling development	87	7	3.74	0.12336	1
GO:0044403	symbiosis, encompassing mutualism throug...	95	7	4.09	0.12339	1
GO:0046503	glycerolipid catabolic process	8	3	0.34	0.12342	1
GO:0051258	protein polymerization	60	5	2.58	0.12344	1
GO:0031497	chromatin assembly	49	4	2.11	0.1235	1
GO:0006643	membrane lipid metabolic process	98	6	4.22	0.12351	1
GO:0031110	regulation of microtubule polymerization...	8	2	0.34	0.12352	1
GO:0015696	ammonium transport	9	2	0.39	0.12353	1
GO:0006566	threonine metabolic process	12	2	0.52	0.12354	1
GO:0050777	negative regulation of immune response	19	2	0.82	0.12357	1
GO:0001763	morphogenesis of a branching structure	32	2	1.38	0.12363	1
GO:0010501	RNA secondary structure unwinding	29	3	1.25	0.12714	1
GO:0042147	retrograde transport, endosome to Golgi	29	3	1.25	0.12714	1
GO:2000022	regulation of jasmonic acid mediated sig...	29	3	1.25	0.12714	1
GO:0006499	N-terminal protein myristoylation	45	4	1.94	0.12722	1
GO:0010029	regulation of seed germination	84	6	3.61	0.12769	1
GO:0042538	hyperosmotic salinity response	62	5	2.67	0.12771	1
GO:0007049	cell cycle	584	51	25.13	0.13169	1
GO:0044711	single-organism biosynthetic process	1924	115	82.78	0.13233	1
GO:0006913	nucleocytoplasmic transport	105	8	4.52	0.13385	1
GO:0008202	steroid metabolic process	112	8	4.82	0.13391	1
GO:0032875	regulation of DNA endoreduplication	22	4	0.95	0.13394	1
GO:0009060	aerobic respiration	66	5	2.84	0.13411	1
GO:0007029	endoplasmic reticulum organization	15	2	0.65	0.13426	1
GO:0006535	cysteine biosynthetic process from serin...	15	2	0.65	0.13426	1
GO:0051028	mRNA transport	60	5	2.58	0.13681	1
GO:0080022	primary root development	30	3	1.29	0.137	1
GO:0046323	glucose import	30	3	1.29	0.137	1
GO:0030433	ER-associated ubiquitin-dependent protei...	30	3	1.29	0.137	1
GO:0042631	cellular response to water deprivation	30	3	1.29	0.137	1
GO:0009926	auxin polar transport	105	8	4.52	0.14689	1
GO:0031425	chloroplast RNA processing	22	4	0.95	0.1489	1
GO:0010044	response to aluminum ion	16	2	0.69	0.14927	1
GO:0009870	defense response signaling pathway, resi...	16	2	0.69	0.14927	1
GO:0046856	phosphatidylinositol dephosphorylation	16	2	0.69	0.14927	1
GO:0042594	response to starvation	211	8	9.08	0.14977	1
GO:0006793	phosphorus metabolic process	1942	124	83.55	0.15564	1
GO:0042752	regulation of circadian rhythm	61	6	2.62	0.15695	1
GO:0032147	activation of protein kinase activity	32	3	1.38	0.15746	1
GO:0010197	polar nucleus fusion	32	3	1.38	0.15746	1
GO:0009631	cold acclimation	49	4	2.11	0.15895	1
GO:0097305	response to alcohol	700	46	30.12	0.15926	1
GO:0070727	cellular macromolecule localization	427	32	18.37	0.15959	1
GO:0019219	regulation of nucleobase-containing comp...	2522	119	108.51	0.1599	1
GO:0032504	multicellular organism reproduction	170	13	7.31	0.16067	1
GO:0009892	negative regulation of metabolic process	637	33	27.41	0.16067	1
GO:0042439	ethanolamine-containing compound metabol...	21	5	0.9	0.16088	1
GO:0046434	organophosphate catabolic process	32	5	1.38	0.16094	1
GO:1903046	meiotic cell cycle process	98	7	4.22	0.16106	1
GO:0006403	RNA localization	75	6	3.23	0.16106	1
GO:0035266	meristem growth	63	5	2.71	0.16112	1
GO:1903310	positive regulation of chromatin modific...	23	3	0.99	0.16116	1
GO:1901420	negative regulation of response to alcoh...	52	4	2.24	0.16119	1
GO:0043044	ATP-dependent chromatin remodeling	10	2	0.43	0.16122	1
GO:0070828	heterochromatin organization	11	2	0.47	0.16122	1
GO:0006898	receptor-mediated endocytosis	11	2	0.47	0.16122	1
GO:0042436	indole-containing compound catabolic pro...	12	2	0.52	0.16123	1
GO:0006278	RNA-dependent DNA replication	12	2	0.52	0.16123	1
GO:0018198	peptidyl-cysteine modification	20	2	0.86	0.16127	1
GO:0006664	glycolipid metabolic process	54	3	2.32	0.16134	1
GO:0019395	fatty acid oxidation	46	2	1.98	0.16142	1
GO:0071496	cellular response to external stimulus	249	10	10.71	0.16152	1
GO:0009684	indoleacetic acid biosynthetic process	17	2	0.73	0.16458	1
GO:0002229	defense response to oomycetes	43	5	1.85	0.16754	1
GO:0010118	stomatal movement	125	6	5.38	0.16831	1
GO:0006355	regulation of transcription, DNA-templat...	2428	110	104.46	0.17499	1
GO:0010311	lateral root formation	51	4	2.19	0.17581	1
GO:0008360	regulation of cell shape	34	3	1.46	0.17878	1
GO:0009682	induced systemic resistance	34	3	1.46	0.17878	1
GO:0010102	lateral root morphogenesis	69	6	2.97	0.17971	1
GO:0023014	signal transduction by protein phosphory...	37	4	1.59	0.17986	1
GO:0070192	chromosome organization involved in meio...	44	4	1.89	0.17994	1
GO:0010588	cotyledon vascular tissue pattern format...	18	2	0.77	0.18015	1
GO:0000373	Group II intron splicing	18	2	0.77	0.18015	1
GO:0009736	cytokinin-activated signaling pathway	70	5	3.01	0.18274	1
GO:0080167	response to karrikin	128	8	5.51	0.18682	1
GO:0016567	protein ubiquitination	561	30	24.14	0.1882	1
GO:0016125	sterol metabolic process	77	6	3.31	0.18932	1
GO:0071472	cellular response to salt stress	35	3	1.51	0.18972	1
GO:0006487	protein N-linked glycosylation	38	4	1.63	0.19562	1
GO:0032880	regulation of protein localization	32	3	1.38	0.19582	1
GO:0009956	radial pattern formation	19	2	0.82	0.19593	1
GO:0006094	gluconeogenesis	19	2	0.82	0.19593	1
GO:0010540	basipetal auxin transport	19	2	0.82	0.19593	1
GO:0017148	negative regulation of translation	19	2	0.82	0.19593	1
GO:0010380	regulation of chlorophyll biosynthetic p...	19	2	0.82	0.19593	1
GO:0007163	establishment or maintenance of cell pol...	19	2	0.82	0.19593	1
GO:0090627	plant epidermal cell differentiation	169	12	7.27	0.19678	1
GO:0034504	protein localization to nucleus	52	5	2.24	0.19709	1
GO:0031056	regulation of histone modification	35	4	1.51	0.19713	1
GO:0050994	regulation of lipid catabolic process	10	2	0.43	0.19728	1
GO:0071216	cellular response to biotic stimulus	11	2	0.47	0.19729	1
GO:0006672	ceramide metabolic process	13	2	0.56	0.1973	1
GO:1900457	regulation of brassinosteroid mediated s...	13	2	0.56	0.1973	1
GO:0043244	regulation of protein complex disassembl...	22	2	0.95	0.19736	1
GO:0010104	regulation of ethylene-activated signali...	22	2	0.95	0.19736	1
GO:0015977	carbon fixation	24	2	1.03	0.19738	1
GO:0032456	endocytic recycling	5	1	0.22	0.1974	1
GO:1902358	sulfate transmembrane transport	5	1	0.22	0.1974	1
GO:0007097	nuclear migration	5	1	0.22	0.1974	1
GO:2001022	positive regulation of response to DNA d...	5	1	0.22	0.1974	1
GO:0010587	miRNA catabolic process	5	1	0.22	0.1974	1
GO:0031998	regulation of fatty acid beta-oxidation	5	1	0.22	0.1974	1
GO:0006013	mannose metabolic process	5	1	0.22	0.1974	1
GO:0080026	response to indolebutyric acid	5	1	0.22	0.1974	1
GO:1902476	chloride transmembrane transport	5	1	0.22	0.1974	1
GO:0031113	regulation of microtubule polymerization	5	1	0.22	0.1974	1
GO:0006571	tyrosine biosynthetic process	5	1	0.22	0.1974	1
GO:0006513	protein monoubiquitination	5	1	0.22	0.1974	1
GO:0070676	intralumenal vesicle formation	5	1	0.22	0.1974	1
GO:0010325	raffinose family oligosaccharide biosynt...	5	1	0.22	0.1974	1
GO:0009052	pentose-phosphate shunt, non-oxidative b...	5	1	0.22	0.1974	1
GO:0019441	tryptophan catabolic process to kynureni...	5	1	0.22	0.1974	1
GO:0051513	regulation of monopolar cell growth	5	1	0.22	0.1974	1
GO:0048281	inflorescence morphogenesis	5	1	0.22	0.1974	1
GO:0046130	purine ribonucleoside catabolic process	5	1	0.22	0.1974	1
GO:0071035	nuclear polyadenylation-dependent rRNA c...	5	1	0.22	0.1974	1
GO:0051646	mitochondrion localization	5	1	0.22	0.1974	1
GO:0090069	regulation of ribosome biogenesis	5	1	0.22	0.1974	1
GO:0002230	positive regulation of defense response ...	5	1	0.22	0.1974	1
GO:0033683	nucleotide-excision repair, DNA incision	5	1	0.22	0.1974	1
GO:1900384	regulation of flavonol biosynthetic proc...	5	1	0.22	0.1974	1
GO:0016574	histone ubiquitination	5	1	0.22	0.1974	1
GO:0043666	regulation of phosphoprotein phosphatase...	5	1	0.22	0.1974	1
GO:0080119	ER body organization	5	1	0.22	0.1974	1
GO:0042659	regulation of cell fate specification	5	1	0.22	0.1974	1
GO:0007231	osmosensory signaling pathway	5	1	0.22	0.1974	1
GO:0046578	regulation of Ras protein signal transdu...	5	1	0.22	0.1974	1
GO:1901672	positive regulation of systemic acquired...	5	1	0.22	0.1974	1
GO:0042350	GDP-L-fucose biosynthetic process	5	1	0.22	0.1974	1
GO:0006979	response to oxidative stress	463	22	19.92	0.20784	1
GO:0010675	regulation of cellular carbohydrate meta...	42	7	1.81	0.21074	1
GO:0042023	DNA endoreduplication	42	6	1.81	0.21102	1
GO:0006906	vesicle fusion	55	4	2.37	0.21117	1
GO:0071365	cellular response to auxin stimulus	218	12	9.38	0.21146	1
GO:0009850	auxin metabolic process	75	5	3.23	0.2117	1
GO:0007030	Golgi organization	20	2	0.86	0.21187	1
GO:0080188	RNA-directed DNA methylation	20	2	0.86	0.21187	1
GO:0051494	negative regulation of cytoskeleton orga...	20	2	0.86	0.21187	1
GO:0009860	pollen tube growth	153	9	6.58	0.21401	1
GO:0008283	cell proliferation	130	11	5.59	0.21859	1
GO:0009627	systemic acquired resistance	84	5	3.61	0.22346	1
GO:0016132	brassinosteroid biosynthetic process	38	3	1.63	0.22346	1
GO:0010584	pollen exine formation	28	3	1.2	0.22773	1
GO:0006506	GPI anchor biosynthetic process	21	2	0.9	0.22793	1
GO:0006379	mRNA cleavage	21	2	0.9	0.22793	1
GO:0009641	shade avoidance	21	2	0.9	0.22793	1
GO:0000003	reproduction	391	33	16.82	0.22909	1
GO:0071407	cellular response to organic cyclic comp...	217	23	9.34	0.22957	1
GO:0051603	proteolysis involved in cellular protein...	460	21	19.79	0.2297	1
GO:0006650	glycerophospholipid metabolic process	124	10	5.34	0.23122	1
GO:0002239	response to oomycetes	49	6	2.11	0.23137	1
GO:0010959	regulation of metal ion transport	13	3	0.56	0.23163	1
GO:0051123	RNA polymerase II transcriptional preini...	14	3	0.6	0.23164	1
GO:0010496	intercellular transport	18	3	0.77	0.23167	1
GO:0042273	ribosomal large subunit biogenesis	42	4	1.81	0.23168	1
GO:0042430	indole-containing compound metabolic pro...	94	6	4.04	0.23172	1
GO:0009890	negative regulation of biosynthetic proc...	293	14	12.61	0.23182	1
GO:0051567	histone H3-K9 methylation	14	2	0.6	0.23182	1
GO:0009957	epidermal cell fate specification	6	1	0.26	0.23194	1
GO:0051103	DNA ligation involved in DNA repair	6	1	0.26	0.23194	1
GO:0009166	nucleotide catabolic process	6	1	0.26	0.23194	1
GO:0043486	histone exchange	6	1	0.26	0.23194	1
GO:0043489	RNA stabilization	6	1	0.26	0.23194	1
GO:0046656	folic acid biosynthetic process	6	1	0.26	0.23194	1
GO:0000966	RNA 5'-end processing	6	1	0.26	0.23194	1
GO:0010581	regulation of starch biosynthetic proces...	6	1	0.26	0.23194	1
GO:0006072	glycerol-3-phosphate metabolic process	6	1	0.26	0.23194	1
GO:0071219	cellular response to molecule of bacteri...	6	1	0.26	0.23194	1
GO:0043270	positive regulation of ion transport	6	1	0.26	0.23194	1
GO:0009720	detection of hormone stimulus	6	1	0.26	0.23194	1
GO:1901409	positive regulation of phosphorylation o...	6	1	0.26	0.23194	1
GO:0032204	regulation of telomere maintenance	6	1	0.26	0.23194	1
GO:0051051	negative regulation of transport	6	1	0.26	0.23194	1
GO:0061087	positive regulation of histone H3-K27 me...	6	1	0.26	0.23194	1
GO:0009068	aspartate family amino acid catabolic pr...	6	1	0.26	0.23194	1
GO:0010452	histone H3-K36 methylation	6	1	0.26	0.23194	1
GO:0015713	phosphoglycerate transport	6	1	0.26	0.23194	1
GO:0010165	response to X-ray	6	1	0.26	0.23194	1
GO:0015867	ATP transport	6	1	0.26	0.23194	1
GO:0060148	positive regulation of posttranscription...	6	1	0.26	0.23194	1
GO:0010185	regulation of cellular defense response	6	1	0.26	0.23194	1
GO:0015846	polyamine transport	6	1	0.26	0.23194	1
GO:1900368	regulation of RNA interference	6	1	0.26	0.23194	1
GO:0010106	cellular response to iron ion starvation	6	1	0.26	0.23194	1
GO:0031539	positive regulation of anthocyanin metab...	6	1	0.26	0.23194	1
GO:0048830	adventitious root development	6	1	0.26	0.23194	1
GO:0080158	chloroplast ribulose bisphosphate carbox...	6	1	0.26	0.23194	1
GO:0010222	stem vascular tissue pattern formation	6	1	0.26	0.23194	1
GO:0034497	protein localization to pre-autophagosom...	6	1	0.26	0.23194	1
GO:0090615	mitochondrial mRNA processing	6	1	0.26	0.23194	1
GO:0072488	ammonium transmembrane transport	6	1	0.26	0.23194	1
GO:0019079	viral genome replication	6	1	0.26	0.23194	1
GO:0010731	protein glutathionylation	6	1	0.26	0.23194	1
GO:0009410	response to xenobiotic stimulus	6	1	0.26	0.23194	1
GO:0051302	regulation of cell division	97	7	4.17	0.23437	1
GO:0048235	pollen sperm cell differentiation	39	3	1.68	0.23496	1
GO:0009651	response to salt stress	594	34	25.56	0.2366	1
GO:0009611	response to wounding	220	12	9.47	0.23999	1
GO:2000280	regulation of root development	73	9	3.14	0.24257	1
GO:0006338	chromatin remodeling	39	5	1.68	0.24336	1
GO:1901565	organonitrogen compound catabolic proces...	156	10	6.71	0.24337	1
GO:0046777	protein autophosphorylation	138	8	5.94	0.24381	1
GO:0006641	triglyceride metabolic process	22	2	0.95	0.24407	1
GO:1900150	regulation of defense response to fungus	22	2	0.95	0.24407	1
GO:0010114	response to red light	71	5	3.05	0.24806	1
GO:0009911	positive regulation of flower developmen...	41	3	1.76	0.25825	1
GO:0019953	sexual reproduction	129	12	5.55	0.25846	1
GO:0000070	mitotic sister chromatid segregation	31	3	1.33	0.26003	1
GO:0070588	calcium ion transmembrane transport	23	2	0.99	0.26025	1
GO:0006612	protein targeting to membrane	23	2	0.99	0.26025	1
GO:0032502	developmental process	3714	193	159.79	0.26365	1
GO:0009753	response to jasmonic acid	239	17	10.28	0.26437	1
GO:0016246	RNA interference	43	5	1.85	0.2645	1
GO:0071470	cellular response to osmotic stress	47	5	2.02	0.26453	1
GO:0060548	negative regulation of cell death	27	4	1.16	0.26456	1
GO:0019220	regulation of phosphate metabolic proces...	99	7	4.26	0.26458	1
GO:0009694	jasmonic acid metabolic process	34	4	1.46	0.26462	1
GO:0010375	stomatal complex patterning	16	3	0.69	0.26467	1
GO:0031537	regulation of anthocyanin metabolic proc...	26	3	1.12	0.26475	1
GO:0098655	cation transmembrane transport	174	9	7.49	0.26483	1
GO:0043487	regulation of RNA stability	13	2	0.56	0.26484	1
GO:0032465	regulation of cytokinesis	16	2	0.69	0.26487	1
GO:0032507	maintenance of protein location in cell	17	2	0.73	0.26488	1
GO:0000165	MAPK cascade	19	2	0.82	0.2649	1
GO:0009904	chloroplast accumulation movement	7	1	0.3	0.265	1
GO:0006097	glyoxylate cycle	7	1	0.3	0.265	1
GO:0090480	purine nucleotide-sugar transmembrane tr...	7	1	0.3	0.265	1
GO:1901348	positive regulation of secondary cell wa...	7	1	0.3	0.265	1
GO:0006021	inositol biosynthetic process	7	1	0.3	0.265	1
GO:0048497	maintenance of floral organ identity	7	1	0.3	0.265	1
GO:0043903	regulation of symbiosis, encompassing mu...	7	1	0.3	0.265	1
GO:0016973	poly(A)+ mRNA export from nucleus	7	1	0.3	0.265	1
GO:0000290	deadenylation-dependent decapping of nuc...	7	1	0.3	0.265	1
GO:0000289	nuclear-transcribed mRNA poly(A) tail sh...	7	1	0.3	0.265	1
GO:0051569	regulation of histone H3-K4 methylation	7	1	0.3	0.265	1
GO:0072583	clathrin-mediated endocytosis	7	1	0.3	0.265	1
GO:0000077	DNA damage checkpoint	7	1	0.3	0.265	1
GO:0032008	positive regulation of TOR signaling	7	1	0.3	0.265	1
GO:0000002	mitochondrial genome maintenance	7	1	0.3	0.265	1
GO:0046209	nitric oxide metabolic process	7	1	0.3	0.265	1
GO:0032543	mitochondrial translation	7	1	0.3	0.265	1
GO:0051365	cellular response to potassium ion starv...	7	1	0.3	0.265	1
GO:2000032	regulation of secondary shoot formation	7	1	0.3	0.265	1
GO:0016572	histone phosphorylation	7	1	0.3	0.265	1
GO:0031507	heterochromatin assembly	7	1	0.3	0.265	1
GO:0048015	phosphatidylinositol-mediated signaling	7	1	0.3	0.265	1
GO:1902584	positive regulation of response to water...	7	1	0.3	0.265	1
GO:0080110	sporopollenin biosynthetic process	7	1	0.3	0.265	1
GO:0009435	NAD biosynthetic process	7	1	0.3	0.265	1
GO:0009744	response to sucrose	70	5	3.01	0.26705	1
GO:0016126	sterol biosynthetic process	42	3	1.81	0.27001	1
GO:0006974	cellular response to DNA damage stimulus	313	23	13.47	0.27348	1
GO:0006833	water transport	29	4	1.25	0.27583	1
GO:0022618	ribonucleoprotein complex assembly	104	7	4.47	0.2759	1
GO:0008356	asymmetric cell division	24	2	1.03	0.27644	1
GO:0019748	secondary metabolic process	525	26	22.59	0.2808	1
GO:0010109	regulation of photosynthesis	43	3	1.85	0.28183	1
GO:0009740	gibberellic acid mediated signaling path...	85	5	3.66	0.28666	1
GO:0032259	methylation	328	21	14.11	0.28815	1
GO:0048278	vesicle docking	66	7	2.84	0.29145	1
GO:0019915	lipid storage	25	2	1.08	0.2926	1
GO:0051171	regulation of nitrogen compound metaboli...	2649	127	113.97	0.29357	1
GO:0006325	chromatin organization	305	25	13.12	0.2941	1
GO:0048831	regulation of shoot system development	225	13	9.68	0.29603	1
GO:0009066	aspartate family amino acid metabolic pr...	59	5	2.54	0.29622	1
GO:0010074	maintenance of meristem identity	42	4	1.81	0.29628	1
GO:0008272	sulfate transport	13	2	0.56	0.29645	1
GO:0031062	positive regulation of histone methylati...	14	2	0.6	0.29646	1
GO:0009972	cytidine deamination	8	1	0.34	0.29663	1
GO:0000466	maturation of 5.8S rRNA from tricistroni...	8	1	0.34	0.29663	1
GO:0000469	cleavage involved in rRNA processing	8	1	0.34	0.29663	1
GO:0010023	proanthocyanidin biosynthetic process	8	1	0.34	0.29663	1
GO:0090308	regulation of methylation-dependent chro...	8	1	0.34	0.29663	1
GO:0007064	mitotic sister chromatid cohesion	8	1	0.34	0.29663	1
GO:0007004	telomere maintenance via telomerase	8	1	0.34	0.29663	1
GO:0006808	regulation of nitrogen utilization	8	1	0.34	0.29663	1
GO:0006561	proline biosynthetic process	8	1	0.34	0.29663	1
GO:0018279	protein N-linked glycosylation via aspar...	8	1	0.34	0.29663	1
GO:0048446	petal morphogenesis	8	1	0.34	0.29663	1
GO:0042138	meiotic DNA double-strand break formatio...	8	1	0.34	0.29663	1
GO:0009759	indole glucosinolate biosynthetic proces...	8	1	0.34	0.29663	1
GO:0051098	regulation of binding	8	1	0.34	0.29663	1
GO:0043248	proteasome assembly	8	1	0.34	0.29663	1
GO:0051570	regulation of histone H3-K9 methylation	8	1	0.34	0.29663	1
GO:0045923	positive regulation of fatty acid metabo...	8	1	0.34	0.29663	1
GO:0043087	regulation of GTPase activity	8	1	0.34	0.29663	1
GO:0048759	xylem vessel member cell differentiation	8	1	0.34	0.29663	1
GO:0060964	regulation of gene silencing by miRNA	8	1	0.34	0.29663	1
GO:0015866	ADP transport	8	1	0.34	0.29663	1
GO:0043570	maintenance of DNA repeat elements	8	1	0.34	0.29663	1
GO:2000021	regulation of ion homeostasis	8	1	0.34	0.29663	1
GO:1902025	nitrate import	8	1	0.34	0.29663	1
GO:0090548	response to nitrate starvation	8	1	0.34	0.29663	1
GO:0007292	female gamete generation	8	1	0.34	0.29663	1
GO:1901002	positive regulation of response to salt ...	8	1	0.34	0.29663	1
GO:0046855	inositol phosphate dephosphorylation	8	1	0.34	0.29663	1
GO:0034314	Arp2/3 complex-mediated actin nucleation	8	1	0.34	0.29663	1
GO:1900459	positive regulation of brassinosteroid m...	8	1	0.34	0.29663	1
GO:0048578	positive regulation of long-day photoper...	8	1	0.34	0.29663	1
GO:0034472	snRNA 3'-end processing	8	1	0.34	0.29663	1
GO:0046513	ceramide biosynthetic process	8	1	0.34	0.29663	1
GO:0048629	trichome patterning	8	1	0.34	0.29663	1
GO:0019566	arabinose metabolic process	8	1	0.34	0.29663	1
GO:1901642	nucleoside transmembrane transport	8	1	0.34	0.29663	1
GO:0006397	mRNA processing	331	22	14.24	0.29901	1
GO:0030001	metal ion transport	276	17	11.87	0.30365	1
GO:0009817	defense response to fungus, incompatible...	65	4	2.8	0.30619	1
GO:0051607	defense response to virus	50	5	2.15	0.30799	1
GO:0009733	response to auxin	433	23	18.63	0.30842	1
GO:0000027	ribosomal large subunit assembly	26	2	1.12	0.30871	1
GO:0009751	response to salicylic acid	220	13	9.47	0.31041	1
GO:0046686	response to cadmium ion	344	17	14.8	0.31352	1
GO:0048527	lateral root development	123	11	5.29	0.31523	1
GO:0042787	protein ubiquitination involved in ubiqu...	66	4	2.84	0.316	1
GO:0009787	regulation of abscisic acid-activated si...	94	6	4.04	0.31704	1
GO:0010286	heat acclimation	46	3	1.98	0.31749	1
GO:0006520	cellular amino acid metabolic process	448	32	19.28	0.32015	1
GO:0010033	response to organic substance	2161	107	92.98	0.3234	1
GO:0048443	stamen development	92	6	3.96	0.32429	1
GO:0006636	unsaturated fatty acid biosynthetic proc...	27	2	1.16	0.32475	1
GO:0071456	cellular response to hypoxia	27	2	1.16	0.32475	1
GO:0006364	rRNA processing	190	11	8.17	0.32484	1
GO:0009629	response to gravity	85	10	3.66	0.32552	1
GO:0009640	photomorphogenesis	98	5	4.22	0.32602	1
GO:0044093	positive regulation of molecular functio...	96	8	4.13	0.32612	1
GO:0016197	endosomal transport	56	6	2.41	0.32618	1
GO:0030036	actin cytoskeleton organization	84	6	3.61	0.32647	1
GO:0000288	nuclear-transcribed mRNA catabolic proce...	23	3	0.99	0.32656	1
GO:0009311	oligosaccharide metabolic process	104	6	4.47	0.32668	1
GO:0006665	sphingolipid metabolic process	42	3	1.81	0.32676	1
GO:0052546	cell wall pectin metabolic process	24	2	1.03	0.32681	1
GO:0010077	maintenance of inflorescence meristem id...	9	1	0.39	0.3269	1
GO:0051262	protein tetramerization	9	1	0.39	0.3269	1
GO:0010019	chloroplast-nucleus signaling pathway	9	1	0.39	0.3269	1
GO:0009903	chloroplast avoidance movement	9	1	0.39	0.3269	1
GO:0010037	response to carbon dioxide	9	1	0.39	0.3269	1
GO:0042447	hormone catabolic process	9	1	0.39	0.3269	1
GO:0043171	peptide catabolic process	9	1	0.39	0.3269	1
GO:0051788	response to misfolded protein	9	1	0.39	0.3269	1
GO:0048442	sepal development	9	1	0.39	0.3269	1
GO:0015908	fatty acid transport	9	1	0.39	0.3269	1
GO:0035435	phosphate ion transmembrane transport	9	1	0.39	0.3269	1
GO:0009094	L-phenylalanine biosynthetic process	9	1	0.39	0.3269	1
GO:0009099	valine biosynthetic process	9	1	0.39	0.3269	1
GO:0009088	threonine biosynthetic process	9	1	0.39	0.3269	1
GO:0070301	cellular response to hydrogen peroxide	9	1	0.39	0.3269	1
GO:0009554	megasporogenesis	9	1	0.39	0.3269	1
GO:0045931	positive regulation of mitotic cell cycl...	9	1	0.39	0.3269	1
GO:0010199	organ boundary specification between lat...	9	1	0.39	0.3269	1
GO:0030488	tRNA methylation	9	1	0.39	0.3269	1
GO:1904668	positive regulation of ubiquitin protein...	9	1	0.39	0.3269	1
GO:0006903	vesicle targeting	9	1	0.39	0.3269	1
GO:0045737	positive regulation of cyclin-dependent ...	9	1	0.39	0.3269	1
GO:0010244	response to low fluence blue light stimu...	9	1	0.39	0.3269	1
GO:0015691	cadmium ion transport	9	1	0.39	0.3269	1
GO:0071329	cellular response to sucrose stimulus	9	1	0.39	0.3269	1
GO:2000030	regulation of response to red or far red...	40	2	1.72	0.32698	1
GO:0042744	hydrogen peroxide catabolic process	88	5	3.79	0.32843	1
GO:0006606	protein import into nucleus	47	4	2.02	0.34023	1
GO:0048573	photoperiodism, flowering	115	8	4.95	0.34025	1
GO:0031348	negative regulation of defense response	54	4	2.32	0.34035	1
GO:0009294	DNA mediated transformation	28	2	1.2	0.34069	1
GO:0009788	negative regulation of abscisic acid-act...	48	3	2.07	0.34131	1
GO:0006470	protein dephosphorylation	121	7	5.21	0.34333	1
GO:0009739	response to gibberellin	179	10	7.7	0.34477	1
GO:0006413	translational initiation	104	6	4.47	0.3453	1
GO:0007389	pattern specification process	214	16	9.21	0.35406	1
GO:0040029	regulation of gene expression, epigeneti...	273	19	11.75	0.35415	1
GO:1901136	carbohydrate derivative catabolic proces...	71	8	3.05	0.35482	1
GO:0006497	protein lipidation	78	8	3.36	0.35483	1
GO:0055081	anion homeostasis	51	6	2.19	0.35504	1
GO:0061025	membrane fusion	68	5	2.93	0.35548	1
GO:1901679	nucleotide transmembrane transport	17	2	0.73	0.35569	1
GO:0010160	formation of organ boundary	19	2	0.82	0.35571	1
GO:0006084	acetyl-CoA metabolic process	23	2	0.99	0.35576	1
GO:0007129	synapsis	26	2	1.12	0.35579	1
GO:0006829	zinc II ion transport	27	2	1.16	0.3558	1
GO:0006880	intracellular sequestering of iron ion	10	1	0.43	0.35587	1
GO:0000122	negative regulation of transcription fro...	10	1	0.43	0.35587	1
GO:0001676	long-chain fatty acid metabolic process	10	1	0.43	0.35587	1
GO:0030026	cellular manganese ion homeostasis	10	1	0.43	0.35587	1
GO:1900056	negative regulation of leaf senescence	10	1	0.43	0.35587	1
GO:0060359	response to ammonium ion	10	1	0.43	0.35587	1
GO:0042793	transcription from plastid promoter	10	1	0.43	0.35587	1
GO:0030643	cellular phosphate ion homeostasis	10	1	0.43	0.35587	1
GO:0072595	maintenance of protein localization in o...	10	1	0.43	0.35587	1
GO:0010161	red light signaling pathway	10	1	0.43	0.35587	1
GO:0006122	mitochondrial electron transport, ubiqui...	10	1	0.43	0.35587	1
GO:0009423	chorismate biosynthetic process	10	1	0.43	0.35587	1
GO:0034220	ion transmembrane transport	296	15	12.74	0.3559	1
GO:0006914	autophagy	53	4	2.28	0.35612	1
GO:0006817	phosphate ion transport	38	3	1.63	0.35626	1
GO:0055072	iron ion homeostasis	51	3	2.19	0.35649	1
GO:0008284	positive regulation of cell proliferatio...	29	2	1.25	0.35651	1
GO:0006857	oligopeptide transport	71	4	3.05	0.36527	1
GO:0040007	growth	711	47	30.59	0.36552	1
GO:0006457	protein folding	246	12	10.58	0.36983	1
GO:0009664	plant-type cell wall organization	137	9	5.89	0.37568	1
GO:0006099	tricarboxylic acid cycle	51	3	2.19	0.3769	1
GO:0016192	vesicle-mediated transport	392	27	16.87	0.38272	1
GO:0046785	microtubule polymerization	16	2	0.69	0.38338	1
GO:0051568	histone H3-K4 methylation	18	2	0.77	0.38341	1
GO:0009645	response to low light intensity stimulus	20	2	0.86	0.38343	1
GO:0000470	maturation of LSU-rRNA	11	1	0.47	0.38359	1
GO:0080060	integument development	11	1	0.47	0.38359	1
GO:0046471	phosphatidylglycerol metabolic process	11	1	0.47	0.38359	1
GO:0034508	centromere complex assembly	11	1	0.47	0.38359	1
GO:0031053	primary miRNA processing	11	1	0.47	0.38359	1
GO:0006491	N-glycan processing	11	1	0.47	0.38359	1
GO:0006493	protein O-linked glycosylation	11	1	0.47	0.38359	1
GO:0005978	glycogen biosynthetic process	11	1	0.47	0.38359	1
GO:1901001	negative regulation of response to salt ...	11	1	0.47	0.38359	1
GO:0010243	response to organonitrogen compound	167	7	7.19	0.38378	1
GO:0007034	vacuolar transport	76	6	3.27	0.38684	1
GO:2000028	regulation of photoperiodism, flowering	54	4	2.32	0.38729	1
GO:0010305	leaf vascular tissue pattern formation	31	2	1.33	0.38771	1
GO:0071805	potassium ion transmembrane transport	52	3	2.24	0.38869	1
GO:0010468	regulation of gene expression	2803	137	120.6	0.40295	1
GO:0006541	glutamine metabolic process	32	2	1.38	0.40306	1
GO:0045492	xylan biosynthetic process	32	2	1.38	0.40306	1
GO:0034605	cellular response to heat	32	2	1.38	0.40306	1
GO:0010628	positive regulation of gene expression	399	17	17.17	0.40341	1
GO:0040008	regulation of growth	292	14	12.56	0.40509	1
GO:0048765	root hair cell differentiation	105	8	4.52	0.40928	1
GO:0010449	root meristem growth	39	4	1.68	0.40961	1
GO:0051555	flavonol biosynthetic process	17	2	0.73	0.4099	1
GO:0006405	RNA export from nucleus	42	3	1.81	0.40993	1
GO:0010103	stomatal complex morphogenesis	28	2	1.2	0.41004	1
GO:0031331	positive regulation of cellular cataboli...	32	2	1.38	0.41009	1
GO:0071554	cell wall organization or biogenesis	709	49	30.5	0.41012	1
GO:0043408	regulation of MAPK cascade	12	1	0.52	0.41012	1
GO:0006882	cellular zinc ion homeostasis	12	1	0.52	0.41012	1
GO:0040020	regulation of meiotic nuclear division	12	1	0.52	0.41012	1
GO:0051592	response to calcium ion	12	1	0.52	0.41012	1
GO:0046739	transport of virus in multicellular host	12	1	0.52	0.41012	1
GO:0033356	UDP-L-arabinose metabolic process	12	1	0.52	0.41012	1
GO:0030104	water homeostasis	12	1	0.52	0.41012	1
GO:0050821	protein stabilization	12	1	0.52	0.41012	1
GO:0070417	cellular response to cold	33	2	1.42	0.41823	1
GO:0006418	tRNA aminoacylation for protein translat...	55	3	2.37	0.42367	1
GO:0009630	gravitropism	76	9	3.27	0.43087	1
GO:0009686	gibberellin biosynthetic process	34	2	1.46	0.43319	1
GO:0080156	mitochondrial mRNA modification	34	2	1.46	0.43319	1
GO:0048468	cell development	346	23	14.89	0.43326	1
GO:0055088	lipid homeostasis	44	5	1.89	0.43474	1
GO:0090351	seedling development	191	11	8.22	0.43483	1
GO:0042542	response to hydrogen peroxide	65	4	2.8	0.43483	1
GO:0010212	response to ionizing radiation	33	4	1.42	0.43489	1
GO:0048441	petal development	21	2	0.9	0.43532	1
GO:0035196	production of miRNAs involved in gene si...	24	2	1.03	0.43536	1
GO:0008154	actin polymerization or depolymerization	56	3	2.41	0.43547	1
GO:0000422	mitophagy	13	1	0.56	0.43551	1
GO:0051223	regulation of protein transport	13	1	0.56	0.43551	1
GO:0043966	histone H3 acetylation	13	1	0.56	0.43551	1
GO:0006085	acetyl-CoA biosynthetic process	13	1	0.56	0.43551	1
GO:0043200	response to amino acid	13	1	0.56	0.43551	1
GO:0006607	NLS-bearing protein import into nucleus	13	1	0.56	0.43551	1
GO:0019430	removal of superoxide radicals	13	1	0.56	0.43551	1
GO:0044804	nucleophagy	13	1	0.56	0.43551	1
GO:1901880	negative regulation of protein depolymer...	13	1	0.56	0.43551	1
GO:0080111	DNA demethylation	13	1	0.56	0.43551	1
GO:1900425	negative regulation of defense response ...	13	1	0.56	0.43551	1
GO:0006271	DNA strand elongation involved in DNA re...	13	1	0.56	0.43551	1
GO:0045003	double-strand break repair via synthesis...	13	1	0.56	0.43551	1
GO:0048467	gynoecium development	88	4	3.79	0.43558	1
GO:0009793	embryo development ending in seed dorman...	620	32	26.68	0.43881	1
GO:0006970	response to osmotic stress	668	38	28.74	0.4415	1
GO:0006810	transport	2310	138	99.39	0.44337	1
GO:0051510	regulation of unidimensional cell growth	62	4	2.67	0.44615	1
GO:0009955	adaxial/abaxial pattern specification	35	2	1.51	0.44795	1
GO:0034765	regulation of ion transmembrane transpor...	35	2	1.51	0.44795	1
GO:0006995	cellular response to nitrogen starvation	35	2	1.51	0.44795	1
GO:0006417	regulation of translation	113	7	4.86	0.45197	1
GO:0000723	telomere maintenance	39	7	1.68	0.45834	1
GO:0019827	stem cell population maintenance	56	5	2.41	0.45916	1
GO:0010192	mucilage biosynthetic process	28	3	1.2	0.4594	1
GO:0048574	long-day photoperiodism, flowering	37	3	1.59	0.45951	1
GO:0045010	actin nucleation	22	2	0.95	0.45962	1
GO:0055062	phosphate ion homeostasis	24	2	1.03	0.45964	1
GO:0042398	cellular modified amino acid biosyntheti...	35	2	1.51	0.45978	1
GO:0000462	maturation of SSU-rRNA from tricistronic...	14	1	0.6	0.45981	1
GO:0046654	tetrahydrofolate biosynthetic process	14	1	0.6	0.45981	1
GO:0007052	mitotic spindle organization	14	1	0.6	0.45981	1
GO:0080027	response to herbivore	14	1	0.6	0.45981	1
GO:0000245	spliceosomal complex assembly	14	1	0.6	0.45981	1
GO:0044030	regulation of DNA methylation	14	1	0.6	0.45981	1
GO:0006349	regulation of gene expression by genetic...	14	1	0.6	0.45981	1
GO:0045292	mRNA cis splicing, via spliceosome	14	1	0.6	0.45981	1
GO:0006446	regulation of translational initiation	14	1	0.6	0.45981	1
GO:0010120	camalexin biosynthetic process	14	1	0.6	0.45981	1
GO:0030968	endoplasmic reticulum unfolded protein r...	14	1	0.6	0.45981	1
GO:0048564	photosystem I assembly	14	1	0.6	0.45981	1
GO:0007018	microtubule-based movement	36	2	1.55	0.46249	1
GO:0009960	endosperm development	36	2	1.55	0.46249	1
GO:1901657	glycosyl compound metabolic process	439	17	18.89	0.46358	1
GO:0048646	anatomical structure formation involved ...	206	14	8.86	0.47458	1
GO:0010162	seed dormancy process	37	2	1.59	0.47679	1
GO:0042391	regulation of membrane potential	37	2	1.59	0.47679	1
GO:0009723	response to ethylene	316	9	13.6	0.47751	1
GO:0008380	RNA splicing	230	13	9.9	0.47963	1
GO:0006820	anion transport	292	16	12.56	0.48211	1
GO:0048582	positive regulation of post-embryonic de...	86	6	3.7	0.48247	1
GO:0048586	regulation of long-day photoperiodism, f...	23	2	0.99	0.48287	1
GO:0090332	stomatal closure	31	2	1.33	0.48297	1
GO:0071417	cellular response to organonitrogen comp...	15	1	0.65	0.48307	1
GO:0046685	response to arsenic-containing substance	15	1	0.65	0.48307	1
GO:1901371	regulation of leaf morphogenesis	15	1	0.65	0.48307	1
GO:0045324	late endosome to vacuole transport	15	1	0.65	0.48307	1
GO:1902930	regulation of alcohol biosynthetic proce...	15	1	0.65	0.48307	1
GO:1900057	positive regulation of leaf senescence	15	1	0.65	0.48307	1
GO:0032784	regulation of DNA-templated transcriptio...	15	1	0.65	0.48307	1
GO:0043090	amino acid import	15	1	0.65	0.48307	1
GO:0052325	cell wall pectin biosynthetic process	15	1	0.65	0.48307	1
GO:0009638	phototropism	15	1	0.65	0.48307	1
GO:0009827	plant-type cell wall modification	54	2	2.32	0.48328	1
GO:0009965	leaf morphogenesis	124	7	5.34	0.48994	1
GO:0010182	sugar mediated signaling pathway	38	2	1.63	0.49087	1
GO:0006865	amino acid transport	85	4	3.66	0.49088	1
GO:0007568	aging	195	9	8.39	0.49116	1
GO:0006259	DNA metabolic process	528	52	22.72	0.496	1
GO:0009615	response to virus	91	7	3.92	0.50339	1
GO:0006306	DNA methylation	57	5	2.45	0.50462	1
GO:0009636	response to toxic substance	65	3	2.8	0.50476	1
GO:0009073	aromatic amino acid family biosynthetic ...	49	4	2.11	0.50483	1
GO:2000070	regulation of response to water deprivat...	23	2	0.99	0.5051	1
GO:0016556	mRNA modification	50	3	2.15	0.50515	1
GO:0010050	vegetative phase change	16	1	0.69	0.50532	1
GO:0010052	guard cell differentiation	16	1	0.69	0.50532	1
GO:0090333	regulation of stomatal closure	16	1	0.69	0.50532	1
GO:0010072	primary shoot apical meristem specificat...	16	1	0.69	0.50532	1
GO:0018119	peptidyl-cysteine S-nitrosylation	16	1	0.69	0.50532	1
GO:0009773	photosynthetic electron transport in pho...	16	1	0.69	0.50532	1
GO:0051026	chiasma assembly	16	1	0.69	0.50532	1
GO:0010389	regulation of G2/M transition of mitotic...	16	1	0.69	0.50532	1
GO:0007338	single fertilization	16	1	0.69	0.50532	1
GO:0002238	response to molecule of fungal origin	16	1	0.69	0.50532	1
GO:0045824	negative regulation of innate immune res...	16	1	0.69	0.50532	1
GO:0007623	circadian rhythm	147	10	6.32	0.50696	1
GO:0009058	biosynthetic process	6258	270	269.25	0.51804	1
GO:0016579	protein deubiquitination	40	2	1.72	0.51829	1
GO:0009909	regulation of flower development	158	8	6.8	0.52305	1
GO:0010928	regulation of auxin mediated signaling p...	25	3	1.08	0.52609	1
GO:2000024	regulation of leaf development	61	4	2.62	0.52626	1
GO:0006816	calcium ion transport	40	3	1.72	0.5263	1
GO:0006302	double-strand break repair	90	5	3.87	0.52634	1
GO:0010374	stomatal complex development	58	3	2.5	0.52654	1
GO:0010582	floral meristem determinacy	17	1	0.73	0.52662	1
GO:0051054	positive regulation of DNA metabolic pro...	17	1	0.73	0.52662	1
GO:0071897	DNA biosynthetic process	17	1	0.73	0.52662	1
GO:0010492	maintenance of shoot apical meristem ide...	17	1	0.73	0.52662	1
GO:0071577	zinc II ion transmembrane transport	17	1	0.73	0.52662	1
GO:0010105	negative regulation of ethylene-activate...	17	1	0.73	0.52662	1
GO:0031540	regulation of anthocyanin biosynthetic p...	17	1	0.73	0.52662	1
GO:0005983	starch catabolic process	17	1	0.73	0.52662	1
GO:0006282	regulation of DNA repair	17	1	0.73	0.52662	1
GO:0031329	regulation of cellular catabolic process	67	3	2.88	0.52667	1
GO:0009116	nucleoside metabolic process	269	9	11.57	0.52753	1
GO:0010091	trichome branching	41	2	1.76	0.53162	1
GO:0009567	double fertilization forming a zygote an...	41	2	1.76	0.53162	1
GO:0006334	nucleosome assembly	41	2	1.76	0.53162	1
GO:0009408	response to heat	202	11	8.69	0.53171	1
GO:0035195	gene silencing by miRNA	95	6	4.09	0.54348	1
GO:0030154	cell differentiation	833	53	35.84	0.54483	1
GO:0010026	trichome differentiation	101	8	4.35	0.54589	1
GO:0005975	carbohydrate metabolic process	1181	70	50.81	0.54678	1
GO:0015706	nitrate transport	26	2	1.12	0.54679	1
GO:0009718	anthocyanin-containing compound biosynth...	35	2	1.51	0.54691	1
GO:0006826	iron ion transport	18	1	0.77	0.547	1
GO:0043173	nucleotide salvage	18	1	0.77	0.547	1
GO:0016925	protein sumoylation	18	1	0.77	0.547	1
GO:0015996	chlorophyll catabolic process	18	1	0.77	0.547	1
GO:1900865	chloroplast RNA modification	18	1	0.77	0.547	1
GO:0016236	macroautophagy	18	1	0.77	0.547	1
GO:0010363	regulation of plant-type hypersensitive ...	18	1	0.77	0.547	1
GO:0046274	lignin catabolic process	18	1	0.77	0.547	1
GO:2000031	regulation of salicylic acid mediated si...	18	1	0.77	0.547	1
GO:0008285	negative regulation of cell proliferatio...	18	1	0.77	0.547	1
GO:0005986	sucrose biosynthetic process	18	1	0.77	0.547	1
GO:0006298	mismatch repair	18	1	0.77	0.547	1
GO:0048767	root hair elongation	62	3	2.67	0.55744	1
GO:0044271	cellular nitrogen compound biosynthetic ...	4366	159	187.85	0.5581	1
GO:0010228	vegetative to reproductive phase transit...	207	12	8.91	0.56067	1
GO:0031326	regulation of cellular biosynthetic proc...	2645	125	113.8	0.56411	1
GO:0015979	photosynthesis	263	9	11.32	0.56449	1
GO:0016482	cytoplasmic transport	313	23	13.47	0.56545	1
GO:0042775	mitochondrial ATP synthesis coupled elec...	29	2	1.25	0.56631	1
GO:0031327	negative regulation of cellular biosynth...	287	13	12.35	0.56635	1
GO:0009934	regulation of meristem structural organi...	19	1	0.82	0.5665	1
GO:0010048	vernalization response	19	1	0.82	0.5665	1
GO:0032973	amino acid export	19	1	0.82	0.5665	1
GO:0018107	peptidyl-threonine phosphorylation	19	1	0.82	0.5665	1
GO:0051781	positive regulation of cell division	19	1	0.82	0.5665	1
GO:0006553	lysine metabolic process	19	1	0.82	0.5665	1
GO:0032272	negative regulation of protein polymeriz...	19	1	0.82	0.5665	1
GO:0006368	transcription elongation from RNA polyme...	19	1	0.82	0.5665	1
GO:0048768	root hair cell tip growth	19	1	0.82	0.5665	1
GO:0019253	reductive pentose-phosphate cycle	19	1	0.82	0.5665	1
GO:0007155	cell adhesion	19	1	0.82	0.5665	1
GO:0009414	response to water deprivation	362	18	15.57	0.56855	1
GO:0048481	ovule development	55	3	2.37	0.56983	1
GO:0009658	chloroplast organization	180	8	7.74	0.57505	1
GO:0009908	flower development	533	27	22.93	0.57924	1
GO:0045490	pectin catabolic process	94	4	4.04	0.57993	1
GO:0006888	ER to Golgi vesicle-mediated transport	45	2	1.94	0.58239	1
GO:0030422	production of siRNA involved in RNA inte...	35	4	1.51	0.58439	1
GO:0000160	phosphorelay signal transduction system	236	6	10.15	0.58446	1
GO:0048449	floral organ formation	27	3	1.16	0.58461	1
GO:0045132	meiotic chromosome segregation	51	3	2.19	0.58495	1
GO:0032436	positive regulation of proteasomal ubiqu...	20	1	0.86	0.58517	1
GO:0006521	regulation of cellular amino acid metabo...	20	1	0.86	0.58517	1
GO:0071732	cellular response to nitric oxide	20	1	0.86	0.58517	1
GO:0030162	regulation of proteolysis	55	2	2.37	0.58533	1
GO:0015992	proton transport	75	2	3.23	0.58561	1
GO:0010015	root morphogenesis	278	22	11.96	0.59971	1
GO:0055046	microgametogenesis	60	4	2.58	0.60259	1
GO:0009901	anther dehiscence	21	1	0.9	0.60303	1
GO:0042753	positive regulation of circadian rhythm	21	1	0.9	0.60303	1
GO:0046132	pyrimidine ribonucleoside biosynthetic p...	21	1	0.9	0.60303	1
GO:0006415	translational termination	21	1	0.9	0.60303	1
GO:2000012	regulation of auxin polar transport	21	1	0.9	0.60303	1
GO:2000034	regulation of seed maturation	21	1	0.9	0.60303	1
GO:0007140	male meiosis	21	1	0.9	0.60303	1
GO:0045037	protein import into chloroplast stroma	21	1	0.9	0.60303	1
GO:0051707	response to other organism	1346	60	57.91	0.60514	1
GO:0007033	vacuole organization	47	2	2.02	0.60621	1
GO:0045892	negative regulation of transcription, DN...	223	9	9.59	0.61015	1
GO:0034613	cellular protein localization	396	28	17.04	0.61645	1
GO:0009734	auxin-activated signaling pathway	198	10	8.52	0.61731	1
GO:0009642	response to light intensity	168	8	7.23	0.61988	1
GO:0042343	indole glucosinolate metabolic process	30	2	1.29	0.6199	1
GO:0009937	regulation of gibberellic acid mediated ...	22	1	0.95	0.62012	1
GO:0010030	positive regulation of seed germination	22	1	0.95	0.62012	1
GO:0000162	tryptophan biosynthetic process	22	1	0.95	0.62012	1
GO:0009688	abscisic acid biosynthetic process	22	1	0.95	0.62012	1
GO:0002213	defense response to insect	22	1	0.95	0.62012	1
GO:0005992	trehalose biosynthetic process	22	1	0.95	0.62012	1
GO:0009698	phenylpropanoid metabolic process	174	5	7.49	0.62096	1
GO:0000724	double-strand break repair via homologou...	62	3	2.67	0.62877	1
GO:0042545	cell wall modification	159	8	6.84	0.63077	1
GO:0006511	ubiquitin-dependent protein catabolic pr...	401	17	17.25	0.63278	1
GO:0070925	organelle assembly	104	7	4.47	0.63564	1
GO:0009790	embryo development	714	38	30.72	0.63591	1
GO:0043067	regulation of programmed cell death	55	4	2.37	0.63594	1
GO:0010214	seed coat development	44	3	1.89	0.63611	1
GO:0006406	mRNA export from nucleus	30	2	1.29	0.63625	1
GO:0048589	developmental growth	501	33	21.56	0.64826	1
GO:0018105	peptidyl-serine phosphorylation	77	3	3.31	0.6493	1
GO:0009741	response to brassinosteroid	110	13	4.73	0.64937	1
GO:1902582	single-organism intracellular transport	472	28	20.31	0.64953	1
GO:0071229	cellular response to acid chemical	533	26	22.93	0.65109	1
GO:0010431	seed maturation	69	4	2.97	0.65178	1
GO:0006863	purine nucleobase transport	24	1	1.03	0.65213	1
GO:0009269	response to desiccation	24	1	1.03	0.65213	1
GO:0051017	actin filament bundle assembly	24	1	1.03	0.65213	1
GO:0006396	RNA processing	716	40	30.81	0.65655	1
GO:0048509	regulation of meristem development	115	6	4.95	0.66058	1
GO:0009816	defense response to bacterium, incompati...	52	2	2.24	0.6612	1
GO:0043604	amide biosynthetic process	1463	22	62.94	0.66614	1
GO:0010150	leaf senescence	134	6	5.77	0.66625	1
GO:0009832	plant-type cell wall biogenesis	170	17	7.31	0.66664	1
GO:0048653	anther development	63	4	2.71	0.66666	1
GO:0019853	L-ascorbic acid biosynthetic process	25	1	1.08	0.66711	1
GO:0009168	purine ribonucleoside monophosphate bios...	68	2	2.93	0.66739	1
GO:0031324	negative regulation of cellular metaboli...	366	14	15.75	0.66767	1
GO:1902589	single-organism organelle organization	688	57	29.6	0.66775	1
GO:0009910	negative regulation of flower developmen...	53	2	2.28	0.67143	1
GO:0009624	response to nematode	80	3	3.44	0.6747	1
GO:0097164	ammonium ion metabolic process	43	5	1.85	0.68038	1
GO:0000911	cytokinesis by cell plate formation	41	4	1.76	0.68068	1
GO:0006098	pentose-phosphate shunt	31	2	1.33	0.68119	1
GO:0002237	response to molecule of bacterial origin	32	2	1.38	0.68121	1
GO:0031349	positive regulation of defense response	92	4	3.96	0.6814	1
GO:0009657	plastid organization	243	10	10.45	0.68156	1
GO:0045017	glycerolipid biosynthetic process	97	3	4.17	0.68179	1
GO:1901701	cellular response to oxygen-containing c...	691	41	29.73	0.69133	1
GO:0043085	positive regulation of catalytic activit...	87	7	3.74	0.69405	1
GO:0006289	nucleotide-excision repair	32	2	1.38	0.69491	1
GO:0009968	negative regulation of signal transducti...	95	4	4.09	0.69514	1
GO:0016226	iron-sulfur cluster assembly	27	1	1.16	0.69517	1
GO:0009862	systemic acquired resistance, salicylic ...	27	1	1.16	0.69517	1
GO:0009831	plant-type cell wall modification involv...	27	1	1.16	0.69517	1
GO:0033500	carbohydrate homeostasis	27	1	1.16	0.69517	1
GO:0006897	endocytosis	67	4	2.88	0.6999	1
GO:0048316	seed development	806	44	34.68	0.70517	1
GO:0000910	cytokinesis	117	11	5.03	0.70629	1
GO:0031047	gene silencing by RNA	183	11	7.87	0.70721	1
GO:0010053	root epidermal cell differentiation	141	9	6.07	0.70728	1
GO:0051304	chromosome separation	28	1	1.2	0.7083	1
GO:0009306	protein secretion	28	1	1.2	0.7083	1
GO:0010411	xyloglucan metabolic process	57	2	2.45	0.70984	1
GO:0006869	lipid transport	173	7	7.44	0.71239	1
GO:0009617	response to bacterium	487	27	20.95	0.71753	1
GO:0045454	cell redox homeostasis	139	5	5.98	0.71888	1
GO:0016573	histone acetylation	42	2	1.81	0.72072	1
GO:0010167	response to nitrate	29	1	1.25	0.72086	1
GO:0010227	floral organ abscission	29	1	1.25	0.72086	1
GO:0006486	protein glycosylation	164	9	7.06	0.73247	1
GO:0051260	protein homooligomerization	30	1	1.29	0.73288	1
GO:0000413	protein peptidyl-prolyl isomerization	30	1	1.29	0.73288	1
GO:0003333	amino acid transmembrane transport	30	1	1.29	0.73288	1
GO:0009743	response to carbohydrate	145	8	6.24	0.74373	1
GO:0010051	xylem and phloem pattern formation	75	4	3.23	0.74404	1
GO:0019252	starch biosynthetic process	37	2	1.59	0.74416	1
GO:0010089	xylem development	39	2	1.68	0.74418	1
GO:0010099	regulation of photomorphogenesis	31	1	1.33	0.74439	1
GO:0035265	organ growth	31	1	1.33	0.74439	1
GO:0009637	response to blue light	83	3	3.57	0.75246	1
GO:0009845	seed germination	175	9	7.53	0.75485	1
GO:0007264	small GTPase mediated signal transductio...	38	3	1.63	0.75486	1
GO:0001558	regulation of cell growth	94	5	4.04	0.75499	1
GO:0006814	sodium ion transport	32	1	1.38	0.7554	1
GO:0030004	cellular monovalent inorganic cation hom...	32	1	1.38	0.7554	1
GO:0015986	ATP synthesis coupled proton transport	32	1	1.38	0.7554	1
GO:0006749	glutathione metabolic process	63	2	2.71	0.76036	1
GO:0044712	single-organism catabolic process	724	47	31.15	0.76079	1
GO:0006796	phosphate-containing compound metabolic ...	1917	121	82.48	0.76305	1
GO:0010087	phloem or xylem histogenesis	72	3	3.1	0.76584	1
GO:0009409	response to cold	402	18	17.3	0.76673	1
GO:0044763	single-organism cellular process	7645	445	328.92	0.76891	1
GO:0045944	positive regulation of transcription fro...	132	6	5.68	0.77417	1
GO:0042335	cuticle development	34	1	1.46	0.77602	1
GO:0000209	protein polyubiquitination	66	2	2.84	0.78263	1
GO:0040011	locomotion	47	2	2.02	0.78552	1
GO:0000302	response to reactive oxygen species	173	7	7.44	0.78565	1
GO:0006730	one-carbon metabolic process	35	1	1.51	0.78567	1
GO:0009067	aspartate family amino acid biosynthetic...	45	2	1.94	0.79472	1
GO:0060341	regulation of cellular localization	36	1	1.55	0.7949	1
GO:0009828	plant-type cell wall loosening	36	1	1.55	0.7949	1
GO:0010193	response to ozone	36	1	1.55	0.7949	1
GO:0009626	plant-type hypersensitive response	86	3	3.7	0.79636	1
GO:0009851	auxin biosynthetic process	54	3	2.32	0.80337	1
GO:0010252	auxin homeostasis	37	1	1.59	0.80374	1
GO:0010154	fruit development	849	47	36.53	0.80894	1
GO:0009620	response to fungus	643	25	27.66	0.81017	1
GO:0098656	anion transmembrane transport	91	5	3.92	0.81171	1
GO:0001666	response to hypoxia	65	3	2.8	0.81196	1
GO:0007031	peroxisome organization	38	1	1.63	0.81219	1
GO:0009308	amine metabolic process	134	9	5.77	0.81919	1
GO:0006342	chromatin silencing	66	2	2.84	0.82033	1
GO:0010038	response to metal ion	491	23	21.13	0.82063	1
GO:0009809	lignin biosynthetic process	72	2	3.1	0.82178	1
GO:0022607	cellular component assembly	613	39	26.37	0.82428	1
GO:0007005	mitochondrion organization	137	13	5.89	0.82588	1
GO:0010565	regulation of cellular ketone metabolic ...	81	3	3.48	0.82797	1
GO:0016036	cellular response to phosphate starvatio...	104	3	4.47	0.83025	1
GO:0016311	dephosphorylation	180	10	7.74	0.83463	1
GO:0010200	response to chitin	135	4	5.81	0.83756	1
GO:0006357	regulation of transcription from RNA pol...	335	13	14.41	0.83787	1
GO:0006813	potassium ion transport	98	6	4.22	0.84864	1
GO:0010027	thylakoid membrane organization	43	1	1.85	0.84932	1
GO:0010025	wax biosynthetic process	44	1	1.89	0.85581	1
GO:0006629	lipid metabolic process	1036	54	44.57	0.85678	1
GO:0048367	shoot system development	948	51	40.79	0.85917	1
GO:0006855	drug transmembrane transport	45	1	1.94	0.86202	1
GO:0040034	regulation of development, heterochronic	45	1	1.94	0.86202	1
GO:1901362	organic cyclic compound biosynthetic pro...	3221	154	138.58	0.86345	1
GO:0045893	positive regulation of transcription, DN...	360	13	15.49	0.86396	1
GO:0016032	viral process	65	3	2.8	0.86769	1
GO:0009646	response to absence of light	46	1	1.98	0.86797	1
GO:0006631	fatty acid metabolic process	262	10	11.27	0.86804	1
GO:1901576	organic substance biosynthetic process	5928	254	255.05	0.86806	1
GO:0009644	response to high light intensity	82	2	3.53	0.87313	1
GO:0009407	toxin catabolic process	47	1	2.02	0.87366	1
GO:0014070	response to organic cyclic compound	438	33	18.84	0.87551	1
GO:0043648	dicarboxylic acid metabolic process	78	3	3.36	0.87894	1
GO:0044249	cellular biosynthetic process	5827	249	250.7	0.87936	1
GO:2000377	regulation of reactive oxygen species me...	49	1	2.11	0.88432	1
GO:0034599	cellular response to oxidative stress	98	3	4.22	0.88434	1
GO:0009735	response to cytokinin	250	10	10.76	0.88441	1
GO:0009699	phenylpropanoid biosynthetic process	128	4	5.51	0.88441	1
GO:0009152	purine ribonucleotide biosynthetic proce...	92	2	3.96	0.88451	1
GO:0000398	mRNA splicing, via spliceosome	125	6	5.38	0.88887	1
GO:0019761	glucosinolate biosynthetic process	58	2	2.5	0.88916	1
GO:1902580	single-organism cellular localization	257	20	11.06	0.89187	1
GO:0010039	response to iron ion	51	1	2.19	0.89408	1
GO:0006885	regulation of pH	51	1	2.19	0.89408	1
GO:0048544	recognition of pollen	64	4	2.75	0.89812	1
GO:0045595	regulation of cell differentiation	73	3	3.14	0.90278	1
GO:0043161	proteasome-mediated ubiquitin-dependent ...	186	7	8	0.90302	1
GO:0050832	defense response to fungus	551	21	23.71	0.90409	1
GO:0048868	pollen tube development	207	10	8.91	0.90671	1
GO:0006464	cellular protein modification process	2192	142	94.31	0.9083	1
GO:0051726	regulation of cell cycle	219	15	9.42	0.90983	1
GO:0009853	photorespiration	58	1	2.5	0.92219	1
GO:0006839	mitochondrial transport	106	5	4.56	0.93149	1
GO:0010119	regulation of stomatal movement	78	2	3.36	0.93472	1
GO:0043623	cellular protein complex assembly	201	12	8.65	0.93844	1
GO:0016114	terpenoid biosynthetic process	144	7	6.2	0.94247	1
GO:0000154	rRNA modification	82	3	3.53	0.94974	1
GO:0006096	glycolytic process	69	1	2.97	0.95209	1
GO:0007275	multicellular organismal development	3150	161	135.53	0.95553	1
GO:1990267	response to transition metal nanoparticl...	122	2	5.25	0.95628	1
GO:0008643	carbohydrate transport	121	6	5.21	0.9595	1
GO:0006633	fatty acid biosynthetic process	170	8	7.31	0.9683	1
GO:0035556	intracellular signal transduction	546	18	23.49	0.98423	1
GO:0043086	negative regulation of catalytic activit...	104	1	4.47	0.98977	1
GO:0009738	abscisic acid-activated signaling pathwa...	255	8	10.97	0.99311	1
GO:0042254	ribosome biogenesis	360	14	15.49	0.99489	1
GO:0009873	ethylene-activated signaling pathway	191	4	8.22	0.99497	1
GO:0031640	killing of cells of other organism	280	2	12.05	0.99994	1
GO:0006412	translation	1394	19	59.98	1	1
GO:0006414	translational elongation	751	1	32.31	1	1
GO:0031333	negative regulation of protein complex a...	19	1	0.82	1	1
GO:0031334	positive regulation of protein complex a...	37	4	1.59	1	1
GO:0006778	porphyrin-containing compound metabolic ...	99	3	4.26	1	1
GO:0006779	porphyrin-containing compound biosynthet...	70	2	3.01	1	1
GO:0009199	ribonucleoside triphosphate metabolic pr...	172	4	7.4	1	1
GO:0048608	reproductive structure development	1437	77	61.83	1	1
GO:0006720	isoprenoid metabolic process	205	13	8.82	1	1
GO:0048609	multicellular organismal reproductive pr...	163	12	7.01	1	1
GO:0006721	terpenoid metabolic process	171	11	7.36	1	1
GO:0006722	triterpenoid metabolic process	16	3	0.69	1	1
GO:0071446	cellular response to salicylic acid stim...	71	5	3.05	1	1
GO:1903320	regulation of protein modification by sm...	23	1	0.99	1	1
GO:0006725	cellular aromatic compound metabolic pro...	4656	244	200.32	1	1
GO:0044419	interspecies interaction between organis...	98	7	4.22	1	1
GO:1903322	positive regulation of protein modificat...	10	1	0.43	1	1
GO:0034976	response to endoplasmic reticulum stress	61	4	2.62	1	1
GO:0022402	cell cycle process	335	28	14.41	1	1
GO:0009987	cellular process	13422	685	577.48	1	1
GO:0008064	regulation of actin polymerization or de...	41	2	1.76	1	1
GO:0022406	membrane docking	70	7	3.01	1	1
GO:0006714	sesquiterpenoid metabolic process	44	5	1.89	1	1
GO:1903311	regulation of mRNA metabolic process	18	2	0.77	1	1
GO:0070897	DNA-templated transcriptional preinitiat...	21	3	0.9	1	1
GO:0090329	regulation of DNA-dependent DNA replicat...	23	4	0.99	1	1
GO:0033993	response to lipid	831	49	35.75	1	1
GO:1901605	alpha-amino acid metabolic process	325	25	13.98	1	1
GO:1901606	alpha-amino acid catabolic process	66	4	2.84	1	1
GO:0009161	ribonucleoside monophosphate metabolic p...	201	5	8.65	1	1
GO:1901607	alpha-amino acid biosynthetic process	206	17	8.86	1	1
GO:0010876	lipid localization	198	9	8.52	1	1
GO:1903340	positive regulation of cell wall organiz...	9	1	0.39	1	1
GO:0009163	nucleoside biosynthetic process	106	2	4.56	1	1
GO:0009164	nucleoside catabolic process	16	2	0.69	1	1
GO:0009165	nucleotide biosynthetic process	184	9	7.92	1	1
GO:0019511	peptidyl-proline hydroxylation	11	2	0.47	1	1
GO:0009167	purine ribonucleoside monophosphate meta...	184	5	7.92	1	1
GO:0009150	purine ribonucleotide metabolic process	216	5	9.29	1	1
GO:0006732	coenzyme metabolic process	267	6	11.49	1	1
GO:0006733	oxidoreduction coenzyme metabolic proces...	126	3	5.42	1	1
GO:0009156	ribonucleoside monophosphate biosyntheti...	84	2	3.61	1	1
GO:0009914	hormone transport	116	9	4.99	1	1
GO:0006739	NADP metabolic process	38	2	1.63	1	1
GO:0000460	maturation of 5.8S rRNA	13	1	0.56	1	1
GO:1903338	regulation of cell wall organization or ...	37	4	1.59	1	1
GO:0010054	trichoblast differentiation	113	8	4.86	1	1
GO:0010817	regulation of hormone levels	267	17	11.49	1	1
GO:0043480	pigment accumulation in tissues	5	2	0.22	1	1
GO:0009185	ribonucleoside diphosphate metabolic pro...	71	1	3.05	1	1
GO:0019538	protein metabolic process	4440	209	191.03	1	1
GO:0052249	modulation of RNA levels in other organi...	12	2	0.52	1	1
GO:0009932	cell tip growth	182	10	7.83	1	1
GO:0035670	plant-type ovary development	56	3	2.41	1	1
GO:0043473	pigmentation	6	2	0.26	1	1
GO:0009179	purine ribonucleoside diphosphate metabo...	71	1	3.05	1	1
GO:0043476	pigment accumulation	6	2	0.26	1	1
GO:0010073	meristem maintenance	118	7	5.08	1	1
GO:0046653	tetrahydrofolate metabolic process	30	1	1.29	1	1
GO:0043478	pigment accumulation in response to UV l...	5	2	0.22	1	1
GO:0010075	regulation of meristem growth	47	3	2.02	1	1
GO:0043479	pigment accumulation in tissues in respo...	5	2	0.22	1	1
GO:0010833	telomere maintenance via telomere length...	8	1	0.34	1	1
GO:0046655	folic acid metabolic process	6	1	0.26	1	1
GO:0051261	protein depolymerization	31	1	1.33	1	1
GO:0009123	nucleoside monophosphate metabolic proce...	206	5	8.86	1	1
GO:0009124	nucleoside monophosphate biosynthetic pr...	89	2	3.83	1	1
GO:0009126	purine nucleoside monophosphate metaboli...	184	5	7.92	1	1
GO:0009127	purine nucleoside monophosphate biosynth...	68	2	2.93	1	1
GO:0032446	protein modification by small protein co...	583	31	25.08	1	1
GO:1903308	regulation of chromatin modification	56	5	2.41	1	1
GO:0010022	meristem determinacy	19	1	0.82	1	1
GO:0070887	cellular response to chemical stimulus	1253	62	53.91	1	1
GO:0009110	vitamin biosynthetic process	80	2	3.44	1	1
GO:0042493	response to drug	53	1	2.28	1	1
GO:0051252	regulation of RNA metabolic process	2462	113	105.93	1	1
GO:0061136	regulation of proteasomal protein catabo...	35	1	1.51	1	1
GO:0051253	negative regulation of RNA metabolic pro...	240	9	10.33	1	1
GO:0051254	positive regulation of RNA metabolic pro...	371	13	15.96	1	1
GO:0032434	regulation of proteasomal ubiquitin-depe...	34	1	1.46	1	1
GO:0043412	macromolecule modification	2550	165	109.71	1	1
GO:0009117	nucleotide metabolic process	371	15	15.96	1	1
GO:0043413	macromolecule glycosylation	164	9	7.06	1	1
GO:0090304	nucleic acid metabolic process	3762	207	161.86	1	1
GO:0043414	macromolecule methylation	161	12	6.93	1	1
GO:0009119	ribonucleoside metabolic process	245	8	10.54	1	1
GO:0008033	tRNA processing	77	2	3.31	1	1
GO:0051259	protein oligomerization	41	2	1.76	1	1
GO:0010014	meristem initiation	36	3	1.55	1	1
GO:0008037	cell recognition	67	4	2.88	1	1
GO:0010016	shoot system morphogenesis	208	12	8.95	1	1
GO:0010017	red or far-red light signaling pathway	88	6	3.79	1	1
GO:0009141	nucleoside triphosphate metabolic proces...	178	4	7.66	1	1
GO:0009142	nucleoside triphosphate biosynthetic pro...	60	1	2.58	1	1
GO:0009900	dehiscence	28	1	1.2	1	1
GO:0007062	sister chromatid cohesion	30	1	1.29	1	1
GO:0009144	purine nucleoside triphosphate metabolic...	166	4	7.14	1	1
GO:0009902	chloroplast relocation	14	1	0.6	1	1
GO:0009145	purine nucleoside triphosphate biosynthe...	50	1	2.15	1	1
GO:0007067	mitotic nuclear division	49	6	2.11	1	1
GO:0018193	peptidyl-amino acid modification	297	18	12.78	1	1
GO:0006892	post-Golgi vesicle-mediated transport	21	2	0.9	1	1
GO:0018196	peptidyl-asparagine modification	8	1	0.34	1	1
GO:0009132	nucleoside diphosphate metabolic process	79	1	3.4	1	1
GO:0051273	beta-glucan metabolic process	90	17	3.87	1	1
GO:0051274	beta-glucan biosynthetic process	62	14	2.67	1	1
GO:0009135	purine nucleoside diphosphate metabolic ...	71	1	3.05	1	1
GO:2001057	reactive nitrogen species metabolic proc...	49	5	2.11	1	1
GO:0051275	beta-glucan catabolic process	25	3	1.08	1	1
GO:0018958	phenol-containing compound metabolic pro...	45	1	1.94	1	1
GO:0051276	chromosome organization	471	43	20.26	1	1
GO:0007059	chromosome segregation	105	6	4.52	1	1
GO:0070816	phosphorylation of RNA polymerase II C-t...	7	1	0.3	1	1
GO:0043436	oxoacid metabolic process	1158	65	49.82	1	1
GO:0010035	response to inorganic substance	961	48	41.35	1	1
GO:0001510	RNA methylation	37	3	1.59	1	1
GO:0071166	ribonucleoprotein complex localization	50	2	2.15	1	1
GO:0070085	glycosylation	170	9	7.31	1	1
GO:0060560	developmental growth involved in morphog...	373	27	16.05	1	1
GO:0019693	ribose phosphate metabolic process	258	6	11.1	1	1
GO:0048359	mucilage metabolic process involved in s...	21	2	0.9	1	1
GO:0002697	regulation of immune effector process	13	1	0.56	1	1
GO:0042451	purine nucleoside biosynthetic process	84	1	3.61	1	1
GO:0042454	ribonucleoside catabolic process	14	2	0.6	1	1
GO:0042455	ribonucleoside biosynthetic process	103	2	4.43	1	1
GO:1901360	organic cyclic compound metabolic proces...	4805	256	206.73	1	1
GO:1901361	organic cyclic compound catabolic proces...	191	14	8.22	1	1
GO:0098813	nuclear chromosome segregation	77	6	3.31	1	1
GO:0070838	divalent metal ion transport	74	6	3.18	1	1
GO:2001020	regulation of response to DNA damage sti...	22	1	0.95	1	1
GO:0071941	nitrogen cycle metabolic process	51	4	2.19	1	1
GO:0009100	glycoprotein metabolic process	170	9	7.31	1	1
GO:0006862	nucleotide transport	41	2	1.76	1	1
GO:0051240	positive regulation of multicellular org...	113	7	4.86	1	1
GO:0009101	glycoprotein biosynthetic process	165	9	7.1	1	1
GO:0051241	negative regulation of multicellular org...	130	2	5.59	1	1
GO:0043401	steroid hormone mediated signaling pathw...	84	12	3.61	1	1
GO:0051246	regulation of protein metabolic process	319	20	13.72	1	1
GO:0022900	electron transport chain	121	3	5.21	1	1
GO:0051247	positive regulation of protein metabolic...	117	9	5.03	1	1
GO:0009108	coenzyme biosynthetic process	125	3	5.38	1	1
GO:0035601	protein deacylation	27	4	1.16	1	1
GO:0051248	negative regulation of protein metabolic...	67	2	2.88	1	1
GO:0006090	pyruvate metabolic process	89	1	3.83	1	1
GO:0022904	respiratory electron transport chain	50	2	2.15	1	1
GO:0006091	generation of precursor metabolites and ...	369	10	15.88	1	1
GO:0007010	cytoskeleton organization	195	16	8.39	1	1
GO:0051234	establishment of localization	2333	139	100.38	1	1
GO:0032950	regulation of beta-glucan metabolic proc...	10	4	0.43	1	1
GO:0007015	actin filament organization	73	4	3.14	1	1
GO:0051235	maintenance of location	64	5	2.75	1	1
GO:0032951	regulation of beta-glucan biosynthetic p...	10	4	0.43	1	1
GO:0051236	establishment of RNA localization	71	5	3.05	1	1
GO:0007017	microtubule-based process	147	12	6.32	1	1
GO:0051238	sequestering of metal ion	19	1	0.82	1	1
GO:0051239	regulation of multicellular organismal p...	614	38	26.42	1	1
GO:0050691	regulation of defense response to virus ...	8	1	0.34	1	1
GO:0032984	macromolecular complex disassembly	61	2	2.62	1	1
GO:0010562	positive regulation of phosphorus metabo...	48	5	2.07	1	1
GO:0032989	cellular component morphogenesis	489	37	21.04	1	1
GO:0080090	regulation of primary metabolic process	2866	141	123.31	1	1
GO:0010564	regulation of cell cycle process	93	8	4	1	1
GO:0006873	cellular ion homeostasis	140	7	6.02	1	1
GO:0009292	genetic transfer	28	2	1.2	1	1
GO:0006875	cellular metal ion homeostasis	101	5	4.35	1	1
GO:0032970	regulation of actin filament-based proce...	43	3	1.85	1	1
GO:0006879	cellular iron ion homeostasis	22	1	0.95	1	1
GO:0019682	glyceraldehyde-3-phosphate metabolic pro...	43	2	1.85	1	1
GO:0002682	regulation of immune system process	129	7	5.55	1	1
GO:0019684	photosynthesis, light reaction	140	2	6.02	1	1
GO:0002683	negative regulation of immune system pro...	21	2	0.9	1	1
GO:0019685	photosynthesis, dark reaction	20	1	0.86	1	1
GO:0002684	positive regulation of immune system pro...	69	3	2.97	1	1
GO:0090487	secondary metabolite catabolic process	47	1	2.02	1	1
GO:0000963	mitochondrial RNA processing	13	1	0.56	1	1
GO:0071900	regulation of protein serine/threonine k...	38	1	1.63	1	1
GO:0006821	chloride transport	11	1	0.47	1	1
GO:0042440	pigment metabolic process	193	9	8.3	1	1
GO:0071902	positive regulation of protein serine/th...	17	1	0.73	1	1
GO:0006066	alcohol metabolic process	217	22	9.34	1	1
GO:0010556	regulation of macromolecule biosynthetic...	2568	122	110.49	1	1
GO:0018126	protein hydroxylation	11	2	0.47	1	1
GO:0010557	positive regulation of macromolecule bio...	387	13	16.65	1	1
GO:0010558	negative regulation of macromolecule bio...	268	12	11.53	1	1
GO:0042445	hormone metabolic process	156	8	6.71	1	1
GO:0042446	hormone biosynthetic process	115	6	4.95	1	1
GO:0019674	NAD metabolic process	18	1	0.77	1	1
GO:0006811	ion transport	722	39	31.06	1	1
GO:0006812	cation transport	394	22	16.95	1	1
GO:0000956	nuclear-transcribed mRNA catabolic proce...	54	6	2.32	1	1
GO:0016441	posttranscriptional gene silencing	151	11	6.5	1	1
GO:0010586	miRNA metabolic process	9	1	0.39	1	1
GO:0042435	indole-containing compound biosynthetic ...	59	3	2.54	1	1
GO:0090421	embryonic meristem initiation	22	3	0.95	1	1
GO:0006818	hydrogen transport	75	2	3.23	1	1
GO:0070592	cell wall polysaccharide biosynthetic pr...	55	6	2.37	1	1
GO:0006081	cellular aldehyde metabolic process	75	3	3.23	1	1
GO:0031401	positive regulation of protein modificat...	77	8	3.31	1	1
GO:0006082	organic acid metabolic process	1161	65	49.95	1	1
GO:0009260	ribonucleotide biosynthetic process	109	2	4.69	1	1
GO:0050657	nucleic acid transport	71	5	3.05	1	1
GO:0031407	oxylipin metabolic process	25	4	1.08	1	1
GO:0050658	RNA transport	71	5	3.05	1	1
GO:0032940	secretion by cell	100	9	4.3	1	1
GO:0009266	response to temperature stimulus	586	27	25.21	1	1
GO:0009267	cellular response to starvation	193	6	8.3	1	1
GO:0009268	response to pH	8	2	0.34	1	1
GO:0030865	cortical cytoskeleton organization	32	4	1.38	1	1
GO:0018130	heterocycle biosynthetic process	2991	139	128.69	1	1
GO:0006073	cellular glucan metabolic process	219	24	9.42	1	1
GO:0008544	epidermis development	19	4	0.82	1	1
GO:0080050	regulation of seed development	38	1	1.63	1	1
GO:0050684	regulation of mRNA processing	16	2	0.69	1	1
GO:0006074	(1->3)-beta-D-glucan metabolic process	13	2	0.56	1	1
GO:0009250	glucan biosynthetic process	119	16	5.12	1	1
GO:0009251	glucan catabolic process	46	4	1.98	1	1
GO:0050688	regulation of defense response to virus	13	1	0.56	1	1
GO:0009259	ribonucleotide metabolic process	234	5	10.07	1	1
GO:0030855	epithelial cell differentiation	19	4	0.82	1	1
GO:0006020	inositol metabolic process	17	1	0.73	1	1
GO:0071103	DNA conformation change	94	12	4.04	1	1
GO:0042401	cellular biogenic amine biosynthetic pro...	41	1	1.76	1	1
GO:0042402	cellular biogenic amine catabolic proces...	12	1	0.52	1	1
GO:0019637	organophosphate metabolic process	631	27	27.15	1	1
GO:0044106	cellular amine metabolic process	95	8	4.09	1	1
GO:0000919	cell plate assembly	15	3	0.65	1	1
GO:0043170	macromolecule metabolic process	8332	418	358.48	1	1
GO:0046390	ribose phosphate biosynthetic process	109	2	4.69	1	1
GO:0043933	macromolecular complex subunit organizat...	796	57	34.25	1	1
GO:0046394	carboxylic acid biosynthetic process	536	32	23.06	1	1
GO:0046395	carboxylic acid catabolic process	129	8	5.55	1	1
GO:0006801	superoxide metabolic process	17	1	0.73	1	1
GO:0009225	nucleotide-sugar metabolic process	54	7	2.32	1	1
GO:0006807	nitrogen compound metabolic process	6246	290	268.73	1	1
GO:0034219	carbohydrate transmembrane transport	37	4	1.59	1	1
GO:0048496	maintenance of organ identity	7	1	0.3	1	1
GO:0070585	protein localization to mitochondrion	40	4	1.72	1	1
GO:0070589	cellular component macromolecule biosynt...	57	6	2.45	1	1
GO:0034248	regulation of cellular amide metabolic p...	115	7	4.95	1	1
GO:0034249	negative regulation of cellular amide me...	21	2	0.9	1	1
GO:0090407	organophosphate biosynthetic process	363	12	15.62	1	1
GO:0031163	metallo-sulfur cluster assembly	27	1	1.16	1	1
GO:0031167	rRNA methylation	14	2	0.6	1	1
GO:0051783	regulation of nuclear division	30	1	1.29	1	1
GO:0035383	thioester metabolic process	39	2	1.68	1	1
GO:0009247	glycolipid biosynthetic process	50	2	2.15	1	1
GO:0035384	thioester biosynthetic process	18	1	0.77	1	1
GO:0031929	TOR signaling	10	1	0.43	1	1
GO:0043900	regulation of multi-organism process	135	5	5.81	1	1
GO:0043901	negative regulation of multi-organism pr...	20	1	0.86	1	1
GO:0043902	positive regulation of multi-organism pr...	28	1	1.2	1	1
GO:0046364	monosaccharide biosynthetic process	56	3	2.41	1	1
GO:1902410	mitotic cytokinetic process	42	4	1.81	1	1
GO:0098586	cellular response to virus	14	2	0.6	1	1
GO:0046368	GDP-L-fucose metabolic process	5	1	0.22	1	1
GO:0048464	flower calyx development	9	1	0.39	1	1
GO:0046351	disaccharide biosynthetic process	41	2	1.76	1	1
GO:0030832	regulation of actin filament length	41	2	1.76	1	1
GO:0048465	corolla development	21	2	0.9	1	1
GO:0030833	regulation of actin filament polymerizat...	39	2	1.68	1	1
GO:0048466	androecium development	92	6	3.96	1	1
GO:0000902	cell morphogenesis	455	35	19.58	1	1
GO:0048469	cell maturation	106	8	4.56	1	1
GO:0000904	cell morphogenesis involved in different...	260	18	11.19	1	1
GO:0030838	positive regulation of actin filament po...	22	2	0.95	1	1
GO:0006006	glucose metabolic process	39	2	1.68	1	1
GO:0032101	regulation of response to external stimu...	92	4	3.96	1	1
GO:0032102	negative regulation of response to exter...	20	1	0.86	1	1
GO:0032103	positive regulation of response to exter...	30	1	1.29	1	1
GO:0044260	cellular macromolecule metabolic process	7626	376	328.11	1	1
GO:0030029	actin filament-based process	106	9	4.56	1	1
GO:0044262	cellular carbohydrate metabolic process	417	37	17.94	1	1
GO:0044264	cellular polysaccharide metabolic proces...	278	27	11.96	1	1
GO:0044265	cellular macromolecule catabolic process	559	28	24.05	1	1
GO:0044267	cellular protein metabolic process	4026	182	173.22	1	1
GO:0031935	regulation of chromatin silencing	21	1	0.9	1	1
GO:0042157	lipoprotein metabolic process	79	8	3.4	1	1
GO:0051716	cellular response to stimulus	2810	161	120.9	1	1
GO:0042158	lipoprotein biosynthetic process	78	8	3.36	1	1
GO:1901463	regulation of tetrapyrrole biosynthetic ...	20	2	0.86	1	1
GO:0031122	cytoplasmic microtubule organization	33	4	1.42	1	1
GO:0006560	proline metabolic process	14	1	0.6	1	1
GO:0031123	RNA 3'-end processing	47	5	2.02	1	1
GO:0042180	cellular ketone metabolic process	123	4	5.29	1	1
GO:0044255	cellular lipid metabolic process	703	39	30.25	1	1
GO:0031124	mRNA 3'-end processing	25	4	1.08	1	1
GO:0015994	chlorophyll metabolic process	86	3	3.7	1	1
GO:0009201	ribonucleoside triphosphate biosynthetic...	57	1	2.45	1	1
GO:0006563	L-serine metabolic process	30	5	1.29	1	1
GO:0044257	cellular protein catabolic process	469	21	20.18	1	1
GO:0015995	chlorophyll biosynthetic process	62	2	2.67	1	1
GO:0030041	actin filament polymerization	41	2	1.76	1	1
GO:0009205	purine ribonucleoside triphosphate metab...	164	4	7.06	1	1
GO:0009206	purine ribonucleoside triphosphate biosy...	49	1	2.11	1	1
GO:0006568	tryptophan metabolic process	32	2	1.38	1	1
GO:0046320	regulation of fatty acid oxidation	6	1	0.26	1	1
GO:0006569	tryptophan catabolic process	8	1	0.34	1	1
GO:0098542	defense response to other organism	1029	46	44.27	1	1
GO:0044281	small molecule metabolic process	1806	104	77.7	1	1
GO:0044282	small molecule catabolic process	170	9	7.31	1	1
GO:0044283	small molecule biosynthetic process	737	43	31.71	1	1
GO:0006551	leucine metabolic process	24	2	1.03	1	1
GO:0060688	regulation of morphogenesis of a branchi...	7	1	0.3	1	1
GO:0016180	snRNA processing	9	1	0.39	1	1
GO:0042176	regulation of protein catabolic process	47	1	2.02	1	1
GO:0006558	L-phenylalanine metabolic process	19	1	0.82	1	1
GO:0044270	cellular nitrogen compound catabolic pro...	158	13	6.8	1	1
GO:0008652	cellular amino acid biosynthetic process	226	18	9.72	1	1
GO:0044272	sulfur compound biosynthetic process	169	6	7.27	1	1
GO:0044273	sulfur compound catabolic process	39	4	1.68	1	1
GO:0008654	phospholipid biosynthetic process	139	2	5.98	1	1
GO:0044275	cellular carbohydrate catabolic process	66	4	2.84	1	1
GO:0006586	indolalkylamine metabolic process	32	2	1.38	1	1
GO:0090150	establishment of protein localization to...	43	2	1.85	1	1
GO:0042126	nitrate metabolic process	44	4	1.89	1	1
GO:0070507	regulation of microtubule cytoskeleton o...	15	2	0.65	1	1
GO:0006570	tyrosine metabolic process	12	1	0.52	1	1
GO:0071214	cellular response to abiotic stimulus	210	12	9.04	1	1
GO:0071215	cellular response to abscisic acid stimu...	279	8	12	1	1
GO:0006573	valine metabolic process	18	1	0.77	1	1
GO:0006575	cellular modified amino acid metabolic p...	140	7	6.02	1	1
GO:0048440	carpel development	75	3	3.23	1	1
GO:0006576	cellular biogenic amine metabolic proces...	77	7	3.31	1	1
GO:0043290	apocarotenoid catabolic process	6	3	0.26	1	1
GO:0048444	floral organ morphogenesis	46	3	1.98	1	1
GO:1901421	positive regulation of response to alcoh...	43	1	1.85	1	1
GO:0016128	phytosteroid metabolic process	47	3	2.02	1	1
GO:0016129	phytosteroid biosynthetic process	42	3	1.81	1	1
GO:0048448	stamen morphogenesis	12	2	0.52	1	1
GO:0071241	cellular response to inorganic substance	62	1	2.67	1	1
GO:0033238	regulation of cellular amine metabolic p...	20	1	0.86	1	1
GO:0051701	interaction with host	45	3	1.94	1	1
GO:0051704	multi-organism process	1821	90	78.35	1	1
GO:0030002	cellular anion homeostasis	12	2	0.52	1	1
GO:0016115	terpenoid catabolic process	16	3	0.69	1	1
GO:0030003	cellular cation homeostasis	123	6	5.29	1	1
GO:0035303	regulation of dephosphorylation	11	1	0.47	1	1
GO:0090174	organelle membrane fusion	56	4	2.41	1	1
GO:0035304	regulation of protein dephosphorylation	10	1	0.43	1	1
GO:0048437	floral organ development	230	13	9.9	1	1
GO:0032268	regulation of cellular protein metabolic...	293	19	12.61	1	1
GO:0048438	floral whorl development	186	12	8	1	1
GO:0032269	negative regulation of cellular protein ...	66	2	2.84	1	1
GO:0018210	peptidyl-threonine modification	19	1	0.82	1	1
GO:0015980	energy derivation by oxidation of organi...	149	7	6.41	1	1
GO:0034762	regulation of transmembrane transport	38	2	1.63	1	1
GO:1901419	regulation of response to alcohol	107	8	4.6	1	1
GO:0015985	energy coupled proton transport, down el...	32	1	1.38	1	1
GO:0044247	cellular polysaccharide catabolic proces...	50	4	2.15	1	1
GO:0016143	S-glycoside metabolic process	132	6	5.68	1	1
GO:0044248	cellular catabolic process	1095	65	47.11	1	1
GO:0019362	pyridine nucleotide metabolic process	115	3	4.95	1	1
GO:0016144	S-glycoside biosynthetic process	58	2	2.5	1	1
GO:0019363	pyridine nucleotide biosynthetic process	13	1	0.56	1	1
GO:0016145	S-glycoside catabolic process	24	4	1.03	1	1
GO:0097577	sequestering of iron ion	10	1	0.43	1	1
GO:0008610	lipid biosynthetic process	577	27	24.83	1	1
GO:0016131	brassinosteroid metabolic process	43	3	1.85	1	1
GO:0034754	cellular hormone metabolic process	57	2	2.45	1	1
GO:0044237	cellular metabolic process	10283	519	442.42	1	1
GO:0044238	primary metabolic process	10177	515	437.86	1	1
GO:0031109	microtubule polymerization or depolymeri...	20	3	0.86	1	1
GO:0006547	histidine metabolic process	11	2	0.47	1	1
GO:0009767	photosynthetic electron transport chain	59	1	2.54	1	1
GO:0006549	isoleucine metabolic process	12	3	0.52	1	1
GO:0019359	nicotinamide nucleotide biosynthetic pro...	10	1	0.43	1	1
GO:0043269	regulation of ion transport	54	5	2.32	1	1
GO:0008645	hexose transport	33	4	1.42	1	1
GO:0047484	regulation of response to osmotic stress	30	2	1.29	1	1
GO:0006534	cysteine metabolic process	28	2	1.2	1	1
GO:0032270	positive regulation of cellular protein ...	111	9	4.78	1	1
GO:0032271	regulation of protein polymerization	44	3	1.89	1	1
GO:0009755	hormone-mediated signaling pathway	868	43	37.35	1	1
GO:0010629	negative regulation of gene expression	441	27	18.97	1	1
GO:0032273	positive regulation of protein polymeriz...	25	2	1.08	1	1
GO:0009756	carbohydrate mediated signaling	38	2	1.63	1	1
GO:0043254	regulation of protein complex assembly	62	5	2.67	1	1
GO:0040023	establishment of nucleus localization	5	1	0.22	1	1
GO:0061726	mitochondrion disassembly	13	1	0.56	1	1
GO:0002376	immune system process	431	27	18.54	1	1
GO:1901990	regulation of mitotic cell cycle phase t...	31	1	1.33	1	1
GO:0043288	apocarotenoid metabolic process	31	5	1.33	1	1
GO:0043289	apocarotenoid biosynthetic process	22	1	0.95	1	1
GO:0016101	diterpenoid metabolic process	39	2	1.68	1	1
GO:0016102	diterpenoid biosynthetic process	35	2	1.51	1	1
GO:0010646	regulation of cell communication	272	16	11.7	1	1
GO:0019321	pentose metabolic process	19	3	0.82	1	1
GO:0010647	positive regulation of cell communicatio...	86	2	3.7	1	1
GO:0010648	negative regulation of cell communicatio...	98	4	4.22	1	1
GO:0016106	sesquiterpenoid biosynthetic process	33	1	1.42	1	1
GO:0000280	nuclear division	141	11	6.07	1	1
GO:0016107	sesquiterpenoid catabolic process	6	3	0.26	1	1
GO:0000281	mitotic cytokinesis	71	8	3.05	1	1
GO:1901401	regulation of tetrapyrrole metabolic pro...	27	2	1.16	1	1
GO:0046496	nicotinamide nucleotide metabolic proces...	113	3	4.86	1	1
GO:0015931	nucleobase-containing compound transport	121	8	5.21	1	1
GO:1901407	regulation of phosphorylation of RNA pol...	7	1	0.3	1	1
GO:0018205	peptidyl-lysine modification	123	9	5.29	1	1
GO:0006505	GPI anchor metabolic process	21	2	0.9	1	1
GO:0018208	peptidyl-proline modification	49	3	2.11	1	1
GO:0010638	positive regulation of organelle organiz...	65	5	2.8	1	1
GO:0018209	peptidyl-serine modification	79	3	3.4	1	1
GO:0009725	response to hormone	1737	84	74.73	1	1
GO:1900864	mitochondrial RNA modification	39	2	1.68	1	1
GO:0010639	negative regulation of organelle organiz...	48	2	2.07	1	1
GO:0009726	detection of endogenous stimulus	6	1	0.26	1	1
GO:0048193	Golgi vesicle transport	108	4	4.65	1	1
GO:1990748	cellular detoxification	13	1	0.56	1	1
GO:0098660	inorganic ion transmembrane transport	190	11	8.17	1	1
GO:0098661	inorganic anion transmembrane transport	23	3	0.99	1	1
GO:0098662	inorganic cation transmembrane transport	167	8	7.19	1	1
GO:0000272	polysaccharide catabolic process	165	8	7.1	1	1
GO:0019318	hexose metabolic process	114	3	4.9	1	1
GO:0019319	hexose biosynthetic process	24	2	1.03	1	1
GO:1902170	cellular response to reactive nitrogen s...	32	1	1.38	1	1
GO:0051093	negative regulation of developmental pro...	144	3	6.2	1	1
GO:0051094	positive regulation of developmental pro...	122	7	5.25	1	1
GO:0045333	cellular respiration	132	6	5.68	1	1
GO:0019344	cysteine biosynthetic process	25	2	1.08	1	1
GO:0009719	response to endogenous stimulus	1838	88	79.08	1	1
GO:0019348	dolichol metabolic process	8	2	0.34	1	1
GO:2000112	regulation of cellular macromolecule bio...	2558	122	110.06	1	1
GO:0052018	modulation by symbiont of RNA levels in ...	12	2	0.52	1	1
GO:2000113	negative regulation of cellular macromol...	252	12	10.84	1	1
GO:0000226	microtubule cytoskeleton organization	98	10	4.22	1	1
GO:0043241	protein complex disassembly	57	2	2.45	1	1
GO:0043242	negative regulation of protein complex d...	13	1	0.56	1	1
GO:0046461	neutral lipid catabolic process	5	2	0.22	1	1
GO:0052803	imidazole-containing compound metabolic ...	11	2	0.47	1	1
GO:2000142	regulation of DNA-templated transcriptio...	11	2	0.47	1	1
GO:2000144	positive regulation of DNA-templated tra...	10	2	0.43	1	1
GO:0046467	membrane lipid biosynthetic process	80	3	3.44	1	1
GO:2000904	regulation of starch metabolic process	13	1	0.56	1	1
GO:0010604	positive regulation of macromolecule met...	516	26	22.2	1	1
GO:0010605	negative regulation of macromolecule met...	526	29	22.63	1	1
GO:0006694	steroid biosynthetic process	84	6	3.61	1	1
GO:0010608	posttranscriptional regulation of gene e...	271	19	11.66	1	1
GO:1901987	regulation of cell cycle phase transitio...	34	3	1.46	1	1
GO:0032200	telomere organization	39	7	1.68	1	1
GO:0046483	heterocycle metabolic process	4510	239	194.04	1	1
GO:0070646	protein modification by small protein re...	57	2	2.45	1	1
GO:0070647	protein modification by small protein co...	639	33	27.49	1	1
GO:0046486	glycerolipid metabolic process	156	13	6.71	1	1
GO:0046487	glyoxylate metabolic process	8	1	0.34	1	1
GO:0051050	positive regulation of transport	13	1	0.56	1	1
GO:0046488	phosphatidylinositol metabolic process	69	4	2.97	1	1
GO:0044764	multi-organism cellular process	93	5	4	1	1
GO:0051052	regulation of DNA metabolic process	80	7	3.44	1	1
GO:0044765	single-organism transport	1839	109	79.12	1	1
GO:0051053	negative regulation of DNA metabolic pro...	23	2	0.99	1	1
GO:0044766	multi-organism transport	14	1	0.6	1	1
GO:0044767	single-organism developmental process	3625	189	155.96	1	1
GO:1900055	regulation of leaf senescence	29	2	1.25	1	1
GO:0051056	regulation of small GTPase mediated sign...	5	1	0.22	1	1
GO:0042255	ribosome assembly	56	2	2.41	1	1
GO:0051814	movement in other organism involved in s...	12	1	0.52	1	1
GO:0016265	death	200	7	8.6	1	1
GO:0051817	modification of morphology or physiology...	31	2	1.33	1	1
GO:0046474	glycerophospholipid biosynthetic process	71	2	3.05	1	1
GO:0006661	phosphatidylinositol biosynthetic proces...	33	2	1.42	1	1
GO:0009700	indole phytoalexin biosynthetic process	16	1	0.69	1	1
GO:0043207	response to external biotic stimulus	1348	60	58	1	1
GO:2000104	negative regulation of DNA-dependent DNA...	8	2	0.34	1	1
GO:0044786	cell cycle DNA replication	47	6	2.02	1	1
GO:0045491	xylan metabolic process	37	2	1.59	1	1
GO:0042274	ribosomal small subunit biogenesis	33	1	1.42	1	1
GO:0042278	purine nucleoside metabolic process	218	5	9.38	1	1
GO:0044770	cell cycle phase transition	43	4	1.85	1	1
GO:0044772	mitotic cell cycle phase transition	40	2	1.72	1	1
GO:0046417	chorismate metabolic process	14	1	0.6	1	1
GO:0042221	response to chemical	2963	140	127.48	1	1
GO:0007602	phototransduction	67	6	2.88	1	1
GO:0044723	single-organism carbohydrate metabolic p...	684	47	29.43	1	1
GO:0044724	single-organism carbohydrate catabolic p...	94	1	4.04	1	1
GO:0009891	positive regulation of biosynthetic proc...	427	14	18.37	1	1
GO:0009893	positive regulation of metabolic process	603	31	25.94	1	1
GO:0044728	DNA methylation or demethylation	68	6	2.93	1	1
GO:0009894	regulation of catabolic process	83	3	3.57	1	1
GO:0009896	positive regulation of catabolic process	36	2	1.55	1	1
GO:0097659	nucleic acid-templated transcription	2539	119	109.24	1	1
GO:0044710	single-organism metabolic process	4612	279	198.43	1	1
GO:0010393	galacturonan metabolic process	150	6	6.45	1	1
GO:0006626	protein targeting to mitochondrion	40	4	1.72	1	1
GO:0051049	regulation of transport	116	7	4.99	1	1
GO:0071731	response to nitric oxide	21	1	0.9	1	1
GO:0044743	intracellular protein transmembrane impo...	70	5	3.01	1	1
GO:0044744	protein targeting to nucleus	47	4	2.02	1	1
GO:0006644	phospholipid metabolic process	210	10	9.04	1	1
GO:0045488	pectin metabolic process	149	6	6.41	1	1
GO:0032787	monocarboxylic acid metabolic process	504	23	21.68	1	1
GO:0045489	pectin biosynthetic process	47	1	2.02	1	1
GO:1901135	carbohydrate derivative metabolic proces...	812	38	34.94	1	1
GO:0035966	response to topologically incorrect prot...	27	2	1.16	1	1
GO:1901137	carbohydrate derivative biosynthetic pro...	454	22	19.53	1	1
GO:0035967	cellular response to topologically incor...	21	1	0.9	1	1
GO:0009095	aromatic amino acid family biosynthetic ...	11	2	0.47	1	1
GO:0006635	fatty acid beta-oxidation	41	1	1.76	1	1
GO:0006637	acyl-CoA metabolic process	39	2	1.68	1	1
GO:0009856	pollination	308	15	13.25	1	1
GO:0006638	neutral lipid metabolic process	26	2	1.12	1	1
GO:0032774	RNA biosynthetic process	2544	119	109.45	1	1
GO:0006639	acylglycerol metabolic process	26	2	1.12	1	1
GO:0035194	posttranscriptional gene silencing by RN...	135	9	5.81	1	1
GO:0023051	regulation of signaling	265	16	11.4	1	1
GO:0023052	signaling	1895	114	81.53	1	1
GO:0071702	organic substance transport	1194	73	51.37	1	1
GO:0023056	positive regulation of signaling	81	2	3.48	1	1
GO:0071704	organic substance metabolic process	10931	546	470.3	1	1
GO:0023057	negative regulation of signaling	98	4	4.22	1	1
GO:0071705	nitrogen compound transport	353	20	15.19	1	1
GO:0019471	4-hydroxyproline metabolic process	11	2	0.47	1	1
GO:0009886	post-embryonic morphogenesis	189	18	8.13	1	1
GO:0009887	organ morphogenesis	263	15	11.32	1	1
GO:0009888	tissue development	638	41	27.45	1	1
GO:0052541	plant-type cell wall cellulose metabolic...	11	3	0.47	1	1
GO:0009889	regulation of biosynthetic process	2673	127	115	1	1
GO:0052543	callose deposition in cell wall	27	3	1.16	1	1
GO:0044700	single organism signaling	1893	114	81.45	1	1
GO:0052545	callose localization	37	5	1.59	1	1
GO:0010383	cell wall polysaccharide metabolic proce...	119	8	5.12	1	1
GO:0044702	single organism reproductive process	1573	86	67.68	1	1
GO:0044703	multi-organism reproductive process	419	25	18.03	1	1
GO:0044706	multi-multicellular organism process	308	15	13.25	1	1
GO:0044707	single-multicellular organism process	3207	167	137.98	1	1
GO:0009875	pollen-pistil interaction	71	4	3.05	1	1
GO:0034050	host programmed cell death induced by sy...	87	3	3.74	1	1
GO:0009062	fatty acid catabolic process	42	1	1.81	1	1
GO:0061085	regulation of histone H3-K27 methylation	8	1	0.34	1	1
GO:0009820	alkaloid metabolic process	17	2	0.73	1	1
GO:0009063	cellular amino acid catabolic process	69	4	2.97	1	1
GO:0009064	glutamine family amino acid metabolic pr...	69	3	2.97	1	1
GO:0006605	protein targeting	200	15	8.6	1	1
GO:0009069	serine family amino acid metabolic proce...	63	5	2.71	1	1
GO:1902275	regulation of chromatin organization	56	5	2.41	1	1
GO:0009812	flavonoid metabolic process	111	6	4.78	1	1
GO:0009056	catabolic process	1496	85	64.36	1	1
GO:0051552	flavone metabolic process	19	2	0.82	1	1
GO:0009813	flavonoid biosynthetic process	94	5	4.04	1	1
GO:0051553	flavone biosynthetic process	18	2	0.77	1	1
GO:0009814	defense response, incompatible interacti...	216	9	9.29	1	1
GO:0009057	macromolecule catabolic process	757	36	32.57	1	1
GO:0051554	flavonol metabolic process	18	2	0.77	1	1
GO:0009059	macromolecule biosynthetic process	4468	183	192.23	1	1
GO:0000725	recombinational repair	64	3	2.75	1	1
GO:0000726	non-recombinational repair	12	2	0.52	1	1
GO:1902221	erythrose 4-phosphate/phosphoenolpyruvat...	19	1	0.82	1	1
GO:0009081	branched-chain amino acid metabolic proc...	40	5	1.72	1	1
GO:0061024	membrane organization	204	13	8.78	1	1
GO:0021700	developmental maturation	206	15	8.86	1	1
GO:0009082	branched-chain amino acid biosynthetic p...	23	3	0.99	1	1
GO:1902223	erythrose 4-phosphate/phosphoenolpyruvat...	9	1	0.39	1	1
GO:0009083	branched-chain amino acid catabolic proc...	13	2	0.56	1	1
GO:0009084	glutamine family amino acid biosynthetic...	32	1	1.38	1	1
GO:1901292	nucleoside phosphate catabolic process	7	1	0.3	1	1
GO:1901293	nucleoside phosphate biosynthetic proces...	186	10	8	1	1
GO:0019438	aromatic compound biosynthetic process	3083	145	132.64	1	1
GO:2000241	regulation of reproductive process	284	13	12.22	1	1
GO:0046164	alcohol catabolic process	24	4	1.03	1	1
GO:0019439	aromatic compound catabolic process	182	14	7.83	1	1
GO:2000242	negative regulation of reproductive proc...	66	2	2.84	1	1
GO:0046165	alcohol biosynthetic process	138	10	5.94	1	1
GO:2000243	positive regulation of reproductive proc...	53	4	2.28	1	1
GO:0009070	serine family amino acid biosynthetic pr...	45	5	1.94	1	1
GO:0009072	aromatic amino acid family metabolic pro...	75	5	3.23	1	1
GO:0010346	shoot axis formation	29	1	1.25	1	1
GO:0009074	aromatic amino acid family catabolic pro...	18	1	0.77	1	1
GO:0009838	abscission	35	1	1.51	1	1
GO:0000741	karyogamy	34	3	1.46	1	1
GO:0046916	cellular transition metal ion homeostasi...	56	2	2.41	1	1
GO:0042762	regulation of sulfur metabolic process	29	2	1.25	1	1
GO:0008300	isoprenoid catabolic process	16	3	0.69	1	1
GO:0046942	carboxylic acid transport	132	6	5.68	1	1
GO:0046189	phenol-containing compound biosynthetic ...	25	1	1.08	1	1
GO:0019400	alditol metabolic process	27	4	1.16	1	1
GO:0048284	organelle fusion	90	7	3.87	1	1
GO:0048285	organelle fission	184	15	7.92	1	1
GO:0046173	polyol biosynthetic process	21	1	0.9	1	1
GO:0044092	negative regulation of molecular functio...	116	1	4.99	1	1
GO:0046174	polyol catabolic process	16	1	0.69	1	1
GO:1901264	carbohydrate derivative transport	56	4	2.41	1	1
GO:0036293	response to decreased oxygen levels	71	5	3.05	1	1
GO:0046939	nucleotide phosphorylation	77	1	3.31	1	1
GO:0009808	lignin metabolic process	98	2	4.22	1	1
GO:0046128	purine ribonucleoside metabolic process	215	5	9.25	1	1
GO:0046129	purine ribonucleoside biosynthetic proce...	84	1	3.61	1	1
GO:0042773	ATP synthesis coupled electron transport	41	2	1.76	1	1
GO:0006399	tRNA metabolic process	134	5	5.77	1	1
GO:0048229	gametophyte development	450	35	19.36	1	1
GO:0071822	protein complex subunit organization	417	31	17.94	1	1
GO:0071824	protein-DNA complex subunit organization	92	9	3.96	1	1
GO:0071826	ribonucleoprotein complex subunit organi...	109	7	4.69	1	1
GO:0046903	secretion	109	9	4.69	1	1
GO:0046148	pigment biosynthetic process	161	6	6.93	1	1
GO:0046149	pigment catabolic process	19	1	0.82	1	1
GO:0046907	intracellular transport	581	37	25	1	1
GO:0009593	detection of chemical stimulus	22	1	0.95	1	1
GO:0072593	reactive oxygen species metabolic proces...	176	6	7.57	1	1
GO:0072594	establishment of protein localization to...	186	13	8	1	1
GO:0072596	establishment of protein localization to...	38	1	1.63	1	1
GO:0072598	protein localization to chloroplast	40	1	1.72	1	1
GO:0046133	pyrimidine ribonucleoside catabolic proc...	9	1	0.39	1	1
GO:0071840	cellular component organization or bioge...	2888	193	124.25	1	1
GO:0046134	pyrimidine nucleoside biosynthetic proce...	24	1	1.03	1	1
GO:0046135	pyrimidine nucleoside catabolic process	9	1	0.39	1	1
GO:0006366	transcription from RNA polymerase II pro...	378	15	16.26	1	1
GO:0010498	proteasomal protein catabolic process	188	7	8.09	1	1
GO:0006367	transcription initiation from RNA polyme...	29	3	1.25	1	1
GO:0042743	hydrogen peroxide metabolic process	110	5	4.73	1	1
GO:0051503	adenine nucleotide transport	9	1	0.39	1	1
GO:0045165	cell fate commitment	56	7	2.41	1	1
GO:0048236	plant-type spore development	47	6	2.02	1	1
GO:0045168	cell-cell signaling involved in cell fat...	12	1	0.52	1	1
GO:0044085	cellular component biogenesis	1151	73	49.52	1	1
GO:0006352	DNA-templated transcription, initiation	53	3	2.28	1	1
GO:0044843	cell cycle G1/S phase transition	14	3	0.6	1	1
GO:0006354	DNA-templated transcription, elongation	31	2	1.33	1	1
GO:0044087	regulation of cellular component biogene...	113	10	4.86	1	1
GO:0044089	positive regulation of cellular componen...	51	5	2.19	1	1
GO:0033013	tetrapyrrole metabolic process	101	3	4.35	1	1
GO:0033014	tetrapyrrole biosynthetic process	74	2	3.18	1	1
GO:0033015	tetrapyrrole catabolic process	22	1	0.95	1	1
GO:0071025	RNA surveillance	10	1	0.43	1	1
GO:0071027	nuclear RNA surveillance	8	1	0.34	1	1
GO:0071029	nuclear ncRNA surveillance	5	1	0.22	1	1
GO:0032881	regulation of polysaccharide metabolic p...	26	5	1.12	1	1
GO:0044839	cell cycle G2/M phase transition	19	2	0.82	1	1
GO:0045184	establishment of protein localization	610	44	26.24	1	1
GO:0009566	fertilization	47	3	2.02	1	1
GO:0045185	maintenance of protein location	18	2	0.77	1	1
GO:0032885	regulation of polysaccharide biosyntheti...	18	5	0.77	1	1
GO:0033043	regulation of organelle organization	173	13	7.44	1	1
GO:0032886	regulation of microtubule-based process	17	2	0.73	1	1
GO:0033044	regulation of chromosome organization	82	6	3.53	1	1
GO:0060429	epithelium development	22	4	0.95	1	1
GO:0061572	actin filament bundle organization	24	1	1.03	1	1
GO:0010467	gene expression	4741	182	203.98	1	1
GO:0032870	cellular response to hormone stimulus	931	45	40.06	1	1
GO:0043094	cellular metabolic compound salvage	96	2	4.13	1	1
GO:0019941	modification-dependent protein catabolic...	402	17	17.3	1	1
GO:0045934	negative regulation of nucleobase-contai...	262	11	11.27	1	1
GO:0009559	embryo sac central cell differentiation	34	3	1.46	1	1
GO:0045935	positive regulation of nucleobase-contai...	390	14	16.78	1	1
GO:0033036	macromolecule localization	949	66	40.83	1	1
GO:0036211	protein modification process	2192	142	94.31	1	1
GO:0045937	positive regulation of phosphate metabol...	48	5	2.07	1	1
GO:0033037	polysaccharide localization	40	5	1.72	1	1
GO:0010453	regulation of cell fate commitment	10	1	0.43	1	1
GO:0006323	DNA packaging	61	10	2.62	1	1
GO:0071046	nuclear polyadenylation-dependent ncRNA ...	5	1	0.22	1	1
GO:0071804	cellular potassium ion transport	52	3	2.24	1	1
GO:0009581	detection of external stimulus	76	6	3.27	1	1
GO:0071806	protein transmembrane transport	76	5	3.27	1	1
GO:0009582	detection of abiotic stimulus	76	6	3.27	1	1
GO:0009583	detection of light stimulus	68	6	2.93	1	1
GO:0015780	nucleotide-sugar transport	25	1	1.08	1	1
GO:0000096	sulfur amino acid metabolic process	68	2	2.93	1	1
GO:0044042	glucan metabolic process	219	24	9.42	1	1
GO:0000097	sulfur amino acid biosynthetic process	48	2	2.07	1	1
GO:0044801	single-organism membrane fusion	58	4	2.5	1	1
GO:0052646	alditol phosphate metabolic process	8	1	0.34	1	1
GO:0044802	single-organism membrane organization	180	9	7.74	1	1
GO:0044036	cell wall macromolecule metabolic proces...	159	8	6.84	1	1
GO:0010476	gibberellin mediated signaling pathway	86	5	3.7	1	1
GO:1990542	mitochondrial transmembrane transport	40	4	1.72	1	1
GO:0044038	cell wall macromolecule biosynthetic pro...	57	6	2.45	1	1
GO:0006346	methylation-dependent chromatin silencin...	14	1	0.6	1	1
GO:0072521	purine-containing compound metabolic pro...	252	6	10.84	1	1
GO:0072522	purine-containing compound biosynthetic ...	105	2	4.52	1	1
GO:0072523	purine-containing compound catabolic pro...	17	1	0.73	1	1
GO:0043062	extracellular structure organization	55	3	2.37	1	1
GO:0045143	homologous chromosome segregation	31	2	1.33	1	1
GO:0072524	pyridine-containing compound metabolic p...	124	3	5.34	1	1
GO:0072525	pyridine-containing compound biosyntheti...	22	1	0.95	1	1
GO:0032844	regulation of homeostatic process	16	2	0.69	1	1
GO:0072527	pyrimidine-containing compound metabolic...	67	3	2.88	1	1
GO:0051667	establishment of plastid localization	14	1	0.6	1	1
GO:0012501	programmed cell death	153	6	6.58	1	1
GO:0072528	pyrimidine-containing compound biosynthe...	52	1	2.24	1	1
GO:0051668	localization within membrane	20	1	0.86	1	1
GO:0072529	pyrimidine-containing compound catabolic...	13	1	0.56	1	1
GO:0006333	chromatin assembly or disassembly	62	4	2.67	1	1
GO:0051650	establishment of vesicle localization	13	1	0.56	1	1
GO:0072511	divalent inorganic cation transport	76	6	3.27	1	1
GO:0051651	maintenance of location in cell	31	3	1.33	1	1
GO:0051656	establishment of organelle localization	49	2	2.11	1	1
GO:0010410	hemicellulose metabolic process	92	4	3.96	1	1
GO:0015711	organic anion transport	166	7	7.14	1	1
GO:0015718	monocarboxylic acid transport	30	2	1.29	1	1
GO:0044000	movement in host	12	1	0.52	1	1
GO:0010440	stomatal lineage progression	16	2	0.69	1	1
GO:0055065	metal ion homeostasis	154	7	6.63	1	1
GO:0044003	modification by symbiont of host morphol...	30	2	1.29	1	1
GO:0055067	monovalent inorganic cation homeostasis	69	2	2.97	1	1
GO:0055069	zinc ion homeostasis	17	1	0.73	1	1
GO:0000819	sister chromatid segregation	41	3	1.76	1	1
GO:0072530	purine-containing compound transmembrane...	9	1	0.39	1	1
GO:0015748	organophosphate ester transport	55	3	2.37	1	1
GO:0015749	monosaccharide transport	34	4	1.46	1	1
GO:0048764	trichoblast maturation	105	8	4.52	1	1
GO:0000086	G2/M transition of mitotic cell cycle	18	1	0.77	1	1
GO:0033554	cellular response to stress	931	54	40.06	1	1
GO:0006304	DNA modification	69	6	2.97	1	1
GO:0006305	DNA alkylation	57	5	2.45	1	1
GO:0033559	unsaturated fatty acid metabolic process	28	2	1.2	1	1
GO:0070482	response to oxygen levels	72	5	3.1	1	1
GO:0055080	cation homeostasis	201	9	8.65	1	1
GO:0055082	cellular chemical homeostasis	166	7	7.14	1	1
GO:0000075	cell cycle checkpoint	24	1	1.03	1	1
GO:0055083	monovalent inorganic anion homeostasis	26	3	1.12	1	1
GO:0046283	anthocyanin-containing compound metaboli...	51	4	2.19	1	1
GO:0055086	nucleobase-containing small molecule met...	439	20	18.89	1	1
GO:0000079	regulation of cyclin-dependent protein s...	26	1	1.12	1	1
GO:0060966	regulation of gene silencing by RNA	15	1	0.65	1	1
GO:0060969	negative regulation of gene silencing	12	2	0.52	1	1
GO:0055071	manganese ion homeostasis	12	1	0.52	1	1
GO:0046271	phenylpropanoid catabolic process	18	1	0.77	1	1
GO:0031060	regulation of histone methylation	25	3	1.08	1	1
GO:1900618	regulation of shoot system morphogenesis	22	2	0.95	1	1
GO:0055074	calcium ion homeostasis	32	4	1.38	1	1
GO:0055076	transition metal ion homeostasis	96	4	4.13	1	1
GO:0016093	polyprenol metabolic process	14	2	0.6	1	1
GO:0016094	polyprenol biosynthetic process	10	2	0.43	1	1
GO:0051640	organelle localization	62	3	2.67	1	1
GO:0051641	cellular localization	778	51	33.47	1	1
GO:0001932	regulation of protein phosphorylation	75	5	3.23	1	1
GO:0072502	cellular trivalent inorganic anion homeo...	10	1	0.43	1	1
GO:0072503	cellular divalent inorganic cation homeo...	39	4	1.68	1	1
GO:0097306	cellular response to alcohol	362	20	15.57	1	1
GO:0001934	positive regulation of protein phosphory...	46	5	1.98	1	1
GO:0043043	peptide biosynthetic process	1410	19	60.66	1	1
GO:0042886	amide transport	82	4	3.53	1	1
GO:0051644	plastid localization	15	1	0.65	1	1
GO:0072505	divalent inorganic anion homeostasis	27	3	1.16	1	1
GO:0072506	trivalent inorganic anion homeostasis	24	2	1.03	1	1
GO:0017014	protein nitrosylation	16	1	0.69	1	1
GO:0072507	divalent inorganic cation homeostasis	52	4	2.24	1	1
GO:0051647	nucleus localization	5	1	0.22	1	1
GO:0031050	dsRNA fragmentation	56	5	2.41	1	1
GO:0051648	vesicle localization	13	1	0.56	1	1
GO:0051649	establishment of localization in cell	673	43	28.96	1	1
GO:1904029	regulation of cyclin-dependent protein k...	26	1	1.12	1	1
GO:0031058	positive regulation of histone modificat...	19	2	0.82	1	1
GO:0042873	aldonate transport	6	1	0.26	1	1
GO:0006498	N-terminal protein lipidation	45	4	1.94	1	1
GO:0000041	transition metal ion transport	83	4	3.57	1	1
GO:0043038	amino acid activation	55	3	2.37	1	1
GO:0043039	tRNA aminoacylation	55	3	2.37	1	1
GO:0046217	indole phytoalexin metabolic process	16	1	0.69	1	1
GO:0046218	indolalkylamine catabolic process	8	1	0.34	1	1
GO:0046219	indolalkylamine biosynthetic process	22	1	0.95	1	1
GO:0032006	regulation of TOR signaling	7	1	0.3	1	1
GO:0017038	protein import	118	9	5.08	1	1
GO:0010962	regulation of glucan biosynthetic proces...	16	5	0.69	1	1
GO:0071514	genetic imprinting	16	1	0.69	1	1
GO:0042814	monopolar cell growth	8	1	0.34	1	1
GO:0001906	cell killing	280	2	12.05	1	1
GO:1904031	positive regulation of cyclin-dependent ...	9	1	0.39	1	1
GO:0010191	mucilage metabolic process	33	3	1.42	1	1
GO:0006461	protein complex assembly	309	19	13.29	1	1
GO:0016050	vesicle organization	95	8	4.09	1	1
GO:0015893	drug transport	52	1	2.24	1	1
GO:0016051	carbohydrate biosynthetic process	373	28	16.05	1	1
GO:0016052	carbohydrate catabolic process	254	9	10.93	1	1
GO:0071545	inositol phosphate catabolic process	8	1	0.34	1	1
GO:0016053	organic acid biosynthetic process	536	32	23.06	1	1
GO:0060918	auxin transport	113	9	4.86	1	1
GO:0016054	organic acid catabolic process	129	8	5.55	1	1
GO:0048731	system development	2237	124	96.25	1	1
GO:0051606	detection of stimulus	103	7	4.43	1	1
GO:1903825	organic acid transmembrane transport	42	1	1.81	1	1
GO:0010981	regulation of cell wall macromolecule me...	7	3	0.3	1	1
GO:0034660	ncRNA metabolic process	344	18	14.8	1	1
GO:0034661	ncRNA catabolic process	13	1	0.56	1	1
GO:1903050	regulation of proteolysis involved in ce...	35	1	1.51	1	1
GO:1903052	positive regulation of proteolysis invol...	20	1	0.86	1	1
GO:0008150	biological_process	26450	1138	1138	1	1
GO:0090066	regulation of anatomical structure size	74	6	3.18	1	1
GO:0008156	negative regulation of DNA replication	12	2	0.52	1	1
GO:0016070	RNA metabolic process	3392	173	145.94	1	1
GO:0016071	mRNA metabolic process	402	29	17.3	1	1
GO:0016072	rRNA metabolic process	193	11	8.3	1	1
GO:0016073	snRNA metabolic process	12	1	0.52	1	1
GO:0016075	rRNA catabolic process	10	1	0.43	1	1
GO:0034654	nucleobase-containing compound biosynthe...	2764	131	118.92	1	1
GO:0034655	nucleobase-containing compound catabolic...	108	10	4.65	1	1
GO:0002252	immune effector process	71	5	3.05	1	1
GO:0072665	protein localization to vacuole	39	4	1.68	1	1
GO:0002253	activation of immune response	44	2	1.89	1	1
GO:0072666	establishment of protein localization to...	39	4	1.68	1	1
GO:0090056	regulation of chlorophyll metabolic proc...	25	2	1.08	1	1
GO:0043562	cellular response to nitrogen levels	46	2	1.98	1	1
GO:0010921	regulation of phosphatase activity	7	1	0.3	1	1
GO:0006473	protein acetylation	48	2	2.07	1	1
GO:0001101	response to acid chemical	1290	65	55.5	1	1
GO:0010166	wax metabolic process	46	1	1.98	1	1
GO:0015865	purine nucleotide transport	12	1	0.52	1	1
GO:0006475	internal protein amino acid acetylation	44	2	1.89	1	1
GO:0006476	protein deacetylation	26	4	1.12	1	1
GO:0015868	purine ribonucleotide transport	8	1	0.34	1	1
GO:0030490	maturation of SSU-rRNA	19	1	0.82	1	1
GO:0010927	cellular component assembly involved in ...	38	3	1.63	1	1
GO:0006479	protein methylation	81	6	3.48	1	1
GO:0072655	establishment of protein localization to...	40	4	1.72	1	1
GO:0072657	protein localization to membrane	43	2	1.85	1	1
GO:0015851	nucleobase transport	26	1	1.12	1	1
GO:0042044	fluid transport	29	4	1.25	1	1
GO:0015858	nucleoside transport	18	2	0.77	1	1
GO:0009683	indoleacetic acid metabolic process	18	2	0.77	1	1
GO:0009685	gibberellin metabolic process	36	2	1.55	1	1
GO:0045229	external encapsulating structure organiz...	552	41	23.75	1	1
GO:0052386	cell wall thickening	28	3	1.2	1	1
GO:0060147	regulation of posttranscriptional gene s...	18	3	0.77	1	1
GO:0010941	regulation of cell death	72	5	3.1	1	1
GO:0034620	cellular response to unfolded protein	16	1	0.69	1	1
GO:0016043	cellular component organization	2520	175	108.42	1	1
GO:0034622	cellular macromolecular complex assembly	379	24	16.31	1	1
GO:0019222	regulation of metabolic process	3332	166	143.36	1	1
GO:0010948	negative regulation of cell cycle proces...	23	2	0.99	1	1
GO:0016049	cell growth	455	33	19.58	1	1
GO:1901700	response to oxygen-containing compound	1673	91	71.98	1	1
GO:0033692	cellular polysaccharide biosynthetic pro...	174	19	7.49	1	1
GO:0046794	transport of virus	13	1	0.56	1	1
GO:0061640	cytoskeleton-dependent cytokinesis	75	8	3.23	1	1
GO:0034614	cellular response to reactive oxygen spe...	49	2	2.11	1	1
GO:0061647	histone H3-K9 modification	15	2	0.65	1	1
GO:0009625	response to insect	50	1	2.15	1	1
GO:1903047	mitotic cell cycle process	152	14	6.54	1	1
GO:0009628	response to abiotic stimulus	2153	122	92.63	1	1
GO:0019216	regulation of lipid metabolic process	67	2	2.88	1	1
GO:0052324	plant-type cell wall cellulose biosynthe...	8	3	0.34	1	1
GO:0019217	regulation of fatty acid metabolic proce...	22	1	0.95	1	1
GO:0002218	activation of innate immune response	44	2	1.89	1	1
GO:0070988	demethylation	24	1	1.03	1	1
GO:0034641	cellular nitrogen compound metabolic pro...	5860	264	252.12	1	1
GO:2000069	regulation of post-embryonic root develo...	12	2	0.52	1	1
GO:0042592	homeostatic process	549	33	23.62	1	1
GO:0034645	cellular macromolecule biosynthetic proc...	4408	181	189.65	1	1
GO:0032535	regulation of cellular component size	74	6	3.18	1	1
GO:0052314	phytoalexin metabolic process	16	1	0.69	1	1
GO:0052315	phytoalexin biosynthetic process	16	1	0.69	1	1
GO:0052317	camalexin metabolic process	14	1	0.6	1	1
GO:0010112	regulation of systemic acquired resistan...	21	1	0.9	1	1
GO:0044699	single-organism process	10611	577	456.53	1	1
GO:0034637	cellular carbohydrate biosynthetic proce...	222	22	9.55	1	1
GO:0007167	enzyme linked receptor protein signaling...	131	9	5.64	1	1
GO:0043543	protein acylation	96	7	4.13	1	1
GO:0009648	photoperiodism	124	10	5.34	1	1
GO:0043549	regulation of kinase activity	71	5	3.05	1	1
GO:0015849	organic acid transport	132	6	5.68	1	1
GO:0006996	organelle organization	1364	98	58.69	1	1
GO:0007154	cell communication	2178	125	93.71	1	1
GO:0006997	nucleus organization	57	3	2.45	1	1
GO:0009639	response to red or far red light	248	13	10.67	1	1
GO:0006400	tRNA modification	44	2	1.89	1	1
GO:0048869	cellular developmental process	1078	72	46.38	1	1
GO:0006401	RNA catabolic process	77	7	3.31	1	1
GO:0006402	mRNA catabolic process	64	6	2.75	1	1
GO:0070918	production of small RNA involved in gene...	56	5	2.41	1	1
GO:0015833	peptide transport	73	4	3.14	1	1
GO:0032501	multicellular organismal process	3400	175	146.28	1	1
GO:0071669	plant-type cell wall organization or bio...	272	22	11.7	1	1
GO:0022622	root system development	527	44	22.67	1	1
GO:0032506	cytokinetic process	42	4	1.81	1	1
GO:1903008	organelle disassembly	17	1	0.73	1	1
GO:0048856	anatomical structure development	3026	168	130.19	1	1
GO:0032508	DNA duplex unwinding	20	2	0.86	1	1
GO:0008104	protein localization	667	48	28.7	1	1
GO:0070189	kynurenine metabolic process	5	1	0.22	1	1
GO:0048859	formation of anatomical boundary	19	2	0.82	1	1
GO:0031570	DNA integrity checkpoint	12	1	0.52	1	1
GO:2000027	regulation of organ morphogenesis	19	1	0.82	1	1
GO:0051351	positive regulation of ligase activity	10	1	0.43	1	1
GO:0022610	biological adhesion	19	1	0.82	1	1
GO:0022611	dormancy process	37	2	1.59	1	1
GO:0042558	pteridine-containing compound metabolic ...	38	1	1.63	1	1
GO:0042559	pteridine-containing compound biosynthet...	23	1	0.99	1	1
GO:0016568	chromatin modification	249	21	10.71	1	1
GO:0022613	ribonucleoprotein complex biogenesis	407	19	17.51	1	1
GO:0022616	DNA strand elongation	13	1	0.56	1	1
GO:0033674	positive regulation of kinase activity	45	5	1.94	1	1
GO:0009605	response to external stimulus	1779	83	76.54	1	1
GO:0065002	intracellular protein transmembrane tran...	75	5	3.23	1	1
GO:0065003	macromolecular complex assembly	449	29	19.32	1	1
GO:0009606	tropism	91	9	3.92	1	1
GO:0006968	cellular defense response	7	1	0.3	1	1
GO:0009607	response to biotic stimulus	1386	60	59.63	1	1
GO:0065004	protein-DNA complex assembly	81	6	3.48	1	1
GO:0007127	meiosis I	61	2	2.62	1	1
GO:0009608	response to symbiont	14	2	0.6	1	1
GO:0065007	biological regulation	6075	309	261.37	1	1
GO:0010101	post-embryonic root morphogenesis	70	6	3.01	1	1
GO:0065008	regulation of biological quality	1288	65	55.42	1	1
GO:0048878	chemical homeostasis	366	21	15.75	1	1
GO:0065009	regulation of molecular function	257	13	11.06	1	1
GO:0006955	immune response	395	25	16.99	1	1
GO:0048826	cotyledon morphogenesis	25	2	1.08	1	1
GO:0048827	phyllome development	536	34	23.06	1	1
GO:0090567	reproductive shoot system development	547	28	23.53	1	1
GO:0008299	isoprenoid biosynthetic process	177	9	7.62	1	1
GO:2001141	regulation of RNA biosynthetic process	2430	110	104.55	1	1
GO:0016570	histone modification	156	13	6.71	1	1
GO:0016571	histone methylation	70	5	3.01	1	1
GO:0006986	response to unfolded protein	19	1	0.82	1	1
GO:0060260	regulation of transcription initiation f...	10	2	0.43	1	1
GO:0060261	positive regulation of transcription ini...	10	2	0.43	1	1
GO:1901879	regulation of protein depolymerization	17	1	0.73	1	1
GO:0006972	hyperosmotic response	74	5	3.18	1	1
GO:0071616	acyl-CoA biosynthetic process	18	1	0.77	1	1
GO:0007131	reciprocal meiotic recombination	46	1	1.98	1	1
GO:0060255	regulation of macromolecule metabolic pr...	3031	152	130.41	1	1
GO:0006163	purine nucleotide metabolic process	218	5	9.38	1	1
GO:0051340	regulation of ligase activity	22	1	0.95	1	1
GO:0006164	purine nucleotide biosynthetic process	94	2	4.04	1	1
GO:0006165	nucleoside diphosphate phosphorylation	74	1	3.18	1	1
GO:0051347	positive regulation of transferase activ...	60	6	2.58	1	1
GO:0042547	cell wall modification involved in multi...	29	1	1.25	1	1
GO:0022603	regulation of anatomical structure morph...	152	12	6.54	1	1
GO:0022604	regulation of cell morphogenesis	96	7	4.13	1	1
GO:0006152	purine nucleoside catabolic process	8	1	0.34	1	1
GO:0005996	monosaccharide metabolic process	159	7	6.84	1	1
GO:1902591	single-organism membrane budding	19	1	0.82	1	1
GO:1902593	single-organism nuclear import	47	4	2.02	1	1
GO:0019760	glucosinolate metabolic process	132	6	5.68	1	1
GO:0048024	regulation of mRNA splicing, via spliceo...	9	2	0.39	1	1
GO:0051336	regulation of hydrolase activity	30	2	1.29	1	1
GO:0042537	benzene-containing compound metabolic pr...	43	1	1.85	1	1
GO:0051338	regulation of transferase activity	102	6	4.39	1	1
GO:0050793	regulation of developmental process	709	45	30.5	1	1
GO:0050794	regulation of cellular process	4774	245	205.4	1	1
GO:0019750	chloroplast localization	15	1	0.65	1	1
GO:0019751	polyol metabolic process	60	6	2.58	1	1
GO:0019752	carboxylic acid metabolic process	1018	56	43.8	1	1
GO:0045786	negative regulation of cell cycle	42	2	1.81	1	1
GO:0048017	inositol lipid-mediated signaling	9	1	0.39	1	1
GO:0046700	heterocycle catabolic process	158	13	6.8	1	1
GO:0045787	positive regulation of cell cycle	38	2	1.63	1	1
GO:0019757	glycosinolate metabolic process	132	6	5.68	1	1
GO:0010260	organ senescence	134	6	5.77	1	1
GO:0019758	glycosinolate biosynthetic process	58	2	2.5	1	1
GO:0019759	glycosinolate catabolic process	24	4	1.03	1	1
GO:0009396	folic acid-containing compound biosynthe...	21	1	0.9	1	1
GO:0043650	dicarboxylic acid biosynthetic process	27	2	1.16	1	1
GO:0030198	extracellular matrix organization	55	3	2.37	1	1
GO:0010256	endomembrane system organization	56	6	2.41	1	1
GO:0052482	defense response by cell wall thickening	16	3	0.69	1	1
GO:0006112	energy reserve metabolic process	17	1	0.73	1	1
GO:0060249	anatomical structure homeostasis	40	7	1.72	1	1
GO:1904666	regulation of ubiquitin protein ligase a...	21	1	0.9	1	1
GO:0006119	oxidative phosphorylation	41	2	1.76	1	1
GO:1901800	positive regulation of proteasomal prote...	20	1	0.86	1	1
GO:0019725	cellular homeostasis	308	12	13.25	1	1
GO:0070297	regulation of phosphorelay signal transd...	22	2	0.95	1	1
GO:0008213	protein alkylation	81	6	3.48	1	1
GO:0070298	negative regulation of phosphorelay sign...	17	1	0.73	1	1
GO:0005984	disaccharide metabolic process	65	3	2.8	1	1
GO:0005985	sucrose metabolic process	37	1	1.59	1	1
GO:0006900	membrane budding	35	4	1.51	1	1
GO:0006901	vesicle coating	20	3	0.86	1	1
GO:0036079	purine nucleotide-sugar transport	9	1	0.39	1	1
GO:0008219	cell death	200	7	8.6	1	1
GO:0030163	protein catabolic process	500	21	21.51	1	1
GO:1903506	regulation of nucleic acid-templated tra...	2430	110	104.55	1	1
GO:0043624	cellular protein complex disassembly	54	2	2.32	1	1
GO:1903507	negative regulation of nucleic acid-temp...	239	9	10.28	1	1
GO:1903508	positive regulation of nucleic acid-temp...	361	13	15.53	1	1
GO:1903509	liposaccharide metabolic process	55	3	2.37	1	1
GO:0010223	secondary shoot formation	29	1	1.25	1	1
GO:0043628	ncRNA 3'-end processing	18	1	0.77	1	1
GO:0072350	tricarboxylic acid metabolic process	55	3	2.37	1	1
GO:0005976	polysaccharide metabolic process	433	33	18.63	1	1
GO:0005977	glycogen metabolic process	17	1	0.73	1	1
GO:0050789	regulation of biological process	5384	281	231.64	1	1
GO:0019740	nitrogen utilization	9	1	0.39	1	1
GO:0010229	inflorescence development	26	1	1.12	1	1
GO:0045732	positive regulation of protein catabolic...	24	1	1.03	1	1
GO:0051495	positive regulation of cytoskeleton orga...	27	2	1.16	1	1
GO:0019742	pentacyclic triterpenoid metabolic proce...	10	2	0.43	1	1
GO:0006139	nucleobase-containing compound metabolic...	4182	225	179.93	1	1
GO:1902578	single-organism localization	1888	113	81.23	1	1
GO:0090501	RNA phosphodiester bond hydrolysis	36	4	1.55	1	1
GO:1902579	multi-organism localization	14	1	0.6	1	1
GO:0050776	regulation of immune response	117	6	5.03	1	1
GO:0050778	positive regulation of immune response	69	3	2.97	1	1
[truncated: 1,260 more rows]
