# Supplementary material for: Small RNAs from the plant pathogenic fungus Sclerotinia sclerotiorum highlight host candidate genes associated with quantitative disease resistance
Source: Mol Plant Pathol. 2019 Jul 30;20(9):1279–97. doi: 10.1111/mpp.12841 (PMC6715603; doi:10.1111/mpp.12841)
Supplement: Supplementary file 5 — Table S3 List of oligonucleotide primers used in this work. [file MPP-20-1279-s005.xlsx]

## Sheet: Sheet1
Table S3. List of oligonucleotide primers used in this work
Target Gene	Use	Sequence
AT3G45240 (SNAK2)	5' region - Forward primer	5'-CACGCGGAGAGGATGAAGAT-3'
AT3G45240 (SNAK2)	5' region - Reverse primer	5'-TGCTTGTCATCGACAGTGCT-3'
AT3G45240 (SNAK2)	3' region - Forward primer	5'-TGCAAAGATCCAAACCAGAGG-3'
AT3G45240 (SNAK2)	3' region - Reverse primer	5'-ATAGCCCCGTCTTCTCCTGT-3'
AT1G34210 (SERK2)	5' region - Forward primer	5'-CAAGCTTCGCTTTCTTCGGC-3'
AT1G34210 (SERK2)	5' region - Reverse primer	5'-ACTGATGGGAGTGAAGAGCG-3'
AT1G34210 (SERK2)	3' region - Forward primer	5'-GACGAGTGGCAGAAAGTGGA-3'
AT1G34210 (SERK2)	3' region - Reverse primer	5'-TCTGTTAGGCAAATTACAATGTCGT-3'
AT1G10760 (SEX1)	5' region - Forward primer	5'-CAAGCTCAACTCCTCTGTGT-3'
AT1G10760 (SEX1)	5' region - Reverse primer	5'-GCCTGCTTAAGACCTTTCCC-3'
AT1G10760 (SEX1)	3' region - Forward primer	5'-ACTTGGGAAGTTGGCAGGTT-3'
AT1G10760 (SEX1)	3' region - Reverse primer	5'-GTCAGGTGTCAGTACCGCAA-3'
AT2G28390	housekeeping - Forward primer	5'-AACTCTATGCAGCATTTGATCCACT-3'
AT2G28390	housekeeping - Reverse primer	5'-TGATTGCATATCTTTATCGCCATC-3'
