# Supplementary material for: Small RNAs from the plant pathogenic fungus Sclerotinia sclerotiorum highlight host candidate genes associated with quantitative disease resistance
Source: Mol Plant Pathol. 2019 Jul 30;20(9):1279–97. doi: 10.1111/mpp.12841 (PMC6715603; doi:10.1111/mpp.12841)
Supplement: Supplementary file 6 — Data S1 Nucleotide sequence of the 374 abundant sRNA from Sclerotinia sclerotiorum. [file MPP-20-1279-s006.xlsx]

## Sheet: Data S1
Data S1. Nucleotide sequence of the 374 abundant sRNA from S. sclerotiorum
TAAAAAAGATCTGTGGGATTGCT
TAAAATTGAACCGTAGTCAGCT
TAAAATTGAACCGTAGTCAGCTA
TAAACTGTTGAAAAGCCCTGAG
TAAAGAGATCATTGCAGTACATG
TAAAGATGCCTACTCGAGCTGT
TAAAGATGCCTACTCGAGCTGTA
TAAATAGAATGAGATTGTGATC
TAAATAGAATGAGATTGTGATCC
TAAATATCCTAATCGTTGAGCTA
TAACATAGTCCTCTGCCTTTTA
TAACATAGTCCTCTGCCTTTTAC
TAACATAGTCCTCTGCCTTTTACT
TAACATTTTTTCTAGACTCTGG
TAACATTTTTTCTAGACTCTGGGG
TAACCAAGGTTGATAAGATGACT
TAACGATGGATTTCAAGAGCTT
TAAGAAGGATTGTACACCTTTC
TAAGACTATGAATCCCGCAGAA
TAAGGAAGAGAATTGGAGAAAT
TAAGGCGGTCCAGAATTTTGATG
TAAGTAGCTAAGCCTTTGAGCC
TAAGTAGCTAAGCCTTTGAGCCA
TAATAAGATCGATATTGAGTTCT
TAATACAGGTATCACACTCGGTG
TAATCGATAATGTAACTTTTTACT
TAATCTACGATTATCCAGGACC
TAATGCAGGACCGGAGCTTCTG
TACAACGCTGTCGTCAATGATCG
TACAATTGGAACTCGGCATAGA
TACAATTGGAACTCGGCATAGAA
TACATACGATCTGAATTGAACCT
TACCAAAGAATATGAACATCCA
TACCAAAGAATATGAACATCCAT
TACCAAGATTGTTGAAGAAGCCC
TACCACTGGACCATGGGACC
TACCACTGGACCATGGGACCG
TACCACTGGACCATGGGACCGC
TACCAGCCGTGCTTTGAATCTC
TACCAGGATTGCATTGTGACCGT
TACCATTGGGTGAATAAGACTA
TACCATTTGCAATCAATGAGCTG
TACCCAGGGATTTAAGAGCTCT
TACCGGTAGTAGAGATGATGAAC
TACCGGTAGTAGAGATGATGAACC
TACCTAAGATCGAACATACCTC
TACGAAGGTCAACGATCTCTGCC
TACGAATGAGTTCTTTAGAGAC
TACGATCTGAATTGAACCTGCC
TACGATCTGAATTGAACCTGCCCT
TACGATCTTCAGGTGACCAAGA
TACGATCTTCAGGTGACCAAGAT
TACGATTATCCAGGACCTTAGT
TACGTGAATAAAAAACTCGCCT
TACTAATTCGATGAAATCTGATC
TACTCCTTTGACTGTCGTAGGCC
TACTCCTTTGACTGTCGTAGGCCT
TACTCGTATCAATCCGTCAACG
TACTCGTATCAATCCGTCAACGG
TACTGAGTGCGATGAATTCTCCT
TACTGCAATGATCTCTTTAAGG
TACTGGCAGGATTGCTCTGGCA
TACTGGCAGGATTGCTCTGGCAC
TACTGGCAGGATTGCTCTGGCACA
TACTGTGAAGAATGGCTTGGCTC
TACTGTGAAGAATGGCTTGGCTCG
TACTTAGTATGAATTCTGCCGA
TAGAAATCGTTGAATTCAGTAGC
TAGAACTTTTCTACTCTTGTACT
TAGAAGAATGAGATTCTGATCT
TAGACCGGGCGATTCTTAACAG
TAGAGAAGAACGCCAACGGATG
TAGAGAAGAACGCCAACGGATGC
TAGAGAAGAACGCCAACGGATGCC
TAGAGACATGGGTCAGCGAGACT
TAGAGAGTCGTTTTCGAAGGGC
TAGAGAGTCGTTTTCGAAGGGCT
TAGAGATCGCATCCAAATTGGCTT
TAGAGATGATGAACCCCAAGTAC
TAGAGATGATGAACCCCAAGTACT
TAGATCACTGGCTCTTGATCTCT
TAGATGAATTGGTGATTAGGGCA
TAGATGAGAATATCGTCGAGAT
TAGATGAGAATATCGTCGAGATA
TAGATGAGAATATCGTCGAGATAT
TAGCAGCGAGATGTTGGCAGAAC
TAGCAGCGAGATGTTGGCAGAACT
TAGCAGTATCTTGTAAGGATTC
TAGCCCGGAAGGTAGTATGAAGG
TAGCGGGATGGTCAGTAGAAGA
TAGCGGGATGGTCAGTAGAAGAA
TAGCTCGGATTGTGACATGTTGT
TAGCTCGGCGAATTCTTTCTCT
TAGGAATGAATCTTCGATAGAAA
TAGGAATGAATCTTCGATAGAAAT
TAGGACCATTCAAAATCAAGAAA
TAGGACCGAGAGCAAGGCAATT
TAGGAGAACAACGCACCTTGGCA
TAGGAGAGTACCGAGGCGATTG
TAGGAGGTAGTCGTATTCTACT
TAGGAGTAACTCTCATTGGA
TAGGAGTAACTCTCATTGGATG
TAGGAGTAACTCTCATTGGATGC
TAGGAGTAACTCTCATTGGATGCGA
TAGGATCTTCGATCTGGCTACG
TAGGCCGATTAGTCCTCCAGGACT
TAGGCGTTGATCGATGTATTGA
TAGGGCGATAACTCTATAAGCT
TAGTAATGATTTCAGGATTGCT
TAGTCGGATCTTGATGGATCGA
TAGTGGAAATTATAAATGATACC
TAGTGGTCCCTCTGTAAATGCCT
TAGTTCCATAATGTTCGTGCTG
TAGTTTCCTATCGAAGTGGACT
TATAAATGATACCACTGGACCA
TATAAATGATACCACTGGACCATG
TATAACATCGTCGATTCTCCCC
TATAAGGAAGAGAATTGGAGAA
TATAATCATTCTTCAGGTCAAC
TATAATCATTCTTCAGGTCAACA
TATACCAGAACGTACTGTAATC
TATACGGCTCGAGAGGATGGATG
TATAGGTCATTGCTTTGAAAACT
TATATACCAGAACGTACTGTAA
TATATACCAGAACGTACTGTAAT
TATATATAACTGTCTAAGAGCT
TATATTCCTGTGGATTGATGCC
TATATTCCTGTGGATTGATGCCA
TATCACTAATAATCTCTGTGCT
TATCAGGATCAACTTCAATACCT
TATCATGGATCTCGTAATTACA
TATCCAGGAGATGAGATTCGTCG
TATCCAGTAGTCGATTTTTTGA
TATCCGAGTAGATTTTGAACT
TATCCGAGTAGATTTTGAACTT
TATCCGAGTAGATTTTGAACTTT
TATCCGGCCAATCAACTCAGATC
TATCCGGTATCCTTTGATCTTG
TATCCTTTGATCTTGGAAGTCT
TATCCTTTGATCTTGGAAGTCTT
TATCGAAGTGGACTCCGAGCCA
TATCGGAGTCTGATTCAGAGTC
TATGAAATCCCATGATATTGACT
TATGATGATTGCAAGTTGC
TATGATGATTGCAAGTTGCG
TATGATGATTGCAAGTTGCGC
TATGATGATTGCAAGTTGCGCT
TATGATGATTGCAAGTTGCGCTG
TATGATTTCTGTTTCAGGGGCT
TATGATTTCTGTTTCAGGGGCTT
TATGGAATACTGGATGGATGTTC
TATGGACTGTGCCATTGTGCCA
TATGGCCCGGAGAACTCATGAAT
TATTCATCGATGTCGGTATCGA
TATTCCGAATTGTGTTCTACC
TATTCCTGGATATGATTGGCT
TATTCTACTCCTGTCGTTGGAT
TATTGCAAGCTGTAGAACGTTCT
TATTGGTGAGGTTTTGAATACT
TATTGTAGACCGATACGCGCATC
TATTTCAATTGTGATATCCGACT
TATTTGAGTTTCTGAGTGATCG
TATTTGCTAGATTGAGGACGAGA
TCAAAAAAGATGAGATCCAGGC
TCAAAAAAGATGAGATCCAGGCG
TCAAAAGGATCAAGAATGGCATA
TCAATAAGACTCTATCACAACCT
TCAATGGGAGCAACTTTGACC
TCAATGGGAGCAACTTTGACCA
TCAATTAGAACAAACTGGTCCT
TCAGAACTAAAAATAGAGCTTC
TCAGAATAGACCTGGACGGGA
TCAGAATAGACCTGGACGGGAT
TCAGAATAGACCTGGACGGGATT
TCAGAATAGATGAGAATATCGT
TCAGAATAGATGAGAATATCGTC
TCAGGCGACTGTGTACATACGCC
TCATAGTCTTAGAGAAGAACGCC
TCATTGGATGCGATATAATCGA
TCATTGTAGTCTTTTCCGAGA
TCATTGTAGTCTTTTCCGAGAACT
TCCAATGATGAGATCACAAGCT
TCCATCGGAAGCATCGGTTTCG
TCGAACGGGATGTCGTCAACCT
TCGAAGTGGACTCCGAGCCATT
TCGAATGAGAGCTTGAGTAGCCT
TCGAATTCGGATTTCTTGAGGTCT
TCGACAAAAGTTGGCGAACCCT
TCGACGGAACAAGCCTCTGAAGA
TCGAGATATGCTGTACAGAAATC
TCGAGCGAGATCTCTAGCATCT
TCGATTTCCCAACTTGTGGCTG
TCGCCCAGAAGAAACGGAACTG
TCGGCATAGATCACAATTCCTG
TCGGGGGAGAGCATCGTTGGCT
TCGTGCTTGGCGTGCTGTCAACT
TCTAATGCTTCAGTGACTTGACT
TCTCGAGCCGTATAGACAGTGT
TCTGAGAGCATCTGATTGGCT
TCTGAGAGCATCTGATTGGCTC
TCTGAGAGCATCTGATTGGCTCT
TCTGATTGGCTCTACCCCTCTT
TCTGATTGGCTCTACCCCTCTTC
TCTGGTCTCCAAGTTTGCGAC
TCTTCGAACAGCTTGGCGAACT
TCTTGGTGACATCGAATTCGGAT
TGAAACGTGATCGAATGCTCCCT
TGAACATATCGTCTTCCGGGTA
TGAAGAATATGATGATTGCAAGT
TGAAGGCAGCGCGTAGATCGAGT
TGAAGTCTTCGGCTGCTTGTGCC
TGAATCGAGATCAACTAAAAGACT
TGAATTTGCTGTATGCTTTCCT
TGACATAGATCGATATCGAGTT
TGACGCATGCCATATAGAGCTG
TGACGTTGCTACTGAATTCTGCT
TGACTTGTGTTATTTCTGAAGT
TGAGAGCATCTGATTGGCT
TGAGAGCATCTGATTGGCTC
TGAGAGCATCTGATTGGCTCT
TGAGAGCATCTGATTGGCTCTA
TGAGAGCATCTGATTGGCTCTACC
TGAGAGCATCTGATTGGCTCTACCC
TGAGATCCAGGCGATTAGGCTG
TGAGATGAGATTCTGTAAAAGC
TGAGATGAGATTCTGTAAAAGCG
TGAGCACGAAGCTCCTAGGGCT
TGAGCGGATAGCTATTAGGCGAC
TGAGGAGATTGTTTATTAAGATG
TGAGGATCGCAAGGGTAGAGCT
TGAGGATCGCAAGGGTAGAGCTC
TGAGGCATATTCTTTGACAGTC
TGAGGGATGAAATTTGGACGA
TGAGGGGGTAGAGCATTTGC
TGAGGTAAAGATCTCGAGGTCT
TGAGGTGGTAGGATATCCGACTC
TGAGGTGTAGATTCCGGGAGTT
TGAGTTGATTGGCCGGATAACA
TGAGTTGATTGGCCGGATAACAT
TGATCAGAATAGACCTGGACGG
TGATCCGATCTGAGTTGATTG
TGATCCGATCTGAGTTGATTGG
TGATCCGATCTGAGTTGATTGGC
TGATCCGATCTGAGTTGATTGGCC
TGATCCGATTTTCGTACTCAGC
TGATCTGGTTGATCTGAATTCCT
TGATGATTGCAAGTTGCGC
TGATGATTGCAAGTTGCGCT
TGATGATTGCAAGTTGCGCTG
TGATGGCTTTGAGCATCCAGCCT
TGATTATCCGAGTAGATTTTGAA
TGATTATCCGAGTAGATTTTGAAC
TGATTCCGGGCTCGTTTAGAAGA
TGATTGGCCGGATAACATAGT
TGATTGGCCGGATAACATAGTCC
TGATTGGCCGGATAACATAGTCCT
TGATTGGCCGGATAACATAGTCCTC
TGCAAAACCTGTAGCATCTGTCC
TGCAAAACCTGTAGCATCTGTCCT
TGCAAAAGATAATCGAATTTTTG
TGCAAAGCAGTTGTGCGTCTTG
TGCAAGAGTAGGGTTCTGAGA
TGCAAGAGTAGGGTTCTGAGAG
TGCAAGCTGTAGAACGTTCTCT
TGCAAGGATTGAAGGATTTTCT
TGCAAGTATTGATTGTAGATCT
TGCAAGTTGCGCTGGTAGTGGAA
TGCACAAGGCCTAAGCTCTCCTA
TGCACCTCGACGGAACAAGCCTC
TGCAGATATCCAGTAGTCGATT
TGCATCCATCGTCTTTTCTGGCT
TGCATGGGGATCGCTCGCTTGGA
TGCATTGTGACCGTTTTTTGAC
TGCATTGTGACCGTTTTTTGACT
TGCCAGGTTCTCGATATGCGAC
TGCCATTCCTTTGTCGCCGGAT
TGCCGAGGACTGAGAGTAGGGCG
TGCCGAGGACTGAGAGTAGGGCGA
TGCCGGAGAGGAGATTGACTC
TGCGAGTGAGAGCATTGAGCT
TGCGCATACGATCTTCAGGTGA
TGCGCCAGGTGCTGTGTTCCCT
TGCGTTTTCAGTAGATATAAGACG
TGCTATATATAACTGTCTAAGAGC
TGGCAGGATTGCTCTGGCACACT
TGGCCGGATAACATAGTCCTC
TGGCCGGATAACATAGTCCTCTGC
TGGCCGGATAACATAGTCCTCTGCC
TGGCGGATTGGTTTTCTACTTC
TGGCTGCGAGGATCTGGACATG
TGGGGATCGCTCGCTTGGAGT
TGGGGATCGCTCGCTTGGAGTT
TGTAAGAGAGCCTCAGTTGGATT
TGTACCCTATTGTAGACCGATA
TGTACCCTATTGTAGACCGATAC
TGTACGAGGTCGAAAGTTAGAAT
TGTACGAGGTCGAAAGTTAGAATC
TGTAGAACGTTCTCTGTAGCTT
TGTATCCTATTGTAGACCGATA
TGTATCGAGTCGTACTGTAGGAG
TGTATCGAGTCGTACTGTAGGAGC
TGTATGCAAGAGTAGGGTTCTG
TGTCACCCCGTCGGAAGAGTCCG
TGTCGCAGTGTTTCGAAGGCTT
TGTCTTCGTTGAATTGCTGGATA
TGTGCTCTGTAGAGCGACATCT
TGTGGCTTGAAGAGTTTTTGAA
TGTGGCTTGAAGAGTTTTTGAAG
TGTGGGATTGCTTTGTAGGCCT
TGTGTAGATACGTATTCCGCCT
TGTGTGCATCTGTCCGTAGGGG
TGTTGAGAATGTAGTCAAAGCT
TGTTGAGAATGTAGTCAAAGCTA
TGTTGCAGTACGATTAGCCTG
TGTTGCCGTTTGCAAGTTTAGACC
TGTTTCAGTGACTTGACTATAGCC
TTACCAGATCGAAGCAATAAGCC
TTACCGGAGACTGAACACATAA
TTACGTGAATAAAAAACTCGCCT
TTACTGTGAAGAATGGCTTGGCTC
TTAGAAGAATGAGATTCTGATCT
TTAGAGAAGAACGCCAACGGATG
TTAGGAGTAACTCTCATTGGA
TTATAAATGATACCACTGGACC
TTATAAATGATACCACTGGACCA
TTATCAGGATCAACTTCAATACC
TTATCCGAGTAGATTTTGAACT
TTCATAGTCTTAGAGAAGAACGCC
TTCATATAATCATTCTTCAGGTC
TTCATCGATCGTGATGGTTCCT
TTCCAATGATGAGATCACAAGC
TTCCAATTTGATCGAATGATCG
TTCCAGGTCAGTATATCTTTGA
TTCCGATATCTGAATCAGCTTTT
TTCCGATATCTGAATCAGCTTTTT
TTCCTGGATATGATTGGCTGATC
TTCGAGTGGGGATTCTTGTACT
TTCGATAGAAATTGCAGAATCCT
TTCGGATCTCCCTTTTTGAATG
TTCGGATTCTGTCGGCGAAACT
TTCGGATTTCTTGAGGTCTGCC
TTCGGATTTCTTGAGGTCTGCCT
TTCGGGATTGTCTTTGGATTGA
TTCTGAGAGCATCTGATTGG
TTCTGAGAGCATCTGATTGGC
TTCTGAGAGCATCTGATTGGCT
TTCTGAGAGCATCTGATTGGCTC
TTGACTGACGAATTGGGTACCT
TTGCAAGTATTGATTGTAGATCT
TTGGACTGCCTTGTGGTATTCC
TTGGATTCGTAGAACTTTTCTA
TTGGCCGGATAACATAGTCCTCT
TTGTGACATGTTGTTTGAAACT
TTGTGGGCCGCGATCTGAAACG
TTTACGTGAATAAAAAACTCGCCT
TTTACTGAAGAATATGATGATT
TTTACTGTCTAACATTTTTTCT
TTTCATCGATCGTGATGGTTCCT
TTTCCGAGGCGAAATAGCACTT
TTTCTTGGATTGTTTATACCC
TTTCTTGGATTGTTTATACCCT
TTTGAGCGGGCCAGGTTTGACC
TTTGAGCTAGAATTCTTTCACT
TTTGATTGAAACAACTTTGGGT
TTTGCGATTTGGTACTGTACTCC
TTTGCTGTATGCTTTCCTTGGCA
TTTGGATTCGTAGAACTTTTCT
TTTGGTATAGGATCTGATCGATT
TTTTACTGAAGAATATGATGATT
TTTTAGGAGTAACTCTCATTGGA
TTTTGGCTTTGGACATTTGTGA
TTTTGTCGATACATAGAATCCC
TTTTTTCTAGACTCTGGGGCAT
TTTTTTCTAGACTCTGGGGCATG
