# Supplementary material for: Small RNAs from the plant pathogenic fungus Sclerotinia sclerotiorum highlight host candidate genes associated with quantitative disease resistance
Source: Mol Plant Pathol. 2019 Jul 30;20(9):1279–97. doi: 10.1111/mpp.12841 (PMC6715603; doi:10.1111/mpp.12841)
Supplement: Supplementary file 7 — Data S2 Mapping positions for 374 abundant sRNAs in the genome of Sclerotinia sclerotiorum. [file MPP-20-1279-s007.xlsx]

## Sheet: Data S2
Data S2 Mapping positions for 374 abundant sRNAs in the genome of S. sclerotiorum
Chromosome	Start	End
Chr_1	265	330
Chr_1	940	1046
Chr_1	1494	1553
Chr_1	2443	2509
Chr_1	2544	2617
Chr_1	3497	3796
Chr_1	3849	3930
Chr_1	4751	5134
Chr_1	6190	6256
Chr_1	7077	7733
Chr_1	8117	8221
Chr_1	9000	9037
Chr_1	10899	11224
Chr_1	12518	12566
Chr_1	13221	13248
Chr_1	14695	14782
Chr_1	15468	15496
Chr_1	15628	15684
Chr_1	16301	16345
Chr_1	17358	17480
Chr_1	17496	17644
Chr_1	17827	18027
Chr_1	18046	18207
Chr_1	20600	20636
Chr_1	23020	23059
Chr_1	24122	24151
Chr_1	26709	27718
Chr_1	28328	28351
Chr_1	28468	28680
Chr_1	29236	29294
Chr_1	30340	30407
Chr_1	34235	34299
Chr_1	35998	36021
Chr_1	38189	38293
Chr_1	40001	40020
Chr_1	40888	41690
Chr_1	42167	42197
Chr_1	44360	44404
Chr_1	47806	48223
Chr_1	48592	48613
Chr_1	50614	50659
Chr_1	51400	51437
Chr_1	54372	54717
Chr_1	58146	61216
Chr_1	62070	62523
Chr_1	62583	62672
Chr_1	64602	64795
Chr_1	67391	67718
Chr_1	69410	69570
Chr_1	70059	70075
Chr_1	72339	72511
Chr_1	74346	74474
Chr_1	75910	76041
Chr_1	81791	81808
Chr_1	83834	83920
Chr_1	84443	84474
Chr_1	86653	86983
Chr_1	89208	89964
Chr_1	92055	92107
Chr_1	93130	93234
Chr_1	93887	93951
Chr_1	94940	95079
Chr_1	96833	97123
Chr_1	97767	97786
Chr_1	98883	98925
Chr_1	105866	105888
Chr_1	107462	107676
Chr_1	110864	111049
Chr_1	111898	111920
Chr_1	113051	113165
Chr_1	115575	115637
Chr_1	119785	119825
Chr_1	120687	120704
Chr_1	121731	121781
Chr_1	123306	123476
Chr_1	124229	124288
Chr_1	124813	125420
Chr_1	127615	127634
Chr_1	130579	130602
Chr_1	131583	131603
Chr_1	132930	133174
Chr_1	134783	134811
Chr_1	138720	139110
Chr_1	140214	140258
Chr_1	141140	141162
Chr_1	144614	144644
Chr_1	147193	147718
Chr_1	148723	148764
Chr_1	149785	150015
Chr_1	152032	152258
Chr_1	153119	153170
Chr_1	153830	153877
Chr_1	154589	154612
Chr_1	155103	155190
Chr_1	155766	155829
Chr_1	157187	157244
Chr_1	158302	158370
Chr_1	159526	159590
Chr_1	161698	161900
Chr_1	163657	163694
Chr_1	164355	165284
Chr_1	168815	168963
Chr_1	170055	170110
Chr_1	170562	170587
Chr_1	171793	171837
Chr_1	172454	172687
Chr_1	173356	173397
Chr_1	173568	174015
Chr_1	174979	174994
Chr_1	175634	175658
Chr_1	176464	176563
Chr_1	177338	177552
Chr_1	177976	178003
Chr_1	178753	178776
Chr_1	179763	180214
Chr_1	180438	180459
Chr_1	183253	183308
Chr_1	184290	184331
Chr_1	185616	185836
Chr_1	188342	188382
Chr_1	192078	192252
Chr_1	194364	194551
Chr_1	197621	197684
Chr_1	198852	198977
Chr_1	200163	200185
Chr_1	201581	201856
Chr_1	204539	204576
Chr_1	206073	206098
Chr_1	206643	206703
Chr_1	208121	208702
Chr_1	212133	212179
Chr_1	213374	213966
Chr_1	215060	215122
Chr_1	216043	216064
Chr_1	217095	217311
Chr_1	221207	222214
Chr_1	223282	224280
Chr_1	225074	225101
Chr_1	225413	225587
Chr_1	227015	227059
Chr_1	228305	228357
Chr_1	228450	228700
Chr_1	228749	228773
Chr_1	232197	232424
Chr_1	233094	233321
Chr_1	233973	233992
Chr_1	234822	234847
Chr_1	235582	235747
Chr_1	236517	236665
Chr_1	237868	237991
Chr_1	242016	242032
Chr_1	243501	243523
Chr_1	244153	244175
Chr_1	245683	245852
Chr_1	250852	250950
Chr_1	254191	254251
Chr_1	255302	255338
Chr_1	256470	257468
Chr_1	261807	261878
Chr_1	263033	263471
Chr_1	265262	265547
Chr_1	266155	266210
Chr_1	266861	267609
Chr_1	268247	268286
Chr_1	268965	268984
Chr_1	269847	269954
Chr_1	270693	270738
Chr_1	271147	271344
Chr_1	271873	272185
Chr_1	273763	274075
Chr_1	277764	277911
Chr_1	279100	279260
Chr_1	279675	279705
Chr_1	280390	280439
Chr_1	284863	284886
Chr_1	285404	285423
Chr_1	286625	286645
Chr_1	287541	287563
Chr_1	289439	289475
Chr_1	290567	290911
Chr_1	292194	292252
Chr_1	294362	294391
Chr_1	294604	294818
Chr_1	295836	295954
Chr_1	296989	297010
Chr_1	298762	298852
Chr_1	300532	300621
Chr_1	305583	305603
Chr_1	306237	306348
Chr_1	307052	307099
Chr_1	307858	307932
Chr_1	310093	310112
Chr_1	311193	311289
Chr_1	312486	312508
Chr_1	313422	313581
Chr_1	315830	315898
Chr_1	316207	316338
Chr_1	316884	317214
Chr_1	318062	318235
Chr_1	320123	320592
Chr_1	320633	320774
Chr_1	322738	322760
Chr_1	324478	324505
Chr_1	326528	326629
Chr_1	327164	327205
Chr_1	327784	327983
Chr_1	328063	328086
Chr_1	328915	329067
Chr_1	331711	331732
Chr_1	332264	332319
Chr_1	334421	334439
Chr_1	335661	335832
Chr_1	336768	336814
Chr_1	337402	337771
Chr_1	338085	338113
Chr_1	340515	340732
Chr_1	340895	340943
Chr_1	341653	341677
Chr_1	342313	342345
Chr_1	344208	344323
Chr_1	346683	346728
Chr_1	348837	348857
Chr_1	350241	350414
Chr_1	354461	354606
Chr_1	355529	355691
Chr_1	358667	358718
Chr_1	359363	359432
Chr_1	360242	360404
Chr_1	360649	360818
Chr_1	360926	361048
Chr_1	362630	363108
Chr_1	364670	364692
Chr_1	365259	365302
Chr_1	366676	366707
Chr_1	367865	368309
Chr_1	370518	370731
Chr_1	373227	373369
Chr_1	376623	376643
Chr_1	377668	377736
Chr_1	379307	379636
Chr_1	381519	381540
Chr_1	382120	382136
Chr_1	383705	383750
Chr_1	384550	384600
Chr_1	389588	389620
Chr_1	389666	389738
Chr_1	390635	390658
Chr_1	391570	391773
Chr_1	392987	393007
Chr_1	394384	394496
Chr_1	394625	394734
Chr_1	395011	395112
Chr_1	395265	395334
Chr_1	398123	398345
Chr_1	399895	399972
Chr_1	401010	401031
Chr_1	402430	402575
Chr_1	404751	404772
Chr_1	405768	405788
Chr_1	407226	407327
Chr_1	407379	407432
Chr_1	407836	407910
Chr_1	408880	409189
Chr_1	413266	413323
Chr_1	413467	414379
Chr_1	414851	414887
Chr_1	414919	414967
Chr_1	415624	415751
Chr_1	416255	416351
Chr_1	416370	416611
Chr_1	416882	417086
Chr_1	417599	417756
Chr_1	418037	418187
Chr_1	419606	419715
Chr_1	423442	423462
Chr_1	425042	425087
Chr_1	425436	425490
Chr_1	425548	426056
Chr_1	427026	427042
Chr_1	427912	427967
Chr_1	427976	428020
Chr_1	428974	429950
Chr_1	429999	430078
Chr_1	430425	430530
Chr_1	431916	431932
Chr_1	433984	434026
Chr_1	436376	436751
Chr_1	438184	438209
Chr_1	439176	439198
Chr_1	442639	442923
Chr_1	443848	443929
Chr_1	445600	445850
Chr_1	446942	446964
Chr_1	449610	449794
Chr_1	451091	451483
Chr_1	451989	452051
Chr_1	453982	454136
Chr_1	455168	455260
Chr_1	461214	461469
Chr_1	464309	464586
Chr_1	466736	466827
Chr_1	466920	466992
Chr_1	470493	470520
Chr_1	471507	471529
Chr_1	472326	472349
Chr_1	473906	473931
Chr_1	474597	474622
Chr_1	475132	475176
Chr_1	475371	476030
Chr_1	477573	477591
Chr_1	478503	478525
Chr_1	480514	480562
Chr_1	480730	480747
Chr_1	482284	482307
Chr_1	483097	483149
Chr_1	484056	484126
Chr_1	484274	484388
Chr_1	486589	486943
Chr_1	489111	489148
Chr_1	489964	489998
Chr_1	492362	492446
Chr_1	493267	493584
Chr_1	494612	494806
Chr_1	496818	496837
Chr_1	497522	497607
Chr_1	498880	498951
Chr_1	501480	501773
Chr_1	504354	504506
Chr_1	504922	505040
Chr_1	505053	505142
Chr_1	506364	506424
Chr_1	507794	507865
Chr_1	509942	510137
Chr_1	511497	511683
Chr_1	513658	513707
Chr_1	516350	516423
Chr_1	517436	517462
Chr_1	519077	519145
Chr_1	519654	520126
Chr_1	521056	521168
Chr_1	521832	521987
Chr_1	523126	529882
Chr_1	533995	534190
Chr_1	534951	534978
Chr_1	535061	535082
Chr_1	537083	537113
Chr_1	538070	538210
Chr_1	538760	538781
Chr_1	539678	539744
Chr_1	540684	540951
Chr_1	541345	542441
Chr_1	544096	544218
Chr_1	545257	545301
Chr_1	545669	545721
Chr_1	547297	547606
Chr_1	548542	548668
Chr_1	549160	550051
Chr_1	550475	550846
Chr_1	550976	551042
Chr_1	552874	552916
Chr_1	553008	553041
Chr_1	553139	553849
Chr_1	553886	553908
Chr_1	558873	559114
Chr_1	560533	560659
Chr_1	562985	564067
Chr_1	564158	565461
Chr_1	565662	565847
Chr_1	565963	567310
Chr_1	567773	567853
Chr_1	568057	568253
Chr_1	569745	570856
Chr_1	571700	571873
Chr_1	573020	573160
Chr_1	576819	576835
Chr_1	579152	579189
Chr_1	581074	581130
Chr_1	582980	583022
Chr_1	585105	585125
Chr_1	585948	585968
Chr_1	586796	588627
Chr_1	588679	589114
Chr_1	590614	590641
Chr_1	593942	594255
Chr_1	595755	595832
Chr_1	596403	596441
Chr_1	600476	600601
Chr_1	603235	603273
Chr_1	604058	604074
Chr_1	605340	605396
Chr_1	607530	607581
Chr_1	609602	609972
Chr_1	612746	613403
Chr_1	614004	614218
Chr_1	619035	619059
Chr_1	619712	619753
Chr_1	621467	621565
Chr_1	624439	624502
Chr_1	627519	627539
Chr_1	628675	628712
Chr_1	629016	630735
Chr_1	635365	635465
Chr_1	636763	636785
Chr_1	639090	639286
Chr_1	639985	640429
Chr_1	641493	642534
Chr_1	643046	643074
Chr_1	648122	648146
Chr_1	653746	654108
Chr_1	655253	655354
Chr_1	659704	659796
Chr_1	659868	659919
Chr_1	662912	662960
Chr_1	663588	663709
Chr_1	664991	665011
Chr_1	667439	667578
Chr_1	668228	668250
Chr_1	668254	668277
Chr_1	669139	669158
Chr_1	669774	669831
Chr_1	672024	672171
Chr_1	673498	673514
Chr_1	678388	678409
Chr_1	679617	679632
Chr_1	684798	684921
Chr_1	688509	688860
Chr_1	691144	691540
Chr_1	692069	692503
Chr_1	693964	693983
Chr_1	694593	694677
Chr_1	695331	695347
Chr_1	697119	697150
Chr_1	698650	698734
Chr_1	699719	699762
Chr_1	700936	700990
Chr_1	705138	705237
Chr_1	705846	706120
Chr_1	706461	706658
Chr_1	707125	707162
Chr_1	709873	709906
Chr_1	711443	711464
Chr_1	712562	712948
Chr_1	713380	713401
Chr_1	717582	717600
Chr_1	723593	723613
Chr_1	726698	726783
Chr_1	727826	727901
Chr_1	730183	730203
Chr_1	732243	732426
Chr_1	733131	733216
Chr_1	734014	734364
Chr_1	738977	739234
Chr_1	740531	740591
Chr_1	742038	742260
Chr_1	742840	742958
Chr_1	744285	744326
Chr_1	745915	745936
Chr_1	746335	746957
Chr_1	748069	748128
Chr_1	748731	748775
Chr_1	750456	750480
Chr_1	752981	753007
Chr_1	753704	753725
Chr_1	754452	755124
Chr_1	757312	757354
Chr_1	761116	761137
Chr_1	762843	763122
Chr_1	764129	764181
Chr_1	766853	766880
Chr_1	767330	767542
Chr_1	768304	768325
Chr_1	770100	770290
Chr_1	774625	775530
Chr_1	777669	777714
Chr_1	777990	778020
Chr_1	780018	780230
Chr_1	781119	781307
Chr_1	781578	781674
Chr_1	782040	782237
Chr_1	783186	783289
Chr_1	783662	784996
Chr_1	786314	786511
Chr_1	788341	788530
Chr_1	790609	790923
Chr_1	792563	792792
Chr_1	794297	794423
Chr_1	795463	795516
Chr_1	796695	796718
Chr_1	798010	798032
Chr_1	798678	798702
Chr_1	800260	800281
Chr_1	800802	800856
Chr_1	801464	801583
Chr_1	802211	802246
Chr_1	803614	803676
Chr_1	808033	808105
Chr_1	809693	809888
Chr_1	811593	811668
Chr_1	812450	812559
Chr_1	813894	813936
Chr_1	814439	814508
Chr_1	815920	816026
Chr_1	816818	816842
Chr_1	817539	817742
Chr_1	819029	819162
Chr_1	823138	823159
Chr_1	823945	824018
Chr_1	824660	824681
Chr_1	825326	825358
Chr_1	825986	826079
Chr_1	826285	826353
Chr_1	826711	826781
Chr_1	827945	827961
Chr_1	830702	830722
Chr_1	831766	831836
Chr_1	834368	834393
Chr_1	836864	837192
Chr_1	837783	837804
Chr_1	838350	838434
Chr_1	840597	840619
Chr_1	841177	841543
Chr_1	842071	842091
Chr_1	842382	842404
Chr_1	842716	842894
Chr_1	844382	844397
Chr_1	846227	846276
Chr_1	847014	847070
Chr_1	848070	848115
Chr_1	848726	848779
Chr_1	849340	849688
Chr_1	850370	850560
Chr_1	852746	852822
Chr_1	854317	854430
Chr_1	854646	854801
Chr_1	856542	856568
Chr_1	857389	857468
Chr_1	857509	857939
Chr_1	857953	858013
Chr_1	858740	858771
Chr_1	859311	859332
Chr_1	860725	860846
Chr_1	861558	861853
Chr_1	862643	862672
Chr_1	864343	864359
Chr_1	865833	865884
Chr_1	867176	867511
Chr_1	868979	869001
Chr_1	870865	871032
Chr_1	872853	872868
Chr_1	873182	873287
Chr_1	873380	873402
Chr_1	877220	877242
Chr_1	883413	883746
Chr_1	884299	884372
Chr_1	884609	884670
Chr_1	884908	885000
Chr_1	886001	886033
Chr_1	886731	886756
Chr_1	889873	889981
Chr_1	891164	891185
Chr_1	893179	893499
Chr_1	894855	895010
Chr_1	896224	896501
Chr_1	897039	897156
Chr_1	897741	897765
Chr_1	898955	899085
Chr_1	901048	901320
Chr_1	903051	903076
Chr_1	904603	904645
Chr_1	905133	905187
Chr_1	907073	907214
Chr_1	908674	908708
Chr_1	909920	909942
Chr_1	910401	910421
Chr_1	910939	910964
Chr_1	911432	911493
Chr_1	912391	912761
Chr_1	913281	913359
Chr_1	913758	913830
Chr_1	914058	914129
Chr_1	914703	914794
Chr_1	916061	916082
Chr_1	916740	916799
Chr_1	917250	917327
Chr_1	917964	918003
Chr_1	920643	920921
Chr_1	921698	921864
Chr_1	923565	923629
Chr_1	924399	924440
Chr_1	925101	925157
Chr_1	926261	926309
Chr_1	927228	927649
Chr_1	928078	928149
Chr_1	929001	929272
Chr_1	930770	930814
Chr_1	932357	932378
Chr_1	933689	933706
Chr_1	935726	935766
Chr_1	937439	937463
Chr_1	940590	940678
Chr_1	941394	941483
Chr_1	943523	943811
Chr_1	946503	947017
Chr_1	948808	949967
Chr_1	950805	952217
Chr_1	954293	954875
Chr_1	955240	955277
Chr_1	956399	956495
Chr_1	957461	957476
Chr_1	958164	958241
Chr_1	959052	959122
Chr_1	963659	963687
Chr_1	965812	965937
Chr_1	965944	966119
Chr_1	966253	966553
Chr_1	966593	966892
Chr_1	966900	967037
Chr_1	969801	969846
Chr_1	971211	971233
Chr_1	973320	973336
Chr_1	973943	974434
Chr_1	974920	975021
Chr_1	983585	983609
Chr_1	985158	985599
Chr_1	987284	987574
Chr_1	990061	990292
Chr_1	990519	990564
Chr_1	991870	991958
Chr_1	992509	992619
Chr_1	994801	994823
Chr_1	997855	997980
Chr_1	1000540	1000604
Chr_1	1001099	1001127
Chr_1	1001791	1001861
Chr_1	1003540	1003561
Chr_1	1004270	1004384
Chr_1	1005565	1005586
Chr_1	1006922	1007092
Chr_1	1007725	1007782
Chr_1	1008122	1008159
Chr_1	1010773	1010790
Chr_1	1011900	1011925
Chr_1	1012928	1012984
Chr_1	1016044	1016065
Chr_1	1019194	1019226
Chr_1	1019766	1019861
Chr_1	1020498	1020658
Chr_1	1027982	1028318
Chr_1	1028731	1028765
Chr_1	1030449	1030848
Chr_1	1032626	1032773
Chr_1	1033092	1033170
Chr_1	1034743	1035146
Chr_1	1038590	1038610
Chr_1	1040583	1040883
Chr_1	1041560	1041632
Chr_1	1042252	1042378
Chr_1	1046412	1046911
Chr_1	1048664	1049090
Chr_1	1049709	1050181
Chr_1	1051026	1051073
Chr_1	1051584	1051608
Chr_1	1052181	1052214
Chr_1	1053013	1053067
Chr_1	1054029	1054105
Chr_1	1055218	1055412
Chr_1	1056556	1056604
Chr_1	1057030	1057383
Chr_1	1059458	1059548
Chr_1	1061133	1061255
Chr_1	1062151	1062662
Chr_1	1066450	1066470
Chr_1	1067061	1067100
Chr_1	1068211	1068244
Chr_1	1068423	1068480
Chr_1	1068873	1068914
Chr_1	1070051	1070079
Chr_1	1070828	1071154
Chr_1	1072209	1072446
Chr_1	1074450	1074471
Chr_1	1075131	1075146
Chr_1	1075952	1076278
Chr_1	1076369	1076400
Chr_1	1077178	1077198
Chr_1	1078073	1078134
Chr_1	1081084	1081107
Chr_1	1083967	1084194
Chr_1	1084267	1084288
Chr_1	1084888	1085045
Chr_1	1085860	1086386
Chr_1	1087323	1087346
Chr_1	1088363	1088422
Chr_1	1089285	1089337
Chr_1	1090186	1090290
Chr_1	1091595	1091610
Chr_1	1092358	1092399
Chr_1	1093668	1093802
Chr_1	1093910	1094872
Chr_1	1095149	1095202
Chr_1	1098993	1099374
Chr_1	1100188	1100610
Chr_1	1101621	1101722
Chr_1	1102607	1102869
Chr_1	1102923	1102984
Chr_1	1102991	1103034
Chr_1	1105261	1105291
Chr_1	1105965	1106028
Chr_1	1107200	1107251
Chr_1	1108890	1109719
Chr_1	1110588	1110772
Chr_1	1111773	1112044
Chr_1	1116227	1116777
Chr_1	1120076	1120097
Chr_1	1121858	1121978
Chr_1	1122456	1122549
Chr_1	1122856	1122928
Chr_1	1123491	1123538
Chr_1	1124597	1124648
Chr_1	1125334	1125406
Chr_1	1126862	1127346
Chr_1	1127858	1127984
Chr_1	1128771	1129126
Chr_1	1130328	1130421
Chr_1	1135830	1135862
Chr_1	1136564	1136605
Chr_1	1138162	1138247
Chr_1	1138570	1138614
Chr_1	1138667	1138724
Chr_1	1138808	1138851
Chr_1	1141018	1141101
Chr_1	1141581	1141636
Chr_1	1143833	1144442
Chr_1	1145063	1145098
Chr_1	1148049	1148077
Chr_1	1149755	1149985
Chr_1	1150523	1150629
Chr_1	1151448	1151507
Chr_1	1152243	1152548
Chr_1	1153365	1153388
Chr_1	1156200	1156264
Chr_1	1157991	1158332
Chr_1	1158868	1158900
Chr_1	1159798	1160001
Chr_1	1160800	1160835
Chr_1	1161394	1161427
Chr_1	1163797	1164033
Chr_1	1164801	1164834
Chr_1	1166507	1166586
Chr_1	1167457	1167533
Chr_1	1168084	1168159
Chr_1	1169230	1169298
Chr_1	1170895	1171068
Chr_1	1173388	1173408
Chr_1	1174039	1174470
Chr_1	1174986	1175030
Chr_1	1178995	1179018
Chr_1	1179528	1179546
Chr_1	1183145	1183201
Chr_1	1183681	1183730
Chr_1	1184379	1185129
Chr_1	1188100	1188175
Chr_1	1188351	1188406
Chr_1	1189475	1189528
Chr_1	1190123	1190155
Chr_1	1190786	1190821
Chr_1	1192238	1192729
Chr_1	1192967	1193026
Chr_1	1194030	1194063
Chr_1	1194598	1194794
Chr_1	1195829	1195977
Chr_1	1198749	1198797
Chr_1	1199272	1199295
Chr_1	1200720	1200753
Chr_1	1207605	1207627
Chr_1	1208900	1208920
Chr_1	1210757	1210820
Chr_1	1211447	1211474
Chr_1	1212171	1212192
Chr_1	1212204	1212236
Chr_1	1216611	1216661
Chr_1	1217934	1218115
Chr_1	1219402	1219501
Chr_1	1225460	1225516
Chr_1	1226394	1226893
Chr_1	1227141	1227269
Chr_1	1227974	1228292
Chr_1	1228970	1229097
Chr_1	1229493	1229516
Chr_1	1229781	1229881
Chr_1	1231010	1231031
Chr_1	1232816	1232878
Chr_1	1234473	1234602
Chr_1	1237472	1237495
Chr_1	1239801	1239841
Chr_1	1241167	1241253
Chr_1	1243132	1243150
Chr_1	1247620	1247697
Chr_1	1250824	1250932
Chr_1	1253915	1254109
Chr_1	1254466	1254662
Chr_1	1257989	1258013
Chr_1	1258194	1258335
Chr_1	1258945	1259183
Chr_1	1263449	1263464
Chr_1	1264333	1264357
Chr_1	1264866	1265288
Chr_1	1266410	1266625
Chr_1	1267322	1267346
Chr_1	1268102	1268271
Chr_1	1268731	1268799
Chr_1	1270449	1270472
Chr_1	1270718	1271379
Chr_1	1272118	1272536
Chr_1	1272544	1273941
Chr_1	1274377	1274490
Chr_1	1274549	1276035
Chr_1	1276338	1276483
Chr_1	1277632	1277672
Chr_1	1283895	1283924
Chr_1	1287398	1287413
Chr_1	1288009	1288033
Chr_1	1288732	1288753
Chr_1	1290626	1290737
Chr_1	1291708	1291728
Chr_1	1294296	1294417
Chr_1	1294991	1295011
Chr_1	1295737	1295783
Chr_1	1297772	1297824
Chr_1	1298538	1298664
Chr_1	1305247	1305269
Chr_1	1305298	1305323
Chr_1	1306615	1306821
Chr_1	1307837	1307852
Chr_1	1309756	1309777
Chr_1	1314754	1314783
Chr_1	1318019	1318124
Chr_1	1319110	1319347
Chr_1	1320154	1320207
Chr_1	1321853	1321897
Chr_1	1322873	1323614
Chr_1	1323707	1323830
Chr_1	1325199	1325479
Chr_1	1326889	1326928
Chr_1	1327000	1327073
Chr_1	1329042	1329294
Chr_1	1332026	1332096
Chr_1	1334555	1334725
Chr_1	1334948	1335026
Chr_1	1335223	1335308
Chr_1	1335627	1335663
Chr_1	1335670	1335757
Chr_1	1336967	1337129
Chr_1	1337967	1338260
Chr_1	1338525	1338607
Chr_1	1339679	1339694
Chr_1	1341658	1341680
Chr_1	1342565	1342893
Chr_1	1347021	1347042
Chr_1	1349991	1350047
Chr_1	1350477	1350498
Chr_1	1351277	1351590
Chr_1	1352527	1352575
Chr_1	1353380	1353570
Chr_1	1354211	1354532
Chr_1	1355440	1355554
Chr_1	1355705	1356203
Chr_1	1361111	1361141
Chr_1	1362876	1363647
Chr_1	1363695	1363756
Chr_1	1364591	1364627
Chr_1	1365276	1365405
Chr_1	1366196	1366232
Chr_1	1367364	1367511
Chr_1	1368469	1368484
Chr_1	1369100	1369308
Chr_1	1375817	1375842
Chr_1	1376682	1376920
Chr_1	1377827	1377924
Chr_1	1379623	1379645
Chr_1	1381535	1382258
Chr_1	1382923	1383014
Chr_1	1385536	1385561
Chr_1	1387005	1387191
Chr_1	1387511	1387535
Chr_1	1388669	1388689
Chr_1	1389602	1389641
Chr_1	1390556	1390644
Chr_1	1395004	1395514
Chr_1	1396431	1396745
Chr_1	1397640	1397678
Chr_1	1398052	1398665
Chr_1	1398975	1399143
Chr_1	1399799	1400379
Chr_1	1400623	1400661
Chr_1	1401671	1401757
Chr_1	1403416	1403438
Chr_1	1404046	1404113
Chr_1	1404783	1404802
Chr_1	1405785	1405878
Chr_1	1408532	1408568
Chr_1	1410459	1410725
Chr_1	1412906	1412942
Chr_1	1414049	1414113
Chr_1	1414774	1414830
Chr_1	1415430	1415479
Chr_1	1418517	1418596
Chr_1	1420606	1420797
Chr_1	1421858	1421996
Chr_1	1422589	1422634
Chr_1	1422710	1422754
Chr_1	1424368	1424384
Chr_1	1426074	1426328
Chr_1	1427815	1427882
Chr_1	1432313	1432383
Chr_1	1434372	1434632
Chr_1	1437482	1437879
Chr_1	1439980	1440002
Chr_1	1440611	1440631
Chr_1	1442216	1442291
Chr_1	1448850	1448871
Chr_1	1449978	1450188
Chr_1	1451124	1451149
Chr_1	1451701	1451765
Chr_1	1452357	1452465
Chr_1	1453785	1454001
Chr_1	1456580	1456602
Chr_1	1460247	1461995
Chr_1	1463314	1463617
Chr_1	1464106	1464123
Chr_1	1467002	1467017
Chr_1	1467671	1467714
Chr_1	1469151	1469220
Chr_1	1471536	1472181
Chr_1	1474176	1474195
Chr_1	1477715	1478373
Chr_1	1478860	1478902
Chr_1	1480206	1480261
Chr_1	1480767	1480866
Chr_1	1481319	1481340
Chr_1	1481419	1481473
Chr_1	1482012	1482157
Chr_1	1482263	1482392
Chr_1	1482906	1482984
Chr_1	1484410	1484443
Chr_1	1485144	1485165
Chr_1	1489182	1489205
Chr_1	1490213	1490282
Chr_1	1494589	1494675
Chr_1	1495414	1495468
Chr_1	1497932	1497955
Chr_1	1501449	1501881
Chr_1	1503603	1503628
Chr_1	1504411	1504518
Chr_1	1507688	1507815
Chr_1	1510987	1511094
Chr_1	1514564	1514590
Chr_1	1515604	1515712
Chr_1	1519025	1519067
Chr_1	1520366	1520381
Chr_1	1523632	1523717
Chr_1	1529733	1529930
Chr_1	1530792	1530878
Chr_1	1532177	1532195
Chr_1	1533217	1533252
Chr_1	1534267	1534388
Chr_1	1541834	1542817
Chr_1	1546575	1546667
Chr_1	1547007	1547078
Chr_1	1553743	1553820
Chr_1	1555157	1555364
Chr_1	1555966	1556302
Chr_1	1557423	1557542
Chr_1	1559576	1559627
Chr_1	1559707	1559795
Chr_1	1561638	1562334
Chr_1	1563850	1563919
Chr_1	1565807	1565822
Chr_1	1567534	1567601
Chr_1	1568700	1568856
Chr_1	1569511	1569659
Chr_1	1571577	1571664
Chr_1	1573403	1573424
Chr_1	1576506	1576812
Chr_1	1577572	1577597
Chr_1	1578770	1578856
Chr_1	1581179	1581228
Chr_1	1581612	1581656
Chr_1	1582757	1582826
Chr_1	1584193	1584232
Chr_1	1585582	1585603
Chr_1	1587956	1588222
Chr_1	1590418	1590618
Chr_1	1591276	1591443
Chr_1	1592409	1592455
Chr_1	1593644	1593690
Chr_1	1595305	1595359
Chr_1	1595443	1595479
Chr_1	1595875	1596421
Chr_1	1597234	1597260
Chr_1	1598402	1598462
Chr_1	1601827	1601943
Chr_1	1603129	1603515
Chr_1	1603727	1604058
Chr_1	1610555	1610598
Chr_1	1610781	1610848
Chr_1	1611494	1611530
Chr_1	1614291	1614506
Chr_1	1616745	1617033
Chr_1	1618124	1619575
Chr_1	1621570	1621637
Chr_1	1624164	1624193
Chr_1	1625231	1625658
Chr_1	1626801	1626828
Chr_1	1627834	1627951
Chr_1	1630864	1631045
Chr_1	1632648	1632838
Chr_1	1635168	1635351
Chr_1	1637502	1637928
Chr_1	1638873	1639171
Chr_1	1640393	1640434
Chr_1	1641061	1641240
Chr_1	1642344	1642559
Chr_1	1642750	1642806
Chr_1	1643653	1643671
Chr_1	1644045	1644092
Chr_1	1644160	1644524
Chr_1	1645836	1646038
Chr_1	1646423	1646600
Chr_1	1646708	1647014
Chr_1	1647626	1647651
Chr_1	1648197	1648310
Chr_1	1649129	1649218
Chr_1	1650791	1650806
Chr_1	1651153	1651286
Chr_1	1651477	1651503
Chr_1	1653447	1653474
Chr_1	1654048	1654644
Chr_1	1656169	1656378
Chr_1	1657734	1657755
Chr_1	1659312	1659344
Chr_1	1660189	1660210
Chr_1	1661457	1662074
Chr_1	1662836	1662856
Chr_1	1665871	1665893
Chr_1	1666712	1667003
Chr_1	1669675	1669748
Chr_1	1670704	1670729
Chr_1	1671987	1672408
Chr_1	1672852	1672941
Chr_1	1673560	1674537
Chr_1	1674647	1675644
Chr_1	1675846	1676041
Chr_1	1676236	1677242
Chr_1	1679247	1679445
Chr_1	1680478	1680498
Chr_1	1684277	1684304
Chr_1	1690860	1690899
Chr_1	1693411	1693538
Chr_1	1695156	1695198
Chr_1	1696267	1696288
Chr_1	1697746	1697767
Chr_1	1698314	1698341
Chr_1	1699476	1700453
Chr_1	1702231	1702335
Chr_1	1702860	1702994
Chr_1	1708415	1708591
Chr_1	1710054	1710082
Chr_1	1711464	1711628
Chr_1	1712664	1712698
Chr_1	1713420	1713515
Chr_1	1713737	1713884
Chr_1	1715258	1715333
Chr_1	1715700	1715770
Chr_1	1716512	1716542
Chr_1	1717418	1717479
Chr_1	1720207	1720481
Chr_1	1722296	1722353
Chr_1	1723184	1723208
Chr_1	1727894	1728081
Chr_1	1729068	1729095
Chr_1	1729665	1729686
Chr_1	1730300	1730321
Chr_1	1733162	1733491
Chr_1	1734146	1734178
Chr_1	1735906	1735986
Chr_1	1736644	1736918
Chr_1	1737770	1737789
Chr_1	1738645	1738737
Chr_1	1738807	1738935
Chr_1	1739270	1739604
Chr_1	1741040	1741137
Chr_1	1741911	1741932
Chr_1	1744754	1744856
Chr_1	1744866	1745082
Chr_1	1745182	1745482
Chr_1	1746181	1746445
Chr_1	1748059	1748091
Chr_1	1749296	1749384
Chr_1	1751538	1751593
Chr_1	1752935	1753002
Chr_1	1754383	1754427
Chr_1	1755318	1755340
Chr_1	1758777	1758798
Chr_1	1759177	1759599
Chr_1	1759787	1759834
Chr_1	1761442	1761599
Chr_1	1762576	1762634
Chr_1	1763292	1763396
Chr_1	1764742	1764880
Chr_1	1765557	1765661
Chr_1	1766622	1766644
Chr_1	1770847	1770926
Chr_1	1776269	1776463
Chr_1	1777355	1777729
Chr_1	1779398	1779444
Chr_1	1780550	1780617
Chr_1	1782264	1782521
Chr_1	1783664	1783686
Chr_1	1784741	1784763
Chr_1	1784934	1784954
Chr_1	1786216	1786238
Chr_1	1788113	1788136
Chr_1	1788842	1788863
Chr_1	1788905	1788967
Chr_1	1793793	1793836
Chr_1	1794830	1795100
Chr_1	1795620	1795674
Chr_1	1797351	1797373
Chr_1	1798046	1798187
Chr_1	1798240	1798325
Chr_1	1801197	1801225
Chr_1	1802765	1802789
Chr_1	1803397	1803418
Chr_1	1806863	1806902
Chr_1	1808133	1808169
Chr_1	1808778	1808887
Chr_1	1808909	1809083
Chr_1	1810181	1810309
Chr_1	1810443	1810549
Chr_1	1810707	1810821
Chr_1	1811999	1812300
Chr_1	1814708	1814725
Chr_1	1816408	1816429
Chr_1	1817931	1818032
Chr_1	1819008	1819032
Chr_1	1819970	1819993
Chr_1	1822456	1822571
Chr_1	1823244	1823827
Chr_1	1825768	1825802
Chr_1	1826414	1826474
Chr_1	1827657	1828497
Chr_1	1830560	1830650
Chr_1	1830672	1830735
Chr_1	1831180	1831626
Chr_1	1834124	1834301
Chr_1	1834321	1834393
Chr_1	1835029	1835259
Chr_1	1835492	1835712
Chr_1	1836048	1836113
Chr_1	1836177	1836329
Chr_1	1836756	1836826
Chr_1	1837494	1837574
Chr_1	1838364	1838506
Chr_1	1838534	1838670
Chr_1	1839626	1839690
Chr_1	1839705	1839760
Chr_1	1840859	1840904
Chr_1	1842298	1842490
Chr_1	1843768	1843802
Chr_1	1844940	1844982
Chr_1	1846827	1846870
Chr_1	1849201	1849579
Chr_1	1850533	1850661
Chr_1	1851490	1851506
Chr_1	1852883	1853123
Chr_1	1854474	1854550
Chr_1	1854812	1854903
Chr_1	1855788	1855866
Chr_1	1856537	1856579
Chr_1	1862003	1862114
Chr_1	1864161	1864250
Chr_1	1865223	1865248
Chr_1	1865968	1866146
Chr_1	1869059	1869172
Chr_1	1870007	1870102
Chr_1	1874084	1874231
Chr_1	1874805	1875149
Chr_1	1875804	1876118
Chr_1	1876872	1877106
Chr_1	1878234	1878549
Chr_1	1878883	1878900
Chr_1	1880133	1880224
Chr_1	1882268	1882315
Chr_1	1883402	1883458
Chr_1	1887533	1887777
Chr_1	1888864	1888931
Chr_1	1889364	1889386
Chr_1	1889458	1889534
Chr_1	1889855	1890151
Chr_1	1891333	1891391
Chr_1	1892165	1892188
Chr_1	1893347	1893733
Chr_1	1894658	1894691
Chr_1	1895737	1895779
Chr_1	1895909	1895935
Chr_1	1896462	1896618
Chr_1	1896681	1896772
Chr_1	1897601	1897723
Chr_1	1907019	1907085
Chr_1	1907877	1908078
Chr_1	1910237	1910516
Chr_1	1910996	1911037
Chr_1	1912783	1912998
Chr_1	1914141	1914193
Chr_1	1915399	1915559
Chr_1	1916846	1916877
Chr_1	1918860	1918930
Chr_1	1919599	1919615
Chr_1	1920390	1920417
Chr_1	1920956	1921110
Chr_1	1922345	1922503
Chr_1	1923180	1923219
Chr_1	1924174	1924273
Chr_1	1925574	1925631
Chr_1	1926170	1926233
Chr_1	1930010	1930086
Chr_1	1930754	1930979
Chr_1	1932695	1932877
Chr_1	1933278	1933483
Chr_1	1936580	1936634
Chr_1	1938058	1938113
Chr_1	1940649	1940720
Chr_1	1940837	1940982
Chr_1	1941179	1941340
Chr_1	1942033	1942169
Chr_1	1942190	1942372
Chr_1	1942760	1942869
Chr_1	1943644	1943751
Chr_1	1943781	1943851
Chr_1	1945360	1945381
Chr_1	1951030	1951120
Chr_1	1951911	1951939
Chr_1	1953200	1953781
Chr_1	1954167	1954241
Chr_1	1955364	1955419
Chr_1	1957655	1957722
Chr_1	1960156	1960178
Chr_1	1960722	1960797
Chr_1	1961835	1961909
Chr_1	1962984	1963018
Chr_1	1963707	1963746
Chr_1	1964787	1965369
Chr_1	1965726	1965758
Chr_1	1966870	1967057
Chr_1	1967283	1967321
Chr_1	1969288	1969486
Chr_1	1970473	1970496
Chr_1	1973488	1973570
Chr_1	1973833	1973871
Chr_1	1974478	1974527
Chr_1	1975862	1975895
Chr_1	1976504	1976575
Chr_1	1977546	1977594
Chr_1	1979240	1979262
Chr_1	1980332	1980349
Chr_1	1981342	1981364
Chr_1	1981942	1982091
Chr_1	1982731	1982871
Chr_1	1985066	1985102
Chr_1	1986057	1986134
Chr_1	1988367	1989459
Chr_1	1990662	1990712
Chr_1	1992420	1992448
Chr_1	1994903	1994945
Chr_1	1996937	1997065
Chr_1	1997229	1998566
Chr_1	2000039	2000201
Chr_1	2001775	2001829
Chr_1	2003835	2003912
Chr_1	2003919	2003982
Chr_1	2004805	2004884
Chr_1	2008815	2008870
Chr_1	2009747	2009874
Chr_1	2011158	2011292
Chr_1	2011645	2011670
Chr_1	2012500	2012534
Chr_1	2014575	2014592
Chr_1	2015156	2015194
Chr_1	2017031	2017116
Chr_1	2017311	2017353
Chr_1	2018650	2019401
Chr_1	2020478	2020533
Chr_1	2021807	2021831
Chr_1	2022382	2022404
Chr_1	2024105	2024128
Chr_1	2024764	2025215
Chr_1	2025913	2025940
Chr_1	2026889	2027001
Chr_1	2027750	2027796
Chr_1	2028772	2028794
Chr_1	2029547	2029566
Chr_1	2029938	2030085
Chr_1	2030592	2030614
Chr_1	2031681	2031703
Chr_1	2033050	2033752
Chr_1	2034387	2034527
Chr_1	2034921	2034952
Chr_1	2035327	2035645
Chr_1	2036450	2036873
Chr_1	2037259	2037369
Chr_1	2037870	2039543
Chr_1	2040140	2041137
Chr_1	2041947	2042218
Chr_1	2042219	2042309
Chr_1	2042777	2042821
Chr_1	2044652	2045448
Chr_1	2045912	2046016
Chr_1	2047988	2048320
Chr_1	2049345	2049525
Chr_1	2052466	2052599
Chr_1	2054275	2054300
Chr_1	2056700	2056750
Chr_1	2057895	2057984
Chr_1	2057994	2058044
Chr_1	2058492	2058841
Chr_1	2063773	2063852
Chr_1	2065507	2065522
Chr_1	2067076	2067302
Chr_1	2068032	2068100
Chr_1	2070533	2070560
Chr_1	2073044	2073205
Chr_1	2075128	2075269
Chr_1	2075284	2075363
Chr_1	2076067	2076129
Chr_1	2076579	2076605
Chr_1	2077368	2077420
Chr_1	2078417	2078444
Chr_1	2081321	2081406
Chr_1	2081428	2082236
Chr_1	2082908	2082959
Chr_1	2083128	2083632
Chr_1	2084967	2085098
Chr_1	2086414	2087374
Chr_1	2087936	2088253
Chr_1	2092550	2092787
Chr_1	2093312	2093400
Chr_1	2095682	2095830
Chr_1	2097699	2097762
Chr_1	2098298	2098759
Chr_1	2099422	2099466
Chr_1	2100331	2100374
Chr_1	2101839	2101889
Chr_1	2102916	2103378
Chr_1	2104364	2104507
Chr_1	2104986	2105007
Chr_1	2105105	2105297
Chr_1	2105717	2105883
Chr_1	2106706	2106775
Chr_1	2106807	2106873
Chr_1	2108029	2108067
Chr_1	2108649	2108911
Chr_1	2110968	2110989
Chr_1	2112048	2112067
Chr_1	2112942	2112993
Chr_1	2113625	2113646
Chr_1	2114336	2114353
Chr_1	2115199	2115218
Chr_1	2116682	2116840
Chr_1	2118212	2118758
Chr_1	2119354	2121194
Chr_1	2125463	2125479
Chr_1	2129715	2129777
Chr_1	2130904	2130946
Chr_1	2131811	2131896
Chr_1	2133105	2133178
Chr_1	2134730	2134757
Chr_1	2135707	2135728
Chr_1	2136509	2136529
Chr_1	2138087	2138104
Chr_1	2139512	2139575
Chr_1	2140367	2140382
Chr_1	2142653	2142741
Chr_1	2144037	2144560
Chr_1	2146784	2146799
Chr_1	2149005	2149414
Chr_1	2150039	2150084
Chr_1	2151033	2151070
Chr_1	2152430	2152761
Chr_1	2156082	2156102
Chr_1	2157556	2158452
Chr_1	2159474	2163395
Chr_1	2163958	2164039
Chr_1	2165693	2165714
Chr_1	2168667	2168689
Chr_1	2169264	2169295
Chr_1	2170811	2170990
Chr_1	2171301	2171984
Chr_1	2172478	2172540
Chr_1	2173585	2173700
Chr_1	2174720	2174742
Chr_1	2175497	2175665
Chr_1	2177694	2177714
Chr_1	2179661	2179681
Chr_1	2180441	2180792
Chr_1	2181266	2181320
Chr_1	2182296	2182550
Chr_1	2183449	2183504
Chr_1	2185619	2185672
Chr_1	2185954	2185975
Chr_1	2191538	2191554
Chr_1	2192416	2192497
Chr_1	2192589	2192700
Chr_1	2197305	2198608
Chr_1	2199808	2199996
Chr_1	2200188	2200226
Chr_1	2201448	2202074
Chr_1	2204614	2204649
Chr_1	2206644	2206716
Chr_1	2207318	2207366
Chr_1	2208464	2208698
Chr_1	2209299	2209322
Chr_1	2210223	2210305
Chr_1	2210429	2210449
Chr_1	2212200	2212415
Chr_1	2212834	2213011
Chr_1	2214290	2214406
Chr_1	2214959	2215719
Chr_1	2217594	2217661
Chr_1	2218465	2218567
Chr_1	2220519	2220677
Chr_1	2221479	2221766
Chr_1	2223320	2223383
Chr_1	2224005	2224165
Chr_1	2224844	2224881
Chr_1	2230496	2230674
Chr_1	2232750	2232775
Chr_1	2233623	2233679
Chr_1	2233842	2233917
Chr_1	2235305	2235332
Chr_1	2237229	2237253
Chr_1	2238554	2238785
Chr_1	2238825	2238864
Chr_1	2240585	2240608
Chr_1	2242658	2242703
Chr_1	2244456	2244526
Chr_1	2245217	2245575
Chr_1	2246458	2246486
Chr_1	2246929	2247016
Chr_1	2248589	2248684
Chr_1	2250050	2250085
Chr_1	2252579	2252632
Chr_1	2253884	2253911
Chr_1	2254466	2254487
Chr_1	2256600	2256626
Chr_1	2257179	2257246
Chr_1	2258338	2258478
Chr_1	2259380	2259401
Chr_1	2260473	2260533
Chr_1	2261379	2261400
Chr_1	2264061	2264116
Chr_1	2264997	2265047
Chr_1	2265092	2265162
Chr_1	2265589	2265639
Chr_1	2266395	2266512
Chr_1	2267560	2267632
Chr_1	2270237	2270294
Chr_1	2272195	2272316
Chr_1	2273562	2273779
Chr_1	2275467	2275482
Chr_1	2277229	2277364
Chr_1	2277468	2278240
Chr_1	2279318	2279350
Chr_1	2280329	2280425
Chr_1	2281084	2281108
Chr_1	2283736	2284119
Chr_1	2285447	2285474
Chr_1	2286515	2286557
Chr_1	2287094	2287355
Chr_1	2288994	2289010
Chr_1	2293152	2293257
Chr_1	2293713	2293739
Chr_1	2295914	2295939
Chr_1	2296536	2296559
Chr_1	2296775	2297155
Chr_1	2297737	2297837
Chr_1	2301535	2301963
Chr_1	2302782	2302804
Chr_1	2305683	2305737
Chr_1	2306422	2306700
Chr_1	2308341	2308379
Chr_1	2309662	2309679
Chr_1	2310277	2310764
Chr_1	2310801	2310948
Chr_1	2313054	2313180
Chr_1	2314885	2314904
Chr_1	2316266	2316472
Chr_1	2317796	2317887
Chr_1	2318007	2318088
Chr_1	2318498	2318604
Chr_1	2319740	2319768
Chr_1	2323070	2323328
Chr_1	2324639	2325129
Chr_1	2326255	2327345
Chr_1	2327873	2328169
Chr_1	2328301	2328475
Chr_1	2329813	2329841
Chr_1	2331866	2332137
Chr_1	2333385	2334868
Chr_1	2335350	2335377
Chr_1	2337417	2337457
Chr_1	2341830	2342070
Chr_1	2343428	2343616
Chr_1	2346593	2346960
Chr_1	2347536	2347935
Chr_1	2349524	2349571
Chr_1	2350319	2350379
Chr_1	2352857	2352882
Chr_1	2353979	2354136
Chr_1	2356556	2356739
Chr_1	2359805	2359833
Chr_1	2360979	2360998
Chr_1	2362827	2362946
Chr_1	2369727	2369821
Chr_1	2370122	2370260
Chr_1	2371273	2371309
Chr_1	2372623	2372916
Chr_1	2374081	2374118
Chr_1	2375351	2375399
Chr_1	2376045	2376103
Chr_1	2376814	2376830
Chr_1	2377630	2377697
Chr_1	2380255	2380507
Chr_1	2381184	2381290
Chr_1	2381997	2382019
Chr_1	2383247	2383273
Chr_1	2383956	2385108
Chr_1	2387337	2387487
Chr_1	2388268	2388292
Chr_1	2389424	2389677
Chr_1	2390384	2390407
Chr_1	2395094	2395219
Chr_1	2395443	2396300
Chr_1	2398421	2398538
Chr_1	2403862	2403978
Chr_1	2404940	2405015
Chr_1	2406875	2407244
Chr_1	2408043	2408062
Chr_1	2409243	2409355
Chr_1	2411656	2411687
Chr_1	2415067	2415104
Chr_1	2417158	2417294
Chr_1	2417564	2417694
Chr_1	2418027	2418149
Chr_1	2418720	2418740
Chr_1	2419210	2419240
Chr_1	2419979	2420167
Chr_1	2420707	2421383
Chr_1	2423465	2423484
Chr_1	2426956	2426977
Chr_1	2428205	2428385
Chr_1	2430035	2430071
Chr_1	2430662	2430975
Chr_1	2432465	2432490
Chr_1	2433665	2433701
Chr_1	2434163	2434440
Chr_1	2435149	2435216
Chr_1	2436362	2436673
Chr_1	2437392	2437424
Chr_1	2440103	2440125
Chr_1	2441025	2441118
Chr_1	2441903	2441925
Chr_1	2442950	2443218
Chr_1	2443299	2443355
Chr_1	2444049	2444090
Chr_1	2445918	2445943
Chr_1	2446790	2446981
Chr_1	2448751	2448766
Chr_1	2453260	2453418
Chr_1	2453979	2454409
Chr_1	2455743	2455763
Chr_1	2456292	2456335
Chr_1	2460347	2460645
Chr_1	2461257	2461272
Chr_1	2463359	2463385
Chr_1	2463857	2464062
Chr_1	2464116	2464164
Chr_1	2465288	2465457
Chr_1	2468239	2468274
Chr_1	2473369	2473582
Chr_1	2475097	2475129
Chr_1	2476155	2476206
Chr_1	2479027	2479059
Chr_1	2479097	2479151
Chr_1	2479858	2479918
Chr_1	2481700	2481753
Chr_1	2482386	2482465
Chr_1	2483746	2483938
Chr_1	2484032	2484053
Chr_1	2484717	2485144
Chr_1	2485936	2487038
Chr_1	2487222	2488543
Chr_1	2491548	2491591
Chr_1	2492169	2492191
Chr_1	2492410	2492653
Chr_1	2492913	2492935
Chr_1	2494116	2494162
Chr_1	2495200	2495218
Chr_1	2496591	2496749
Chr_1	2497796	2497821
Chr_1	2500014	2500217
Chr_1	2501144	2501309
Chr_1	2502057	2502294
Chr_1	2503161	2503621
Chr_1	2503922	2504063
Chr_1	2504501	2504644
Chr_1	2506595	2506694
Chr_1	2507613	2507663
Chr_1	2508401	2508521
Chr_1	2511077	2511100
Chr_1	2512488	2512754
Chr_1	2515557	2515752
Chr_1	2517658	2517819
Chr_1	2519215	2519239
Chr_1	2519786	2519904
Chr_1	2520646	2520792
Chr_1	2524128	2524196
Chr_1	2524359	2524535
Chr_1	2524545	2524715
Chr_1	2525118	2525642
Chr_1	2527716	2527791
Chr_1	2528581	2528737
Chr_1	2528968	2529166
Chr_1	2530902	2531024
Chr_1	2534596	2534731
Chr_1	2535412	2535545
Chr_1	2536640	2536660
Chr_1	2537161	2537694
Chr_1	2538630	2538666
Chr_1	2540488	2540519
Chr_1	2541444	2541599
Chr_1	2542442	2542885
Chr_1	2544087	2544467
Chr_1	2544552	2544647
Chr_1	2545300	2545898
Chr_1	2547017	2547087
Chr_1	2548428	2548612
Chr_1	2550107	2550421
Chr_1	2550783	2550879
Chr_1	2551822	2551844
Chr_1	2552093	2552348
Chr_1	2553413	2553722
Chr_1	2555553	2555571
Chr_1	2556240	2556261
Chr_1	2558403	2558520
Chr_1	2559257	2559419
Chr_1	2561863	2561887
Chr_1	2563169	2563190
Chr_1	2564384	2564899
Chr_1	2566653	2566772
Chr_1	2568324	2568563
Chr_1	2572036	2572081
Chr_1	2572736	2572757
Chr_1	2573765	2573808
Chr_1	2578116	2578610
Chr_1	2578621	2578730
Chr_1	2578814	2578909
Chr_1	2580467	2580528
Chr_1	2581180	2582527
Chr_1	2583391	2583530
Chr_1	2584529	2584587
Chr_1	2585949	2585992
Chr_1	2586630	2586798
Chr_1	2586805	2586861
Chr_1	2587156	2587227
Chr_1	2587386	2587423
Chr_1	2587669	2587728
Chr_1	2587768	2587836
Chr_1	2588690	2588733
Chr_1	2589967	2590056
Chr_1	2591247	2591281
Chr_1	2591879	2591955
Chr_1	2592223	2592419
Chr_1	2593237	2593460
Chr_1	2595365	2595495
Chr_1	2595935	2596054
Chr_1	2596131	2596303
Chr_1	2596624	2597202
Chr_1	2598552	2598749
Chr_1	2600415	2600439
Chr_1	2601106	2601130
Chr_1	2601600	2601999
Chr_1	2602861	2602896
Chr_1	2603555	2603583
Chr_1	2603659	2604409
Chr_1	2605993	2606475
Chr_1	2607059	2607302
Chr_1	2607817	2607988
Chr_1	2609065	2609109
Chr_1	2609387	2610079
Chr_1	2612042	2612068
Chr_1	2613046	2613088
Chr_1	2614875	2615065
Chr_1	2616105	2616128
Chr_1	2619101	2619127
Chr_1	2621868	2621894
Chr_1	2624557	2624810
Chr_1	2625132	2625527
Chr_1	2626215	2626565
Chr_1	2627441	2627513
Chr_1	2629697	2629720
Chr_1	2630408	2630436
Chr_1	2632522	2632539
Chr_1	2633838	2633937
Chr_1	2635616	2635942
Chr_1	2636852	2636870
Chr_1	2637603	2637620
Chr_1	2639570	2640017
Chr_1	2640743	2640778
Chr_1	2642331	2642354
Chr_1	2643927	2643968
Chr_1	2644509	2644531
Chr_1	2645144	2645165
Chr_1	2645699	2646386
Chr_1	2646825	2646948
Chr_1	2649646	2649895
Chr_1	2651286	2651482
Chr_1	2651896	2651995
Chr_1	2653009	2653422
Chr_1	2656333	2656348
Chr_1	2658802	2658842
Chr_1	2660640	2660664
Chr_1	2663496	2663577
Chr_1	2664084	2664379
Chr_1	2665508	2666356
Chr_1	2666655	2667134
Chr_1	2668465	2668790
Chr_1	2670260	2670304
Chr_1	2670401	2670894
Chr_1	2671337	2671399
Chr_1	2672554	2672638
Chr_1	2672775	2672796
Chr_1	2675679	2675831
Chr_1	2676880	2676926
Chr_1	2677494	2677637
Chr_1	2679199	2679330
Chr_1	2681719	2681739
Chr_1	2682798	2683311
Chr_1	2684111	2684175
Chr_1	2685334	2685375
Chr_1	2686894	2687302
Chr_1	2689148	2689268
Chr_1	2690750	2691079
Chr_1	2694903	2695051
Chr_1	2695058	2695173
Chr_1	2697688	2697720
Chr_1	2698121	2698471
Chr_1	2699153	2699206
Chr_1	2699785	2699812
Chr_1	2700610	2700633
Chr_1	2701992	2702108
Chr_1	2705125	2705242
Chr_1	2706222	2706313
Chr_1	2707372	2707405
Chr_1	2708391	2708445
Chr_1	2708777	2708819
Chr_1	2710091	2710182
Chr_1	2711560	2711886
Chr_1	2713544	2713574
Chr_1	2714293	2714310
Chr_1	2714692	2714742
Chr_1	2715373	2715649
Chr_1	2717282	2717316
Chr_1	2721473	2721540
Chr_1	2723356	2723419
Chr_1	2724223	2724527
Chr_1	2725721	2726100
Chr_1	2726746	2727257
Chr_1	2728025	2728089
Chr_1	2728260	2728314
Chr_1	2729228	2729293
Chr_1	2729392	2729481
Chr_1	2730134	2730308
Chr_1	2730315	2730389
Chr_1	2731499	2731519
Chr_1	2732096	2732494
Chr_1	2735636	2735831
Chr_1	2737305	2737347
Chr_1	2737973	2737995
Chr_1	2738728	2738767
Chr_1	2739049	2739250
Chr_1	2739956	2740448
Chr_1	2742091	2742144
Chr_1	2743071	2743189
Chr_1	2743780	2744658
Chr_1	2746390	2746443
Chr_1	2747275	2747328
Chr_1	2751716	2751977
Chr_1	2752911	2753352
Chr_1	2753961	2753985
Chr_1	2755436	2755950
Chr_1	2756363	2756431
Chr_1	2757346	2757369
Chr_1	2758789	2759201
Chr_1	2759242	2759655
Chr_1	2760222	2760401
Chr_1	2763328	2763400
Chr_1	2766554	2766575
Chr_1	2771797	2771924
Chr_1	2772962	2773298
Chr_1	2774979	2775045
Chr_1	2777577	2777685
Chr_1	2778810	2778831
Chr_1	2780703	2781110
Chr_1	2781519	2781657
Chr_1	2782140	2782203
Chr_1	2784163	2784222
Chr_1	2785261	2785308
Chr_1	2786840	2786984
Chr_1	2787575	2787699
Chr_1	2792380	2792492
Chr_1	2795705	2795762
Chr_1	2799578	2799737
Chr_1	2801565	2801904
Chr_1	2802972	2802991
Chr_1	2804499	2804572
Chr_1	2806935	2807113
Chr_1	2807484	2807519
Chr_1	2809270	2809400
Chr_1	2811205	2811232
Chr_1	2811500	2811573
Chr_1	2820909	2821018
Chr_1	2823773	2823871
Chr_1	2825250	2825276
Chr_1	2825597	2825653
Chr_1	2826862	2826877
Chr_1	2828037	2828266
Chr_1	2829756	2829913
Chr_1	2832616	2832641
Chr_1	2837478	2837502
Chr_1	2839007	2839070
Chr_1	2839888	2839911
Chr_1	2840880	2841106
Chr_1	2842648	2842964
Chr_1	2843941	2844000
Chr_1	2845073	2845101
Chr_1	2847256	2847329
Chr_1	2847975	2848053
Chr_1	2850458	2850510
Chr_1	2850556	2850579
Chr_1	2855693	2855714
Chr_1	2855885	2856384
Chr_1	2856804	2856829
Chr_1	2858236	2858278
Chr_1	2859365	2859429
Chr_1	2860489	2860555
Chr_1	2861672	2861687
Chr_1	2863333	2863391
Chr_1	2863448	2863558
Chr_1	2865309	2865367
Chr_1	2866840	2867002
Chr_1	2867946	2869615
Chr_1	2870334	2870372
Chr_1	2870478	2870533
Chr_1	2871468	2871498
Chr_1	2871886	2871942
Chr_1	2872010	2872897
Chr_1	2873297	2875866
Chr_1	2876069	2877687
Chr_1	2878068	2878364
Chr_1	2879384	2879403
Chr_1	2882972	2883012
Chr_1	2887457	2887573
Chr_1	2888722	2888780
Chr_1	2888873	2889979
Chr_1	2890536	2890586
Chr_1	2891034	2891099
Chr_1	2892949	2893076
Chr_1	2895200	2895338
Chr_1	2895949	2895997
Chr_1	2896680	2896812
Chr_1	2897902	2898068
Chr_1	2898806	2898909
Chr_1	2901159	2901182
Chr_1	2902006	2902023
Chr_1	2902818	2902880
Chr_1	2907304	2907475
Chr_1	2911510	2911528
Chr_1	2912081	2912180
Chr_1	2912882	2912903
Chr_1	2913491	2913546
Chr_1	2915885	2915967
Chr_1	2917496	2917529
Chr_1	2918033	2918082
Chr_1	2921739	2921812
Chr_1	2923276	2923353
Chr_1	2926846	2926963
Chr_1	2927611	2927892
Chr_1	2928171	2928221
Chr_1	2929364	2929443
Chr_1	2931633	2932169
Chr_1	2933107	2933516
Chr_1	2934366	2934589
Chr_1	2936777	2936839
Chr_1	2937381	2937427
Chr_1	2937818	2937837
Chr_1	2939855	2939894
Chr_1	2940613	2940634
Chr_1	2942726	2942745
Chr_1	2944347	2944526
Chr_1	2944707	2944736
Chr_1	2945479	2945500
Chr_1	2947237	2947322
Chr_1	2951011	2951034
Chr_1	2951542	2951657
Chr_1	2953003	2953249
Chr_1	2954245	2954457
Chr_1	2955874	2956050
Chr_1	2958750	2958943
Chr_1	2960006	2960043
Chr_1	2962773	2963217
Chr_1	2963855	2964953
Chr_1	2965057	2965282
Chr_1	2965868	2965925
Chr_1	2967838	2967917
Chr_1	2969223	2969267
Chr_1	2970287	2970388
Chr_1	2971298	2971341
Chr_1	2972044	2972110
Chr_1	2972754	2972829
Chr_1	2974374	2974526
Chr_1	2975062	2975103
Chr_1	2983369	2983450
Chr_1	2985771	2985793
Chr_1	2986854	2986902
Chr_1	2987939	2987964
Chr_1	3000545	3000616
Chr_1	3001582	3001638
Chr_1	3002955	3003282
Chr_1	3003692	3004416
Chr_1	3005541	3005596
Chr_1	3007944	3007964
Chr_1	3010928	3010953
Chr_1	3011497	3011524
Chr_1	3012600	3012623
Chr_1	3013536	3013559
Chr_1	3013731	3014008
Chr_1	3015531	3015624
Chr_1	3015952	3016380
Chr_1	3022016	3022052
Chr_1	3023258	3023282
Chr_1	3025067	3025182
Chr_1	3026054	3026389
Chr_1	3026941	3027237
Chr_1	3028507	3028675
Chr_1	3030208	3030264
Chr_1	3032594	3032894
Chr_1	3034778	3034886
Chr_1	3037126	3037147
Chr_1	3039672	3039902
Chr_1	3040843	3041117
Chr_1	3041434	3042199
Chr_1	3042301	3042335
Chr_1	3043030	3043206
Chr_1	3045746	3045766
Chr_1	3046612	3046631
Chr_1	3046995	3047096
Chr_1	3047939	3047959
Chr_1	3048749	3048769
Chr_1	3052128	3052741
Chr_1	3053429	3053539
Chr_1	3054261	3054334
Chr_1	3054484	3054596
Chr_1	3054720	3054798
Chr_1	3055401	3055482
Chr_1	3055702	3055778
Chr_1	3056395	3057597
Chr_1	3058915	3059097
Chr_1	3060046	3060303
Chr_1	3062350	3062390
Chr_1	3062764	3062855
Chr_1	3064412	3064442
Chr_1	3069152	3069218
Chr_1	3070938	3071000
Chr_1	3071110	3071492
Chr_1	3071827	3071905
Chr_1	3072351	3072377
Chr_1	3074064	3074082
Chr_1	3076024	3076146
Chr_1	3081479	3081668
Chr_1	3085826	3089123
Chr_1	3089624	3089661
Chr_1	3090329	3090349
Chr_1	3092235	3092380
Chr_1	3094287	3094311
Chr_1	3095375	3095426
Chr_1	3095664	3096302
Chr_1	3097865	3097992
Chr_1	3098143	3098248
[truncated: 23,410 more rows]
