# Supplementary material for: Small RNAs from the plant pathogenic fungus Sclerotinia sclerotiorum highlight host candidate genes associated with quantitative disease resistance
Source: Mol Plant Pathol. 2019 Jul 30;20(9):1279–97. doi: 10.1111/mpp.12841 (PMC6715603; doi:10.1111/mpp.12841)
Supplement: Supplementary file 8 — Data S3 Predicted targets in Arabidopsis thaliana genome for 374 abundant sRNAs produced by Sclerotinia sclerotiorum. [file MPP-20-1279-s008.xlsx]

## Sheet: Data S3
Data S3. Predicted targets in Arabidopsis thaliana genome for 374 abundant sRNAs produced by S. sclerotiorum
sRNA	Arabidopsis target	E value	UPE	sRNA start	sRNA end	Target start	Target end	sRNA sequence	Target sequence	Mechanism	Target annotation
139	AT5G54650.2	1	-1	1	22	250	271	UAUCCUUUGAUCUUGGAAGUCU	UGUUUUCCAGGAUCAAAGGAUA	Cleavage	| Symbols: Fh5, ATFH5 | formin homology5 | chr5:22197856-22201649 REVERSE LENGTH=2703
139	AT5G54650.1	1	-1	1	22	250	271	UAUCCUUUGAUCUUGGAAGUCU	UGUUUUCCAGGAUCAAAGGAUA	Cleavage	| Symbols: Fh5, ATFH5 | formin homology5 | chr5:22197856-22201649 REVERSE LENGTH=2703
140	AT5G54650.2	1	-1	1	23	249	271	UAUCCUUUGAUCUUGGAAGUCUU	AUGUUUUCCAGGAUCAAAGGAUA	Cleavage	| Symbols: Fh5, ATFH5 | formin homology5 | chr5:22197856-22201649 REVERSE LENGTH=2703
140	AT5G54650.1	1	-1	1	23	249	271	UAUCCUUUGAUCUUGGAAGUCUU	AUGUUUUCCAGGAUCAAAGGAUA	Cleavage	| Symbols: Fh5, ATFH5 | formin homology5 | chr5:22197856-22201649 REVERSE LENGTH=2703
233	AT4G25880.2	1	-1	1	21	1104	1124	UGAGGGAUGAAAUUUGGACGA	CAGUCCAGAUUUCAUUCCUCA	Cleavage	| Symbols: APUM6, PUM6 | pumilio 6 | chr4:13155518-13159078 FORWARD LENGTH=2568
233	AT4G25880.3	1	-1	1	21	1104	1124	UGAGGGAUGAAAUUUGGACGA	CAGUCCAGAUUUCAUUCCUCA	Cleavage	| Symbols: APUM6, PUM6 | pumilio 6 | chr4:13155518-13159070 FORWARD LENGTH=2577
233	AT4G25880.1	1	-1	1	21	1104	1124	UGAGGGAUGAAAUUUGGACGA	CAGUCCAGAUUUCAUUCCUCA	Cleavage	| Symbols: APUM6, PUM6 | pumilio 6 | chr4:13155518-13159078 FORWARD LENGTH=2586
119	AT1G52810.1	1.5	-1	1	22	429	450	UAUAAUCAUUCUUCAGGUCAAC	CAUGACCCGAAGAAUGAUUAUG	Cleavage	| Symbols: | 2-oxoglutarate (2OG) and Fe(II)-dependent oxygenase superfamily protein | chr1:19667127-19668237 FORWARD LENGTH=870
120	AT1G52810.1	1.5	-1	1	23	428	450	UAUAAUCAUUCUUCAGGUCAACA	UCAUGACCCGAAGAAUGAUUAUG	Cleavage	| Symbols: | 2-oxoglutarate (2OG) and Fe(II)-dependent oxygenase superfamily protein | chr1:19667127-19668237 FORWARD LENGTH=870
163	AT1G27470.1	1.5	-1	1	23	320	342	UAUUUGCUAGAUUGAGGACGAGA	UUGGGUUUUCAAUCUGGCAAAUA	Cleavage	| Symbols: | transducin family protein / WD-40 repeat family protein | chr1:9540368-9544218 REVERSE LENGTH=2433
182	AT1G72110.2	1.5	-1	1	22	1332	1353	UCCAAUGAUGAGAUCACAAGCU	CCUUUGUGAUCUCAUCAUUGAA	Cleavage	| Symbols: | O-acyltransferase (WSD1-like) family protein | chr1:27129253-27131354 REVERSE LENGTH=1413
182	AT1G72110.1	1.5	-1	1	22	1359	1380	UCCAAUGAUGAGAUCACAAGCU	CCUUUGUGAUCUCAUCAUUGAA	Cleavage	| Symbols: | O-acyltransferase (WSD1-like) family protein | chr1:27129253-27131354 REVERSE LENGTH=1440
191	AT4G26470.2	1.5	-1	1	22	251	272	UCGAGCGAGAUCUCUAGCAUCU	GGAAGCUAGAGAUCUCGUUCGA	Cleavage	| Symbols: | Calcium-binding EF-hand family protein | chr4:13371377-13372197 FORWARD LENGTH=636
191	AT4G26470.1	1.5	-1	1	22	251	272	UCGAGCGAGAUCUCUAGCAUCU	GGAAGCUAGAGAUCUCGUUCGA	Cleavage	| Symbols: | Calcium-binding EF-hand family protein | chr4:13371377-13372343 FORWARD LENGTH=696
197	AT3G55160.1	1.5	-1	1	23	4843	4865	UCUAAUGCUUCAGUGACUUGACU	CAGAAAGUUCCUGAAGCAUUAGA	Cleavage	| Symbols: | unknown protein; EXPRESSED IN: 11 plant structures; EXPRESSED DURING: 4 anthesis, F mature embryo stage, petal differentiation and expansion stage, E expanded cotyledon stage, D bilateral stage; CONTAINS InterPro DOMAIN/s: Protein of unknown function DUF2428, death-receptor-like (InterPro:IPR019442); Has 357 Blast hits to 330 proteins in 163 species: Archae - 0; Bacteria - 0; Metazoa…
20	AT1G22770.1	1.5	-1	1	22	36	57	UAAGGAAGAGAAUUGGAGAAAU	UGGUCUUCAGUUCUCUUCCUUG	Cleavage	| Symbols: GI, FB | gigantea protein (GI) | chr1:8062398-8067447 FORWARD LENGTH=3522
211	AT2G26430.1	1.5	-1	1	23	35	57	UGAAGUCUUCGGCUGCUUGUGCC	CCGACGAGCAGCUGAAGGCUUCA	Cleavage	| Symbols: RCY1, ATRCY1 | arginine-rich cyclin 1 | chr2:11243433-11245504 REVERSE LENGTH=1251
234	AT5G53790.1	1.5	-1	1	20	558	577	UGAGGGGGUAGAGCAUUUGC	CCAAAUGUUUUACCUCCUCA	Cleavage	| Symbols: | Protein of unknown function (DUF295) | chr5:21843501-21845261 FORWARD LENGTH=1143
273	AT4G37250.1	1.5	-1	1	22	1251	1272	UGCAUUGUGACCGUUUUUUGAC	CGAAGAAAGCGGUUACAAUGCA	Cleavage	| Symbols: | Leucine-rich repeat protein kinase family protein | chr4:17527789-17530191 REVERSE LENGTH=2307
274	AT4G37250.1	1.5	-1	1	23	1250	1272	UGCAUUGUGACCGUUUUUUGACU	ACGAAGAAAGCGGUUACAAUGCA	Cleavage	| Symbols: | Leucine-rich repeat protein kinase family protein | chr4:17527789-17530191 REVERSE LENGTH=2307
275	AT1G25375.1	1.5	-1	1	22	1344	1365	UGCCAGGUUCUCGAUAUGCGAC	GCUGCAUAUCGAGAAGCUGGCA	Cleavage	| Symbols: | Metallo-hydrolase/oxidoreductase superfamily protein | chr1:8900279-8903220 REVERSE LENGTH=1575
326	AT4G00300.2	1.5	-1	1	23	799	821	UUAUCAGGAUCAACUUCAAUACC	AGUCGUGAAGUUGGUCCUGAUAA	Cleavage	| Symbols: | fringe-related protein | chr4:128690-130126 FORWARD LENGTH=1437
326	AT4G00300.1	1.5	-1	1	23	1720	1742	UUAUCAGGAUCAACUUCAAUACC	AGUCGUGAAGUUGGUCCUGAUAA	Cleavage	| Symbols: | fringe-related protein | chr4:126509-130126 FORWARD LENGTH=2358
327	AT1G36310.2	1.5	-1	1	22	416	437	UUAUCCGAGUAGAUUUUGAACU	UGAUUAAAAUCUGUUCGGAUAA	Cleavage	| Symbols: | S-adenosyl-L-methionine-dependent methyltransferases superfamily protein | chr1:13669644-13670934 FORWARD LENGTH=1215
327	AT1G36310.1	1.5	-1	1	22	416	437	UUAUCCGAGUAGAUUUUGAACU	UGAUUAAAAUCUGUUCGGAUAA	Cleavage	| Symbols: | S-adenosyl-L-methionine-dependent methyltransferases superfamily protein | chr1:13669644-13670934 FORWARD LENGTH=1215
51	AT2G31660.1	1.5	-1	1	22	208	229	UACGAUCUUCAGGUGACCAAGA	AACUGGUCACCUGAGGAUUGUG	Cleavage	| Symbols: SAD2, URM9 | ARM repeat superfamily protein | chr2:13464519-13471353 FORWARD LENGTH=3123
52	AT2G31660.1	1.5	-1	1	23	207	229	UACGAUCUUCAGGUGACCAAGAU	GAACUGGUCACCUGAGGAUUGUG	Cleavage	| Symbols: SAD2, URM9 | ARM repeat superfamily protein | chr2:13464519-13471353 FORWARD LENGTH=3123
61	AT1G75120.1	1.5	-1	1	22	390	411	UACUGCAAUGAUCUCUUUAAGG	CAAUAAAGAGAUCAUUGUAGUU	Cleavage	| Symbols: RRA1 | Nucleotide-diphospho-sugar transferase family protein | chr1:28197022-28198656 REVERSE LENGTH=1209
61	AT5G43430.2	1.5	-1	1	22	162	183	UACUGCAAUGAUCUCUUUAAGG	UGCUAAAGAGGUUAUUGCAGUG	Cleavage	| Symbols: ETFBETA | electron transfer flavoprotein beta | chr5:17453656-17454872 FORWARD LENGTH=537
61	AT5G43430.3	1.5	-1	1	22	66	87	UACUGCAAUGAUCUCUUUAAGG	UGCUAAAGAGGUUAUUGCAGUG	Cleavage	| Symbols: ETFBETA | electron transfer flavoprotein beta | chr5:17453831-17455111 FORWARD LENGTH=660
61	AT5G43430.1	1.5	-1	1	22	162	183	UACUGCAAUGAUCUCUUUAAGG	UGCUAAAGAGGUUAUUGCAGUG	Cleavage	| Symbols: ETFBETA | electron transfer flavoprotein beta | chr5:17453656-17455111 FORWARD LENGTH=756
100	AT2G29090.2	2	-1	1	22	133	154	UAGGAGGUAGUCGUAUUCUACU	CAAAGACUACGGCUACCUCCUG	Cleavage	| Symbols: CYP707A2 | cytochrome P450, family 707, subfamily A, polypeptide 2 | chr2:12495038-12499080 REVERSE LENGTH=1449
100	AT2G29090.1	2	-1	1	22	133	154	UAGGAGGUAGUCGUAUUCUACU	CAAAGACUACGGCUACCUCCUG	Cleavage	| Symbols: CYP707A2 | cytochrome P450, family 707, subfamily A, polypeptide 2 | chr2:12495038-12499080 REVERSE LENGTH=1449
107	AT5G01110.1	2	-1	1	22	818	839	UAGGCGUUGAUCGAUGUAUUGA	AUAAUACAUUGAUUAGUGCCUA	Cleavage	| Symbols: | Tetratricopeptide repeat (TPR)-like superfamily protein | chr5:42114-44303 REVERSE LENGTH=2190
109	AT2G37460.1	2	-1	1	22	1075	1096	UAGUAAUGAUUUCAGGAUUGCU	GUUGAUCAUGAAGUCAUUACUA	Cleavage	| Symbols: | nodulin MtN21 /EamA-like transporter family protein | chr2:15726667-15729010 REVERSE LENGTH=1143
11	AT3G05530.1	2	-1	1	22	867	888	UAACAUAGUCCUCUGCCUUUUA	GGAAGUGCAGAGGACUAUGUUG	Cleavage	| Symbols: RPT5A, ATS6A.2 | regulatory particle triple-A ATPase 5A | chr3:1603540-1605993 FORWARD LENGTH=1275
110	AT5G45160.1	2	-1	1	22	1146	1167	UAGUCGGAUCUUGAUGGAUCGA	GGAAUCCUUUAAGAUCCGACUG	Cleavage	| Symbols: | Root hair defective 3 GTP-binding protein (RHD3) | chr5:18264991-18270035 FORWARD LENGTH=2505
119	AT4G10320.1	2	-1	1	22	427	448	UAUAAUCAUUCUUCAGGUCAAC	AUUGAUUUUAAGAAUGAUUAUA	Cleavage	| Symbols: | tRNA synthetase class I (I, L, M and V) family protein | chr4:6397526-6404509 REVERSE LENGTH=3573
119	AT3G26000.1	2	-1	1	22	211	232	UAUAAUCAUUCUUCAGGUCAAC	GAGGAUUUGGAGGAUGAUUAUA	Cleavage	| Symbols: | Ribonuclease inhibitor | chr3:9507042-9508542 REVERSE LENGTH=1362
12	AT3G05530.1	2	-1	1	23	866	888	UAACAUAGUCCUCUGCCUUUUAC	GGGAAGUGCAGAGGACUAUGUUG	Cleavage	| Symbols: RPT5A, ATS6A.2 | regulatory particle triple-A ATPase 5A | chr3:1603540-1605993 FORWARD LENGTH=1275
120	AT4G10320.1	2	-1	1	23	426	448	UAUAAUCAUUCUUCAGGUCAACA	GAUUGAUUUUAAGAAUGAUUAUA	Cleavage	| Symbols: | tRNA synthetase class I (I, L, M and V) family protein | chr4:6397526-6404509 REVERSE LENGTH=3573
120	AT3G26000.1	2	-1	1	23	210	232	UAUAAUCAUUCUUCAGGUCAACA	UGAGGAUUUGGAGGAUGAUUAUA	Cleavage	| Symbols: | Ribonuclease inhibitor | chr3:9507042-9508542 REVERSE LENGTH=1362
127	AT1G71010.1	2	-1	1	22	3877	3898	UAUAUUCCUGUGGAUUGAUGCC	GCUAUCAAUUCAAAGGAAUAUA	Translation	| Symbols: FAB1C | FORMS APLOID AND BINUCLEATE CELLS 1C | chr1:26782839-26788712 FORWARD LENGTH=4947
128	AT1G71010.1	2	-1	1	23	3876	3898	UAUAUUCCUGUGGAUUGAUGCCA	UGCUAUCAAUUCAAAGGAAUAUA	Translation	| Symbols: FAB1C | FORMS APLOID AND BINUCLEATE CELLS 1C | chr1:26782839-26788712 FORWARD LENGTH=4947
129	AT5G64730.1	2	-1	1	22	466	487	UAUCACUAAUAAUCUCUGUGCU	AAGACUGAGAUUAUUGGUGGUA	Cleavage	| Symbols: | Transducin/WD40 repeat-like superfamily protein | chr5:25873146-25875021 FORWARD LENGTH=900
13	AT3G05530.1	2	-1	1	24	865	888	UAACAUAGUCCUCUGCCUUUUACU	AGGGAAGUGCAGAGGACUAUGUUG	Cleavage	| Symbols: RPT5A, ATS6A.2 | regulatory particle triple-A ATPase 5A | chr3:1603540-1605993 FORWARD LENGTH=1275
130	AT1G06230.1	2	-1	1	23	1938	1960	UAUCAGGAUCAACUUCAAUACCU	AGAAAUUGAAGUUGAUAUUGAUA	Cleavage	| Symbols: GTE4 | global transcription factor group E4 | chr1:1907626-1910183 FORWARD LENGTH=2301
130	AT1G06230.3	2	-1	1	23	1938	1960	UAUCAGGAUCAACUUCAAUACCU	AGAAAUUGAAGUUGAUAUUGAUA	Cleavage	| Symbols: GTE4 | global transcription factor group E4 | chr1:1907626-1910183 FORWARD LENGTH=2301
130	AT1G06230.2	2	-1	1	23	1938	1960	UAUCAGGAUCAACUUCAAUACCU	AGAAAUUGAAGUUGAUAUUGAUA	Cleavage	| Symbols: GTE4 | global transcription factor group E4 | chr1:1907626-1910183 FORWARD LENGTH=2301
130	AT5G35210.2	2	-1	1	23	1032	1054	UAUCAGGAUCAACUUCAAUACCU	UGAAAUUGGAUUUGAUCCUGAUA	Cleavage	| Symbols: | metalloendopeptidases;zinc ion binding;DNA binding | chr5:13476213-13482238 REVERSE LENGTH=4620
130	AT5G35210.1	2	-1	1	23	1032	1054	UAUCAGGAUCAACUUCAAUACCU	UGAAAUUGGAUUUGAUCCUGAUA	Cleavage	| Symbols: | metalloendopeptidases;zinc ion binding;DNA binding | chr5:13474499-13482238 REVERSE LENGTH=5121
14	AT2G04350.1	2	-1	1	22	1266	1287	UAACAUUUUUUCUAGACUCUGG	CUGGGGUUUGGAGAAAAUGUUA	Cleavage	| Symbols: LACS8 | AMP-dependent synthetase and ligase family protein | chr2:1516086-1519178 FORWARD LENGTH=2163
14	AT2G04350.2	2	-1	1	22	1266	1287	UAACAUUUUUUCUAGACUCUGG	CUGGGGUUUGGAGAAAAUGUUA	Cleavage	| Symbols: LACS8 | AMP-dependent synthetase and ligase family protein | chr2:1516086-1519178 FORWARD LENGTH=2163
144	AT3G18140.2	2	-1	1	19	154	172	UAUGAUGAUUGCAAGUUGC	GCAGCUUGCAAUCCUCAUA	Cleavage	| Symbols: | Transducin/WD40 repeat-like superfamily protein | chr3:6213225-6214567 REVERSE LENGTH=675
144	AT3G18140.1	2	-1	1	19	154	172	UAUGAUGAUUGCAAGUUGC	GCAGCUUGCAAUCCUCAUA	Cleavage	| Symbols: | Transducin/WD40 repeat-like superfamily protein | chr3:6212743-6214567 REVERSE LENGTH=918
145	AT3G18140.2	2	-1	1	20	153	172	UAUGAUGAUUGCAAGUUGCG	UGCAGCUUGCAAUCCUCAUA	Cleavage	| Symbols: | Transducin/WD40 repeat-like superfamily protein | chr3:6213225-6214567 REVERSE LENGTH=675
145	AT3G18140.1	2	-1	1	20	153	172	UAUGAUGAUUGCAAGUUGCG	UGCAGCUUGCAAUCCUCAUA	Cleavage	| Symbols: | Transducin/WD40 repeat-like superfamily protein | chr3:6212743-6214567 REVERSE LENGTH=918
146	AT3G18140.2	2	-1	1	21	152	172	UAUGAUGAUUGCAAGUUGCGC	CUGCAGCUUGCAAUCCUCAUA	Cleavage	| Symbols: | Transducin/WD40 repeat-like superfamily protein | chr3:6213225-6214567 REVERSE LENGTH=675
146	AT3G18140.1	2	-1	1	21	152	172	UAUGAUGAUUGCAAGUUGCGC	CUGCAGCUUGCAAUCCUCAUA	Cleavage	| Symbols: | Transducin/WD40 repeat-like superfamily protein | chr3:6212743-6214567 REVERSE LENGTH=918
147	AT3G18140.2	2	-1	1	22	151	172	UAUGAUGAUUGCAAGUUGCGCU	GCUGCAGCUUGCAAUCCUCAUA	Cleavage	| Symbols: | Transducin/WD40 repeat-like superfamily protein | chr3:6213225-6214567 REVERSE LENGTH=675
147	AT3G18140.1	2	-1	1	22	151	172	UAUGAUGAUUGCAAGUUGCGCU	GCUGCAGCUUGCAAUCCUCAUA	Cleavage	| Symbols: | Transducin/WD40 repeat-like superfamily protein | chr3:6212743-6214567 REVERSE LENGTH=918
149	AT2G32660.1	2	-1	1	22	105	126	UAUGAUUUCUGUUUCAGGGGCU	CCAUUUUGAAACAGAGAUCAUA	Cleavage	| Symbols: AtRLP22, RLP22 | receptor like protein 22 | chr2:13853897-13855666 REVERSE LENGTH=1770
149	AT2G17600.1	2	-1	1	22	252	273	UAUGAUUUCUGUUUCAGGGGCU	AAACACUGAAAUAGAGAUCAUA	Cleavage	| Symbols: | Cysteine/Histidine-rich C1 domain family protein | chr2:7654477-7656219 REVERSE LENGTH=1743
15	AT2G04350.1	2	-1	1	24	1264	1287	UAACAUUUUUUCUAGACUCUGGGG	GCCUGGGGUUUGGAGAAAAUGUUA	Cleavage	| Symbols: LACS8 | AMP-dependent synthetase and ligase family protein | chr2:1516086-1519178 FORWARD LENGTH=2163
15	AT2G04350.2	2	-1	1	24	1264	1287	UAACAUUUUUUCUAGACUCUGGGG	GCCUGGGGUUUGGAGAAAAUGUUA	Cleavage	| Symbols: LACS8 | AMP-dependent synthetase and ligase family protein | chr2:1516086-1519178 FORWARD LENGTH=2163
150	AT2G32660.1	2	-1	1	23	104	126	UAUGAUUUCUGUUUCAGGGGCUU	ACCAUUUUGAAACAGAGAUCAUA	Cleavage	| Symbols: AtRLP22, RLP22 | receptor like protein 22 | chr2:13853897-13855666 REVERSE LENGTH=1770
150	AT2G17600.1	2	-1	1	23	251	273	UAUGAUUUCUGUUUCAGGGGCUU	AAAACACUGAAAUAGAGAUCAUA	Cleavage	| Symbols: | Cysteine/Histidine-rich C1 domain family protein | chr2:7654477-7656219 REVERSE LENGTH=1743
159	AT1G23000.1	2	-1	1	22	766	787	UAUUGGUGAGGUUUUGAAUACU	ACUAAUCACAACCUCACCAAUA	Cleavage	| Symbols: | Heavy metal transport/detoxification superfamily protein | chr1:8143614-8144865 FORWARD LENGTH=1077
162	AT4G13510.1	2	-1	1	22	1064	1085	UAUUUGAGUUUCUGAGUGAUCG	AGCUCGCUGAGAAGCUCAAAUA	Cleavage	| Symbols: AMT1;1, ATAMT1, ATAMT1;1 | ammonium transporter 1;1 | chr4:7858220-7859725 FORWARD LENGTH=1506
166	AT3G56650.1	2	-1	1	23	760	782	UCAAAAGGAUCAAGAAUGGCAUA	GAAGCCAUUCUUGAUUCUUUUCA	Cleavage	| Symbols: | Mog1/PsbP/DUF1795-like photosystem II reaction center PsbP family protein | chr3:20984807-20985913 FORWARD LENGTH=789
168	AT5G21080.1	2	-1	1	21	687	707	UCAAUGGGAGCAACUUUGACC	CAACAAGGUUGCUUCCAUUGA	Cleavage	| Symbols: | Uncharacterized protein | chr5:7158035-7162906 REVERSE LENGTH=3078
169	AT5G21080.1	2	-1	1	22	686	707	UCAAUGGGAGCAACUUUGACCA	ACAACAAGGUUGCUUCCAUUGA	Cleavage	| Symbols: | Uncharacterized protein | chr5:7158035-7162906 REVERSE LENGTH=3078
175	AT1G50360.1	2	-1	1	22	2021	2042	UCAGAAUAGAUGAGAAUAUCGU	CUAGUAUGCUCAUUUAUUCUGA	Cleavage	| Symbols: VIIIA, ATVIIIA | P-loop containing nucleoside triphosphate hydrolases superfamily protein | chr1:18650688-18657106 FORWARD LENGTH=3462
176	AT1G50360.1	2	-1	1	23	2020	2042	UCAGAAUAGAUGAGAAUAUCGUC	UCUAGUAUGCUCAUUUAUUCUGA	Cleavage	| Symbols: VIIIA, ATVIIIA | P-loop containing nucleoside triphosphate hydrolases superfamily protein | chr1:18650688-18657106 FORWARD LENGTH=3462
180	AT1G66930.1	2	-1	1	21	1292	1312	UCAUUGUAGUCUUUUCCGAGA	UCUCGGAAAAGACUUCAGUGA	Cleavage	| Symbols: | Protein kinase superfamily protein | chr1:24970523-24973069 FORWARD LENGTH=2025
180	AT3G10980.1	2	-1	1	21	843	863	UCAUUGUAGUCUUUUCCGAGA	ACUUGGGAAAGAUUAUAAUGA	Cleavage	| Symbols: | PLAC8 family protein | chr3:3438810-3440501 FORWARD LENGTH=1692
181	AT1G66930.1	2	-1	1	24	1289	1312	UCAUUGUAGUCUUUUCCGAGAACU	UCAUCUCGGAAAAGACUUCAGUGA	Cleavage	| Symbols: | Protein kinase superfamily protein | chr1:24970523-24973069 FORWARD LENGTH=2025
181	AT3G10980.1	2	-1	1	24	840	863	UCAUUGUAGUCUUUUCCGAGAACU	UCCACUUGGGAAAGAUUAUAAUGA	Cleavage	| Symbols: | PLAC8 family protein | chr3:3438810-3440501 FORWARD LENGTH=1692
19	AT2G20740.2	2	-1	1	22	144	165	UAAGACUAUGAAUCCCGCAGAA	GUAUAUGGGAUUCAUAGUCUUG	Cleavage	| Symbols: | Tetraspanin family protein | chr2:8935911-8937292 FORWARD LENGTH=543
19	AT2G20740.1	2	-1	1	22	267	288	UAAGACUAUGAAUCCCGCAGAA	GUAUAUGGGAUUCAUAGUCUUG	Cleavage	| Symbols: | Tetraspanin family protein | chr2:8935788-8937292 FORWARD LENGTH=666
195	AT1G31450.1	2	-1	1	22	159	180	UCGGGGGAGAGCAUCGUUGGCU	UCUCAACGCUGCUUUCCUCCGA	Cleavage	| Symbols: | Eukaryotic aspartyl protease family protein | chr1:11259872-11261209 REVERSE LENGTH=1338
20	AT5G05630.1	2	-1	1	22	439	460	UAAGGAAGAGAAUUGGAGAAAU	CUUUAUCCGAUUCUCUUCCUUG	Cleavage	| Symbols: | Amino acid permease family protein | chr5:1682541-1684013 FORWARD LENGTH=1473
20	AT5G03830.1	2	-1	1	22	645	666	UAAGGAAGAGAAUUGGAGAAAU	GGUUCUCGAAUUCUCUUUCUUG	Cleavage	| Symbols: | CDK inhibitor P21 binding protein | chr5:1018666-1020129 FORWARD LENGTH=837
205	AT3G53490.1	2	-1	1	22	611	632	UCUUCGAACAGCUUGGCGAACU	GGUUUCUCAAGCUGUUCGAAGA	Cleavage	| Symbols: | unknown protein; FUNCTIONS IN: molecular_function unknown; INVOLVED IN: biological_process unknown; LOCATED IN: endomembrane system; BEST Arabidopsis thaliana protein match is: unknown protein (TAIR:AT5G02720.1); Has 70 Blast hits to 70 proteins in 13 species: Archae - 0; Bacteria - 0; Metazoa - 0; Fungi - 0; Plants - 70; Viruses - 0; Other Eukaryotes - 0 (source: NCBI BLink). | chr3…
206	AT5G42390.1	2	-1	1	23	1743	1765	UCUUGGUGACAUCGAAUUCGGAU	UAAAGAAUUUGGUGUCACCAGGG	Cleavage	| Symbols: | Insulinase (Peptidase family M16) family protein | chr5:16945308-16952647 FORWARD LENGTH=3798
208	AT4G39955.1	2	-1	1	22	469	490	UGAACAUAUCGUCUUCCGGGUA	GACUCGGAGGAUGGUAUGUUCA	Cleavage	| Symbols: | alpha/beta-Hydrolases superfamily protein | chr4:18530573-18532088 FORWARD LENGTH=987
21	AT5G46490.2	2	-1	1	23	2277	2299	UAAGGCGGUCCAGAAUUUUGAUG	CCUCAAAUCUCUGGACCGCCUUA	Cleavage	| Symbols: | Disease resistance protein (TIR-NBS-LRR class) family | chr5:18850848-18853843 FORWARD LENGTH=2577
21	AT3G57030.1	2	-1	1	23	821	843	UAAGGCGGUCCAGAAUUUUGAUG	AUGGAGAAUUCUGGGUCGCUUUA	Cleavage	| Symbols: | Calcium-dependent phosphotriesterase superfamily protein | chr3:21101653-21103204 REVERSE LENGTH=1125
211	AT4G34138.1	2	-1	1	23	1260	1282	UGAAGUCUUCGGCUGCUUGUGCC	GAUGCAAGUAGUUGGAGACUUCA	Cleavage	| Symbols: UGT73B1 | UDP-glucosyl transferase 73B1 | chr4:16348267-16349858 REVERSE LENGTH=1467
211	AT5G07970.1	2	-1	1	23	3024	3046	UGAAGUCUUCGGCUGCUUGUGCC	CUCCAAAGCAGCUGAAGAUUUCA	Cleavage	| Symbols: | dentin sialophosphoprotein-related | chr5:2544126-2547916 REVERSE LENGTH=3294
211	AT5G07980.1	2	-1	1	23	4242	4264	UGAAGUCUUCGGCUGCUUGUGCC	CUCCAAAGCAGCUGAAGAUUUCA	Cleavage	| Symbols: | dentin sialophosphoprotein-related | chr5:2549432-2554669 REVERSE LENGTH=4506
216	AT1G70940.1	2	-1	1	23	1658	1680	UGACGUUGCUACUGAAUUCUGCU	GUGGGAAUUCAGUGGCAACGUUU	Cleavage	| Symbols: PIN3, ATPIN3 | Auxin efflux carrier family protein | chr1:26743170-26745871 FORWARD LENGTH=1923
225	AT4G02660.1	2	-1	1	22	4647	4668	UGAGAUGAGAUUCUGUAAAAGC	UUUUCUAGAGAAUCUCAUCUCA	Cleavage	| Symbols: | Beige/BEACH domain ;WD domain, G-beta repeat protein | chr4:1159927-1173791 REVERSE LENGTH=10584
225	AT5G21990.1	2	-1	1	22	861	882	UGAGAUGAGAUUCUGUAAAAGC	AACUUUCCAGAAUUUCAUUUCA	Cleavage	| Symbols: TPR7 | Tetratricopeptide repeat (TPR)-like superfamily protein | chr5:7273395-7276318 FORWARD LENGTH=1665
226	AT4G02660.1	2	-1	1	23	4646	4668	UGAGAUGAGAUUCUGUAAAAGCG	GUUUUCUAGAGAAUCUCAUCUCA	Cleavage	| Symbols: | Beige/BEACH domain ;WD domain, G-beta repeat protein | chr4:1159927-1173791 REVERSE LENGTH=10584
226	AT5G21990.1	2	-1	1	23	860	882	UGAGAUGAGAUUCUGUAAAAGCG	GAACUUUCCAGAAUUUCAUUUCA	Cleavage	| Symbols: TPR7 | Tetratricopeptide repeat (TPR)-like superfamily protein | chr5:7273395-7276318 FORWARD LENGTH=1665
232	AT1G12740.1	2	-1	1	22	689	710	UGAGGCAUAUUCUUUGACAGUC	AAAUGUUGAGGAAUAUGCUUCA	Cleavage	| Symbols: CYP87A2 | cytochrome P450, family 87, subfamily A, polypeptide 2 | chr1:4342462-4344569 FORWARD LENGTH=1419
232	AT1G12740.2	2	-1	1	22	707	728	UGAGGCAUAUUCUUUGACAGUC	AAAUGUUGAGGAAUAUGCUUCA	Cleavage	| Symbols: CYP87A2 | cytochrome P450, family 87, subfamily A, polypeptide 2 | chr1:4342462-4344569 FORWARD LENGTH=1437
237	AT3G42630.1	2	-1	1	22	919	940	UGAGGUGUAGAUUCCGGGAGUU	CUCUUCUGGGAUCUACAUCUCA	Cleavage	| Symbols: | Pentatricopeptide repeat (PPR) superfamily protein | chr3:14722314-14723635 FORWARD LENGTH=1248
250	AT5G12150.2	2	-1	1	23	2062	2084	UGAUGGCUUUGAGCAUCCAGCCU	CUCCCAGAUGCUCAAAGCCAUCA	Cleavage	| Symbols: | Rho GTPase activation protein (RhoGAP) with PH domain | chr5:3924632-3930100 REVERSE LENGTH=2319
250	AT5G12150.1	2	-1	1	23	2062	2084	UGAUGGCUUUGAGCAUCCAGCCU	CUCCCAGAUGCUCAAAGCCAUCA	Cleavage	| Symbols: | Rho GTPase activation protein (RhoGAP) with PH domain | chr5:3924393-3930100 REVERSE LENGTH=2484
280	AT3G12770.1	2	-1	1	21	683	703	UGCGAGUGAGAGCAUUGAGCU	UUCUCAAUGCUUUCACUUGCU	Cleavage	| Symbols: MEF22 | mitochondrial editing factor 22 | chr3:4057027-4059193 REVERSE LENGTH=2085
283	AT1G78220.1	2	-1	1	24	556	579	UGCGUUUUCAGUAGAUAUAAGACG	AUCCAUAAAUCUAUUGAAAGCGCA	Cleavage	| Symbols: GF14 PI, GRF13 | general regulatory factor 13 | chr1:29425721-29427181 REVERSE LENGTH=738
302	AT1G29180.1	2	-1	1	22	566	587	UGUAUGCAAGAGUAGGGUUCUG	GUAACCUCUACUCUUGUAUACA	Cleavage	| Symbols: | Cysteine/Histidine-rich C1 domain family protein | chr1:10199628-10200962 FORWARD LENGTH=1335
307	AT2G03750.1	2	-1	1	22	239	260	UGUGGCUUGAAGAGUUUUUGAA	UCCAAAAACACUUCAAGCCACG	Cleavage	| Symbols: | P-loop containing nucleoside triphosphate hydrolases superfamily protein | chr2:1147968-1149023 REVERSE LENGTH=1056
307	AT3G14460.1	2	-1	1	22	1177	1198	UGUGGCUUGAAGAGUUUUUGAA	UCAAAGAAUUUUUCAAGCUACA	Cleavage	| Symbols: | LRR and NB-ARC domains-containing disease resistance protein | chr3:4851990-4856264 REVERSE LENGTH=4275
308	AT2G03750.1	2	-1	1	23	238	260	UGUGGCUUGAAGAGUUUUUGAAG	GUCCAAAAACACUUCAAGCCACG	Cleavage	| Symbols: | P-loop containing nucleoside triphosphate hydrolases superfamily protein | chr2:1147968-1149023 REVERSE LENGTH=1056
308	AT3G14460.1	2	-1	1	23	1176	1198	UGUGGCUUGAAGAGUUUUUGAAG	AUCAAAGAAUUUUUCAAGCUACA	Cleavage	| Symbols: | LRR and NB-ARC domains-containing disease resistance protein | chr3:4851990-4856264 REVERSE LENGTH=4275
309	AT2G47300.3	2	-1	1	22	1714	1735	UGUGGGAUUGCUUUGUAGGCCU	ACUCUUACAGAGCAAUCUCAUA	Cleavage	| Symbols: | ribonuclease Ps | chr2:19419333-19422076 FORWARD LENGTH=1980
309	AT2G47300.2	2	-1	1	22	2215	2236	UGUGGGAUUGCUUUGUAGGCCU	ACUCUUACAGAGCAAUCUCAUA	Cleavage	| Symbols: | ribonuclease Ps | chr2:19418733-19422076 FORWARD LENGTH=2481
310	AT2G48020.2	2	-1	1	22	837	858	UGUGUAGAUACGUAUUCCGCCU	CAACGGAAUAUGUUUCUACACA	Cleavage	| Symbols: | Major facilitator superfamily protein | chr2:19644441-19647007 FORWARD LENGTH=1392
310	AT2G48020.1	2	-1	1	22	837	858	UGUGUAGAUACGUAUUCCGCCU	CAACGGAAUAUGUUUCUACACA	Cleavage	| Symbols: | Major facilitator superfamily protein | chr2:19644441-19647007 FORWARD LENGTH=1392
312	AT5G37920.1	2	-1	1	22	309	330	UGUUGAGAAUGUAGUCAAAGCU	CCUUUUGAUUGCAUUCUUGACA	Cleavage	| Symbols: | Family of unknown function (DUF577) | chr5:15099341-15101170 REVERSE LENGTH=1830
313	AT5G37920.1	2	-1	1	23	308	330	UGUUGAGAAUGUAGUCAAAGCUA	CCCUUUUGAUUGCAUUCUUGACA	Cleavage	| Symbols: | Family of unknown function (DUF577) | chr5:15099341-15101170 REVERSE LENGTH=1830
320	AT1G47960.1	2	-1	1	24	471	494	UUACUGUGAAGAAUGGCUUGGCUC	GACUAGAGCCAUUUUUUAUAGUAA	Cleavage	| Symbols: C/VIF1, ATC/VIF1 | cell wall / vacuolar inhibitor of fructosidase 1 | chr1:17681954-17683516 REVERSE LENGTH=618
320	AT1G34480.1	2	-1	1	24	1632	1655	UUACUGUGAAGAAUGGCUUGGCUC	AGAAAAAGAUAUUCUUCGCAGUAA	Cleavage	| Symbols: | Cysteine/Histidine-rich C1 domain family protein | chr1:12607276-12609084 FORWARD LENGTH=1809
326	AT2G39240.1	2	-1	1	23	1585	1607	UUAUCAGGAUCAACUUCAAUACC	GAUGAUGACGUUGAUCCUGAUAA	Cleavage	| Symbols: | RNA polymerase I specific transcription initiation factor RRN3 protein | chr2:16384786-16387827 REVERSE LENGTH=1722
326	AT5G35210.2	2	-1	1	23	1033	1055	UUAUCAGGAUCAACUUCAAUACC	GAAAUUGGAUUUGAUCCUGAUAG	Cleavage	| Symbols: | metalloendopeptidases;zinc ion binding;DNA binding | chr5:13476213-13482238 REVERSE LENGTH=4620
326	AT5G35210.1	2	-1	1	23	1033	1055	UUAUCAGGAUCAACUUCAAUACC	GAAAUUGGAUUUGAUCCUGAUAG	Cleavage	| Symbols: | metalloendopeptidases;zinc ion binding;DNA binding | chr5:13474499-13482238 REVERSE LENGTH=5121
326	AT5G16240.1	2	-1	1	23	817	839	UUAUCAGGAUCAACUUCAAUACC	CUCUUUGAAAUUGAUCCUGAUAC	Cleavage	| Symbols: | Plant stearoyl-acyl-carrier-protein desaturase family protein | chr5:5306981-5309639 FORWARD LENGTH=1185
327	AT3G30430.1	2	-1	1	22	42	63	UUAUCCGAGUAGAUUUUGAACU	UCCUCAAGAUCUACUCGGAGAA	Cleavage	| Symbols: | F-box family protein | chr3:12064952-12065296 FORWARD LENGTH=345
328	AT2G46920.2	2	-1	1	24	991	1014	UUCAUAGUCUUAGAGAAGAACGCC	GAAGGUCUUCUUUGGGAUUAUGAA	Cleavage	| Symbols: POL | Protein phosphatase 2C family protein | chr2:19278106-19280921 REVERSE LENGTH=2571
328	AT2G46920.1	2	-1	1	24	991	1014	UUCAUAGUCUUAGAGAAGAACGCC	GAAGGUCUUCUUUGGGAUUAUGAA	Cleavage	| Symbols: POL | Protein phosphatase 2C family protein | chr2:19278106-19280921 REVERSE LENGTH=2571
331	AT1G72110.2	2	-1	1	22	1333	1354	UUCCAAUGAUGAGAUCACAAGC	CUUUGUGAUCUCAUCAUUGAAG	Cleavage	| Symbols: | O-acyltransferase (WSD1-like) family protein | chr1:27129253-27131354 REVERSE LENGTH=1413
331	AT1G72110.1	2	-1	1	22	1360	1381	UUCCAAUGAUGAGAUCACAAGC	CUUUGUGAUCUCAUCAUUGAAG	Cleavage	| Symbols: | O-acyltransferase (WSD1-like) family protein | chr1:27129253-27131354 REVERSE LENGTH=1440
333	AT3G56550.1	2	-1	1	22	812	833	UUCCAGGUCAGUAUAUCUUUGA	AAAGAGAUGUGUUGACCUGGAA	Cleavage	| Symbols: | Pentatricopeptide repeat (PPR) superfamily protein | chr3:20952896-20954641 REVERSE LENGTH=1746
338	AT1G57760.1	2	-1	1	23	62	84	UUCGAUAGAAAUUGCAGAAUCCU	UUAUUCCUGUAAUUUCUGUCGAA	Cleavage	| Symbols: | Protein of unknown function (DUF784) | chr1:21390082-21390429 FORWARD LENGTH=348
340	AT5G26120.1	2	-1	1	22	1950	1971	UUCGGAUUCUGUCGGCGAAACU	CGAUUUGUUGACAGAAUCUGAA	Cleavage	| Symbols: ATASD2, ASD2 | alpha-L-arabinofuranosidase 2 | chr5:9121835-9125399 REVERSE LENGTH=2025
341	AT1G77950.2	2	-1	1	22	438	459	UUCGGAUUUCUUGAGGUCUGCC	GGAAGAACUCAGGAAAUUCGAA	Cleavage	| Symbols: AGL67 | AGAMOUS-like 67 | chr1:29307029-29309667 FORWARD LENGTH=759
341	AT1G77950.1	2	-1	1	22	438	459	UUCGGAUUUCUUGAGGUCUGCC	GGAAGAACUCAGGAAAUUCGAA	Cleavage	| Symbols: AGL67 | AGAMOUS-like 67 | chr1:29307029-29309667 FORWARD LENGTH=759
342	AT1G77950.2	2	-1	1	23	437	459	UUCGGAUUUCUUGAGGUCUGCCU	AGGAAGAACUCAGGAAAUUCGAA	Cleavage	| Symbols: AGL67 | AGAMOUS-like 67 | chr1:29307029-29309667 FORWARD LENGTH=759
342	AT1G77950.1	2	-1	1	23	437	459	UUCGGAUUUCUUGAGGUCUGCCU	AGGAAGAACUCAGGAAAUUCGAA	Cleavage	| Symbols: AGL67 | AGAMOUS-like 67 | chr1:29307029-29309667 FORWARD LENGTH=759
343	AT1G20750.1	2	-1	1	22	1623	1644	UUCGGGAUUGUCUUUGGAUUGA	AGGAUCCAAGGACGAUUUCGAA	Cleavage	| Symbols: | RAD3-like DNA-binding helicase protein | chr1:7203302-7208998 REVERSE LENGTH=3435
344	AT3G02990.1	2	-1	1	20	1383	1402	UUCUGAGAGCAUCUGAUUGG	CACAUCAGAUGCUCUCAGAA	Cleavage	| Symbols: ATHSFA1E, HSFA1E | heat shock transcription factor A1E | chr3:673614-675988 FORWARD LENGTH=1407
345	AT3G02990.1	2	-1	1	21	1382	1402	UUCUGAGAGCAUCUGAUUGGC	UCACAUCAGAUGCUCUCAGAA	Cleavage	| Symbols: ATHSFA1E, HSFA1E | heat shock transcription factor A1E | chr3:673614-675988 FORWARD LENGTH=1407
346	AT3G02990.1	2	-1	1	22	1381	1402	UUCUGAGAGCAUCUGAUUGGCU	CUCACAUCAGAUGCUCUCAGAA	Cleavage	| Symbols: ATHSFA1E, HSFA1E | heat shock transcription factor A1E | chr3:673614-675988 FORWARD LENGTH=1407
347	AT3G02990.1	2	-1	1	23	1380	1402	UUCUGAGAGCAUCUGAUUGGCUC	UCUCACAUCAGAUGCUCUCAGAA	Cleavage	| Symbols: ATHSFA1E, HSFA1E | heat shock transcription factor A1E | chr3:673614-675988 FORWARD LENGTH=1407
352	AT4G23210.2	2	-1	1	23	696	718	UUGGCCGGAUAACAUAGUCCUCU	UGGAGGCUAUGUUAUGCGGCCAA	Cleavage	| Symbols: CRK13 | cysteine-rich RLK (RECEPTOR-like protein kinase) 13 | chr4:12149499-12151418 REVERSE LENGTH=1575
352	AT4G23210.1	2	-1	1	23	696	718	UUGGCCGGAUAACAUAGUCCUCU	UGGAGGCUAUGUUAUGCGGCCAA	Cleavage	| Symbols: CRK13 | cysteine-rich RLK (RECEPTOR-like protein kinase) 13 | chr4:12149154-12151418 REVERSE LENGTH=1833
352	AT4G23300.1	2	-1	1	23	696	718	UUGGCCGGAUAACAUAGUCCUCU	UGGAGGCUAUGUUAUGCGGCCAA	Cleavage	| Symbols: CRK22 | cysteine-rich RLK (RECEPTOR-like protein kinase) 22 | chr4:12182002-12184531 FORWARD LENGTH=1983
352	AT4G23210.3	2	-1	1	23	696	718	UUGGCCGGAUAACAUAGUCCUCU	UGGAGGCUAUGUUAUGCGGCCAA	Cleavage	| Symbols: CRK13 | cysteine-rich RLK (RECEPTOR-like protein kinase) 13 | chr4:12148892-12151418 REVERSE LENGTH=2022
353	AT4G02570.3	2	-1	1	22	907	928	UUGUGACAUGUUGUUUGAAACU	AUCUUUAAGCAGCAUGUCACAG	Cleavage	| Symbols: ATCUL1, CUL1, AXR6 | cullin 1 | chr4:1129315-1133435 FORWARD LENGTH=2217
353	AT4G02570.4	2	-1	1	22	907	928	UUGUGACAUGUUGUUUGAAACU	AUCUUUAAGCAGCAUGUCACAG	Cleavage	| Symbols: CUL1 | cullin 1 | chr4:1129315-1133435 FORWARD LENGTH=2217
353	AT4G02570.2	2	-1	1	22	907	928	UUGUGACAUGUUGUUUGAAACU	AUCUUUAAGCAGCAUGUCACAG	Cleavage	| Symbols: ATCUL1, CUL1, AXR6 | cullin 1 | chr4:1129315-1133435 FORWARD LENGTH=2217
353	AT4G02570.1	2	-1	1	22	907	928	UUGUGACAUGUUGUUUGAAACU	AUCUUUAAGCAGCAUGUCACAG	Cleavage	| Symbols: ATCUL1, CUL1, AXR6 | cullin 1 | chr4:1129315-1133435 FORWARD LENGTH=2217
357	AT2G25640.1	2	-1	1	22	543	564	UUUACUGUCUAACAUUUUUUCU	GUCGAAAAUGUUAGAUAGUGAG	Cleavage	| Symbols: | SPOC domain / Transcription elongation factor S-II protein | chr2:10910836-10913908 FORWARD LENGTH=2238
360	AT4G39400.1	2	-1	1	21	1738	1758	UUUCUUGGAUUGUUUAUACCC	AUGUUUAAACAAUCCGGGAAA	Cleavage	| Symbols: BRI1, CBB2, DWF2, BIN1, ATBRI1 | Leucine-rich receptor-like protein kinase family protein | chr4:18324826-18328416 FORWARD LENGTH=3591
361	AT4G39400.1	2	-1	1	22	1737	1758	UUUCUUGGAUUGUUUAUACCCU	GAUGUUUAAACAAUCCGGGAAA	Cleavage	| Symbols: BRI1, CBB2, DWF2, BIN1, ATBRI1 | Leucine-rich receptor-like protein kinase family protein | chr4:18324826-18328416 FORWARD LENGTH=3591
363	AT1G30410.1	2	-1	1	22	1711	1732	UUUGAGCUAGAAUUCUUUCACU	GAAGAGAGAAUUCUAGCACAAA	Cleavage	| Symbols: ATMRP13, MRP13, ABCC12 | multidrug resistance-associated protein 13 | chr1:10739357-10747017 FORWARD LENGTH=4407
363	AT1G30420.1	2	-1	1	22	1792	1813	UUUGAGCUAGAAUUCUUUCACU	GAAGAGAGAAUUCUAGCACAAA	Cleavage	| Symbols: ATMRP12, MRP12, ABCC11 | multidrug resistance-associated protein 12 | chr1:10748816-10756316 FORWARD LENGTH=4488
364	AT3G05250.1	2	-1	1	22	150	171	UUUGAUUGAAACAACUUUGGGU	GAUCAAAGUUGUUUCAAGCAAG	Cleavage	| Symbols: | RING/U-box superfamily protein | chr3:1495635-1497387 FORWARD LENGTH=837
364	AT3G52150.2	2	-1	1	22	15	36	UUUGAUUGAAACAACUUUGGGU	AACAAAUGUUGUUUCAAUCAAA	Cleavage	| Symbols: | RNA-binding (RRM/RBD/RNP motifs) family protein | chr3:19342074-19343090 FORWARD LENGTH=762
364	AT3G52150.1	2	-1	1	22	15	36	UUUGAUUGAAACAACUUUGGGU	AACAAAUGUUGUUUCAAUCAAA	Cleavage	| Symbols: | RNA-binding (RRM/RBD/RNP motifs) family protein | chr3:19342074-19343090 FORWARD LENGTH=762
364	AT3G19400.2	2	-1	1	22	417	438	UUUGAUUGAAACAACUUUGGGU	UGGCGCAGUUGUUUCAGUCAAA	Cleavage	| Symbols: | Cysteine proteinases superfamily protein | chr3:6725510-6726557 FORWARD LENGTH=873
364	AT3G19400.1	2	-1	1	22	417	438	UUUGAUUGAAACAACUUUGGGU	UGGCGCAGUUGUUUCAGUCAAA	Cleavage	| Symbols: | Cysteine proteinases superfamily protein | chr3:6725510-6726878 FORWARD LENGTH=1089
365	AT3G25620.1	2	-1	1	23	219	241	UUUGCGAUUUGGUACUGUACUCC	GACGUACAGUAUCAAAUCACAAA	Cleavage	| Symbols: | ABC-2 type transporter family protein | chr3:9317513-9319505 REVERSE LENGTH=1404
365	AT3G25620.2	2	-1	1	23	219	241	UUUGCGAUUUGGUACUGUACUCC	GACGUACAGUAUCAAAUCACAAA	Cleavage	| Symbols: | ABC-2 type transporter family protein | chr3:9316677-9319505 REVERSE LENGTH=2019
367	AT3G54740.2	2	-1	1	22	111	132	UUUGGAUUCGUAGAACUUUUCU	AAGAAAGUUCAACGAAUUCAAA	Cleavage	| Symbols: | Protein of unknown function, DUF593 | chr3:20262949-20264466 FORWARD LENGTH=1317
367	AT1G06620.1	2	-1	1	22	1035	1056	UUUGGAUUCGUAGAACUUUUCU	UGCAAAGUUCUACAGAUCCAAA	Cleavage	| Symbols: | 2-oxoglutarate (2OG) and Fe(II)-dependent oxygenase superfamily protein | chr1:2025618-2027094 FORWARD LENGTH=1098
367	AT3G21360.1	2	-1	1	22	39	60	UUUGGAUUCGUAGAACUUUUCU	GCAAAAGCACUACGAAUCCAAA	Cleavage	| Symbols: | 2-oxoglutarate (2OG) and Fe(II)-dependent oxygenase superfamily protein | chr3:7522865-7524036 FORWARD LENGTH=993
368	AT2G37930.1	2	-1	1	23	505	527	UUUGGUAUAGGAUCUGAUCGAUU	ACUAGAUCAGGUCCUAUAUUGAA	Cleavage	| Symbols: | Protein of unknown function (DUF3527) | chr2:15873284-15874770 FORWARD LENGTH=1404
371	AT5G25860.1	2	-1	1	22	1062	1083	UUUUGGCUUUGGACAUUUGUGA	UAACAAAUCUCCAAAGCUAGAA	Cleavage	| Symbols: | F-box/RNI-like superfamily protein | chr5:9016908-9018424 REVERSE LENGTH=1347
371	AT3G58530.1	2	-1	1	22	399	420	UUUUGGCUUUGGACAUUUGUGA	UAGCAUAUGUCCAAAGUUAAAA	Cleavage	| Symbols: | RNI-like superfamily protein | chr3:21645759-21648219 FORWARD LENGTH=1062
373	AT3G55460.1	2	-1	1	22	365	386	UUUUUUCUAGACUCUGGGGCAU	UUGCUUCAGAGUCUAGGAAAAG	Cleavage	| Symbols: SCL30, At-SCL30 | SC35-like splicing factor 30 | chr3:20561024-20563502 FORWARD LENGTH=789
373	AT4G15340.1	2	-1	1	22	1751	1772	UUUUUUCUAGACUCUGGGGCAU	AAUUCCCGGAGUUUAGAAAGAA	Cleavage	| Symbols: ATPEN1, 04C11, PEN1 | pentacyclic triterpene synthase 1 | chr4:8754670-8760589 REVERSE LENGTH=2301
374	AT3G55460.1	2	-1	1	23	364	386	UUUUUUCUAGACUCUGGGGCAUG	GUUGCUUCAGAGUCUAGGAAAAG	Cleavage	| Symbols: SCL30, At-SCL30 | SC35-like splicing factor 30 | chr3:20561024-20563502 FORWARD LENGTH=789
374	AT4G15340.1	2	-1	1	23	1750	1772	UUUUUUCUAGACUCUGGGGCAUG	CAAUUCCCGGAGUUUAGAAAGAA	Cleavage	| Symbols: ATPEN1, 04C11, PEN1 | pentacyclic triterpene synthase 1 | chr4:8754670-8760589 REVERSE LENGTH=2301
42	AT3G54780.2	2	-1	1	23	927	949	UACCAUUUGCAAUCAAUGAGCUG	UAACUCACUGGUUGCAAAUGGUG	Cleavage	| Symbols: | Zinc finger (C3HC4-type RING finger) family protein | chr3:20278985-20281429 FORWARD LENGTH=1899
42	AT3G54780.3	2	-1	1	23	930	952	UACCAUUUGCAAUCAAUGAGCUG	UAACUCACUGGUUGCAAAUGGUG	Cleavage	| Symbols: | Zinc finger (C3HC4-type RING finger) family protein | chr3:20278985-20281429 FORWARD LENGTH=1902
42	AT3G54780.1	2	-1	1	23	927	949	UACCAUUUGCAAUCAAUGAGCUG	UAACUCACUGGUUGCAAAUGGUG	Cleavage	| Symbols: | Zinc finger (C3HC4-type RING finger) family protein | chr3:20278985-20281429 FORWARD LENGTH=2028
5	AT4G38090.4	2	-1	1	23	587	609	UAAAGAGAUCAUUGCAGUACAUG	AUGGUACUGCAAUGGUUUCUUUC	Cleavage	| Symbols: | Ribosomal protein S5 domain 2-like superfamily protein | chr4:17883757-17884702 REVERSE LENGTH=693
5	AT4G38090.1	2	-1	1	23	599	621	UAAAGAGAUCAUUGCAGUACAUG	AUGGUACUGCAAUGGUUUCUUUC	Cleavage	| Symbols: | Ribosomal protein S5 domain 2-like superfamily protein | chr4:17883757-17884702 REVERSE LENGTH=705
53	AT2G07772.1	2	-1	1	22	376	397	UACGAUUAUCCAGGACCUUAGU	UGUAAGUUCCUGGAUAAUCGUU	Cleavage	| Symbols: | unknown protein; Has 30201 Blast hits to 17322 proteins in 780 species: Archae - 12; Bacteria - 1396; Metazoa - 17338; Fungi - 3422; Plants - 5037; Viruses - 0; Other Eukaryotes - 2996 (source: NCBI BLink). | chr2:3300978-3301804 REVERSE LENGTH=540
55	AT3G55070.2	2	-1	1	23	665	687	UACUAAUUCGAUGAAAUCUGAUC	UGCAAGAAUUCAUCGAGUUGGUA	Cleavage	| Symbols: | LisH/CRA/RING-U-box domains-containing protein | chr3:20408377-20410297 FORWARD LENGTH=972
55	AT3G55070.1	2	-1	1	23	665	687	UACUAAUUCGAUGAAAUCUGAUC	UGCAAGAAUUCAUCGAGUUGGUA	Cleavage	| Symbols: | LisH/CRA/RING-U-box domains-containing protein | chr3:20408377-20410887 FORWARD LENGTH=1257
61	AT1G75110.1	2	-1	1	22	465	486	UACUGCAAUGAUCUCUUUAAGG	CAAUAAAGAGAUCAUUGUGGUU	Cleavage	| Symbols: RRA2 | Nucleotide-diphospho-sugar transferase family protein | chr1:28194348-28195885 REVERSE LENGTH=1287
65	ATMG00220.1	2	-1	1	23	849	871	UACUGUGAAGAAUGGCUUGGCUC	GAUCCAUGCCAUUCUUCGUAGUA	Cleavage	| Symbols: COB | apocytochrome b | chrM:60235-61416 FORWARD LENGTH=1182
65	AT2G07727.1	2	-1	1	23	849	871	UACUGUGAAGAAUGGCUUGGCUC	GAUCCAUGCCAUUCUUCGUAGUA	Cleavage	| Symbols: | Di-haem cytochrome, transmembrane;Cytochrome b/b6, C-terminal | chr2:3450863-3452044 FORWARD LENGTH=1182
65	AT3G23940.2	2	-1	1	23	204	226	UACUGUGAAGAAUGGCUUGGCUC	GUCUCAAGCAAUUCUUCACGGUG	Cleavage	| Symbols: | dehydratase family | chr3:8648780-8652323 FORWARD LENGTH=1821
65	AT3G23940.1	2	-1	1	23	204	226	UACUGUGAAGAAUGGCUUGGCUC	GUCUCAAGCAAUUCUUCACGGUG	Cleavage	| Symbols: | dehydratase family | chr3:8648780-8652323 FORWARD LENGTH=1827
66	ATMG00220.1	2	-1	1	24	848	871	UACUGUGAAGAAUGGCUUGGCUCG	CGAUCCAUGCCAUUCUUCGUAGUA	Cleavage	| Symbols: COB | apocytochrome b | chrM:60235-61416 FORWARD LENGTH=1182
66	AT2G07727.1	2	-1	1	24	848	871	UACUGUGAAGAAUGGCUUGGCUCG	CGAUCCAUGCCAUUCUUCGUAGUA	Cleavage	| Symbols: | Di-haem cytochrome, transmembrane;Cytochrome b/b6, C-terminal | chr2:3450863-3452044 FORWARD LENGTH=1182
66	AT3G23940.2	2	-1	1	24	203	226	UACUGUGAAGAAUGGCUUGGCUCG	GGUCUCAAGCAAUUCUUCACGGUG	Cleavage	| Symbols: | dehydratase family | chr3:8648780-8652323 FORWARD LENGTH=1821
66	AT3G23940.1	2	-1	1	24	203	226	UACUGUGAAGAAUGGCUUGGCUCG	GGUCUCAAGCAAUUCUUCACGGUG	Cleavage	| Symbols: | dehydratase family | chr3:8648780-8652323 FORWARD LENGTH=1827
68	AT1G02650.1	2	-1	1	23	114	136	UAGAAAUCGUUGAAUUCAGUAGC	UCUCUUGAAUUCAACGCUUUCUA	Cleavage	| Symbols: | Tetratricopeptide repeat (TPR)-like superfamily protein | chr1:568704-570418 FORWARD LENGTH=1542
68	AT2G28350.1	2	-1	1	23	69	91	UAGAAAUCGUUGAAUUCAGUAGC	UUCACUGAAUUCAACGGUUUUUU	Cleavage	| Symbols: ARF10 | auxin response factor 10 | chr2:12114331-12116665 FORWARD LENGTH=2082
98	AT5G51460.3	2	-1	1	23	684	706	UAGGAGAACAACGCACCUUGGCA	CGAUAAGGUGCUUUGUUCUCUUA	Cleavage	| Symbols: ATTPPA | Haloacid dehalogenase-like hydrolase (HAD) superfamily protein | chr5:20902266-20904292 FORWARD LENGTH=1158
98	AT5G51460.1	2	-1	1	23	684	706	UAGGAGAACAACGCACCUUGGCA	CGAUAAGGUGCUUUGUUCUCUUA	Cleavage	| Symbols: ATTPPA | Haloacid dehalogenase-like hydrolase (HAD) superfamily protein | chr5:20902266-20904292 FORWARD LENGTH=1158
98	AT5G51460.2	2	-1	1	23	681	703	UAGGAGAACAACGCACCUUGGCA	CGAUAAGGUGCUUUGUUCUCUUA	Cleavage	| Symbols: ATTPPA | Haloacid dehalogenase-like hydrolase (HAD) superfamily protein | chr5:20902266-20904292 FORWARD LENGTH=1155
100	AT1G06400.1	2.5	-1	1	22	21	42	UAGGAGGUAGUCGUAUUCUACU	UGAAGAGUACGAUUACCUCUUC	Cleavage	| Symbols: ARA2, ATRABA1A, ATRAB11E, ARA-2 | Ras-related small GTP-binding family protein | chr1:1951089-1952686 REVERSE LENGTH=651
100	AT3G10050.1	2.5	-1	1	22	1719	1740	UAGGAGGUAGUCGUAUUCUACU	UCUUGGAUACGACUACUUCUUA	Cleavage	| Symbols: OMR1 | L-O-methylthreonine resistant 1 | chr3:3099164-3101741 REVERSE LENGTH=1779
101	AT4G22410.1	2.5	-1	1	20	399	418	UAGGAGUAACUCUCAUUGGA	GUUGAUGAGAGUUACUCCUU	Cleavage	| Symbols: | Ubiquitin C-terminal hydrolases superfamily protein | chr4:11818213-11820135 REVERSE LENGTH=1023
101	AT4G22350.1	2.5	-1	1	20	651	670	UAGGAGUAACUCUCAUUGGA	GUUGAUGAGAGUUACUCCUC	Cleavage	| Symbols: | Ubiquitin C-terminal hydrolases superfamily protein | chr4:11804073-11806939 REVERSE LENGTH=1533
101	AT4G22350.2	2.5	-1	1	20	738	757	UAGGAGUAACUCUCAUUGGA	GUUGAUGAGAGUUACUCCUC	Cleavage	| Symbols: | Ubiquitin C-terminal hydrolases superfamily protein | chr4:11804073-11806939 REVERSE LENGTH=1620
101	AT4G22285.1	2.5	-1	1	20	744	763	UAGGAGUAACUCUCAUUGGA	GUUGAUGAGAGUUACUCCUC	Cleavage	| Symbols: | Ubiquitin C-terminal hydrolases superfamily protein | chr4:11779063-11781898 REVERSE LENGTH=1626
102	AT4G22410.1	2.5	-1	1	22	397	418	UAGGAGUAACUCUCAUUGGAUG	UCGUUGAUGAGAGUUACUCCUU	Cleavage	| Symbols: | Ubiquitin C-terminal hydrolases superfamily protein | chr4:11818213-11820135 REVERSE LENGTH=1023
102	AT4G22350.1	2.5	-1	1	22	649	670	UAGGAGUAACUCUCAUUGGAUG	UCGUUGAUGAGAGUUACUCCUC	Cleavage	| Symbols: | Ubiquitin C-terminal hydrolases superfamily protein | chr4:11804073-11806939 REVERSE LENGTH=1533
102	AT4G22350.2	2.5	-1	1	22	736	757	UAGGAGUAACUCUCAUUGGAUG	UCGUUGAUGAGAGUUACUCCUC	Cleavage	| Symbols: | Ubiquitin C-terminal hydrolases superfamily protein | chr4:11804073-11806939 REVERSE LENGTH=1620
102	AT4G22285.1	2.5	-1	1	22	742	763	UAGGAGUAACUCUCAUUGGAUG	UCGUUGAUGAGAGUUACUCCUC	Cleavage	| Symbols: | Ubiquitin C-terminal hydrolases superfamily protein | chr4:11779063-11781898 REVERSE LENGTH=1626
103	AT4G22410.1	2.5	-1	1	23	396	418	UAGGAGUAACUCUCAUUGGAUGC	GUCGUUGAUGAGAGUUACUCCUU	Cleavage	| Symbols: | Ubiquitin C-terminal hydrolases superfamily protein | chr4:11818213-11820135 REVERSE LENGTH=1023
103	AT4G22350.1	2.5	-1	1	23	648	670	UAGGAGUAACUCUCAUUGGAUGC	GUCGUUGAUGAGAGUUACUCCUC	Cleavage	| Symbols: | Ubiquitin C-terminal hydrolases superfamily protein | chr4:11804073-11806939 REVERSE LENGTH=1533
103	AT4G22350.2	2.5	-1	1	23	735	757	UAGGAGUAACUCUCAUUGGAUGC	GUCGUUGAUGAGAGUUACUCCUC	Cleavage	| Symbols: | Ubiquitin C-terminal hydrolases superfamily protein | chr4:11804073-11806939 REVERSE LENGTH=1620
103	AT4G22285.1	2.5	-1	1	23	741	763	UAGGAGUAACUCUCAUUGGAUGC	GUCGUUGAUGAGAGUUACUCCUC	Cleavage	| Symbols: | Ubiquitin C-terminal hydrolases superfamily protein | chr4:11779063-11781898 REVERSE LENGTH=1626
104	AT4G22410.1	2.5	-1	1	25	394	418	UAGGAGUAACUCUCAUUGGAUGCGA	CAGUCGUUGAUGAGAGUUACUCCUU	Cleavage	| Symbols: | Ubiquitin C-terminal hydrolases superfamily protein | chr4:11818213-11820135 REVERSE LENGTH=1023
104	AT4G22350.1	2.5	-1	1	25	646	670	UAGGAGUAACUCUCAUUGGAUGCGA	CAGUCGUUGAUGAGAGUUACUCCUC	Cleavage	| Symbols: | Ubiquitin C-terminal hydrolases superfamily protein | chr4:11804073-11806939 REVERSE LENGTH=1533
104	AT4G22350.2	2.5	-1	1	25	733	757	UAGGAGUAACUCUCAUUGGAUGCGA	CAGUCGUUGAUGAGAGUUACUCCUC	Cleavage	| Symbols: | Ubiquitin C-terminal hydrolases superfamily protein | chr4:11804073-11806939 REVERSE LENGTH=1620
104	AT4G22285.1	2.5	-1	1	25	739	763	UAGGAGUAACUCUCAUUGGAUGCGA	CAGUCGUUGAUGAGAGUUACUCCUC	Cleavage	| Symbols: | Ubiquitin C-terminal hydrolases superfamily protein | chr4:11779063-11781898 REVERSE LENGTH=1626
105	AT1G53310.1	2.5	-1	1	22	946	967	UAGGAUCUUCGAUCUGGCUACG	UUUAACCAAAUCGAAGAUCUUA	Cleavage	| Symbols: ATPPC1, PEPC1, ATPEPC1, PPC1 | phosphoenolpyruvate carboxylase 1 | chr1:19884261-19888070 REVERSE LENGTH=2904
105	AT1G53310.2	2.5	-1	1	22	946	967	UAGGAUCUUCGAUCUGGCUACG	UUUAACCAAAUCGAAGAUCUUA	Cleavage	| Symbols: ATPPC1, PEPC1, ATPEPC1, PPC1 | phosphoenolpyruvate carboxylase 1 | chr1:19884261-19888070 REVERSE LENGTH=2904
105	AT1G53310.3	2.5	-1	1	22	946	967	UAGGAUCUUCGAUCUGGCUACG	UUUAACCAAAUCGAAGAUCUUA	Cleavage	| Symbols: ATPPC1, PEPC1, ATPEPC1, PPC1 | phosphoenolpyruvate carboxylase 1 | chr1:19884261-19888070 REVERSE LENGTH=2904
107	AT1G43160.1	2.5	-1	1	22	420	441	UAGGCGUUGAUCGAUGUAUUGA	GACAUACAUCGAUCAAUGUCCA	Cleavage	| Symbols: RAP2.6 | related to AP2 6 | chr1:16263989-16264663 FORWARD LENGTH=579
109	AT4G37440.2	2.5	-1	1	22	1251	1272	UAGUAAUGAUUUCAGGAUUGCU	CGCAAUCGUGAAAUCAUUACGA	Cleavage	| Symbols: | unknown protein; LOCATED IN: cellular_component unknown; BEST Arabidopsis thaliana protein match is: unknown protein (TAIR:AT3G50040.1); Has 121 Blast hits to 117 proteins in 32 species: Archae - 0; Bacteria - 6; Metazoa - 13; Fungi - 5; Plants - 66; Viruses - 0; Other Eukaryotes - 31 (source: NCBI BLink). | chr4:17601647-17603766 FORWARD LENGTH=1335
109	AT4G37440.1	2.5	-1	1	22	1252	1273	UAGUAAUGAUUUCAGGAUUGCU	CGCAAUCGUGAAAUCAUUACGA	Cleavage	| Symbols: | unknown protein; BEST Arabidopsis thaliana protein match is: unknown protein (TAIR:AT3G50040.1); Has 220 Blast hits to 205 proteins in 55 species: Archae - 0; Bacteria - 15; Metazoa - 50; Fungi - 11; Plants - 76; Viruses - 3; Other Eukaryotes - 65 (source: NCBI BLink). | chr4:17601647-17603846 FORWARD LENGTH=1416
109	AT5G66730.1	2.5	-1	1	22	814	835	UAGUAAUGAUUUCAGGAUUGCU	AAUCAUCCUGAAGUCAUUAUUG	Cleavage	| Symbols: | C2H2-like zinc finger protein | chr5:26641914-26643883 REVERSE LENGTH=1503
109	AT5G44360.1	2.5	-1	1	22	282	303	UAGUAAUGAUUUCAGGAUUGCU	UGAAAUCCAGAGAUCAUUACUC	Cleavage	| Symbols: | FAD-binding Berberine family protein | chr5:17872100-17873698 REVERSE LENGTH=1599
110	AT4G03550.1	2.5	-1	1	22	4610	4631	UAGUCGGAUCUUGAUGGAUCGA	UUAACCCAUCAGGAUUCGACUG	Cleavage	| Symbols: ATGSL05, GSL05, ATGSL5, PMR4, GSL5 | glucan synthase-like 5 | chr4:1573513-1579195 FORWARD LENGTH=5343
110	AT5G46230.1	2.5	-1	1	22	340	361	UAGUCGGAUCUUGAUGGAUCGA	GUUAAUCAUCAAGAUCCGACUC	Cleavage	| Symbols: | Protein of unknown function, DUF538 | chr5:18742593-18743024 REVERSE LENGTH=432
111	AT4G26890.1	2.5	-1	1	23	1165	1187	UAGUGGAAAUUAUAAAUGAUACC	GACAUCAUUAAUAAUUUCUACUC	Cleavage	| Symbols: MAPKKK16 | mitogen-activated protein kinase kinase kinase 16 | chr4:13512072-13513406 FORWARD LENGTH=1335
113	AT1G73680.1	2.5	-1	1	22	1322	1343	UAGUUCCAUAAUGUUCGUGCUG	GCGCAUUGACAUUGUGGAACUA	Cleavage	| Symbols: ALPHA DOX2 | alpha dioxygenase | chr1:27704221-27707417 REVERSE LENGTH=1896
113	AT1G73680.2	2.5	-1	1	22	1349	1370	UAGUUCCAUAAUGUUCGUGCUG	GCGCAUUGACAUUGUGGAACUA	Cleavage	| Symbols: ALPHA DOX2 | alpha dioxygenase | chr1:27704221-27707417 REVERSE LENGTH=1923
113	AT1G67560.1	2.5	-1	1	22	1390	1411	UAGUUCCAUAAUGUUCGUGCUG	GAAGUUGAACAUUAUGGAACUA	Cleavage	| Symbols: LOX6 | PLAT/LH2 domain-containing lipoxygenase family protein | chr1:25319926-25324117 FORWARD LENGTH=2754
114	AT4G00450.1	2.5	-1	1	22	89	110	UAGUUUCCUAUCGAAGUGGACU	AUUCCUCUUCGAUUGGAAACUA	Cleavage	| Symbols: CRP, CCT | RNA polymerase II transcription mediators | chr4:202425-210666 FORWARD LENGTH=6762
114	AT4G31150.2	2.5	-1	1	22	530	551	UAGUUUCCUAUCGAAGUGGACU	CUAUCACUUUGGUAGGAAACUC	Cleavage	| Symbols: | endonuclease V family protein | chr4:15143907-15145469 REVERSE LENGTH=792
114	AT4G31150.1	2.5	-1	1	22	572	593	UAGUUUCCUAUCGAAGUGGACU	CUAUCACUUUGGUAGGAAACUC	Cleavage	| Symbols: | endonuclease V family protein | chr4:15143907-15145583 REVERSE LENGTH=834
117	AT3G08020.1	2.5	-1	1	22	1473	1494	UAUAACAUCGUCGAUUCUCCCC	CAAGAGGGUUGAUGAUGUUAUG	Cleavage	| Symbols: | PHD finger family protein | chr3:2557753-2561534 REVERSE LENGTH=2340
117	AT5G08120.1	2.5	-1	1	22	333	354	UAUAACAUCGUCGAUUCUCCCC	AGAGGGAAAUGACGAUGUUAUG	Cleavage	| Symbols: MPB2C | movement protein binding protein 2C | chr5:2600743-2602678 REVERSE LENGTH=981
118	AT1G22770.1	2.5	-1	1	22	38	59	UAUAAGGAAGAGAAUUGGAGAA	GUCUUCAGUUCUCUUCCUUGUU	Cleavage	| Symbols: GI, FB | gigantea protein (GI) | chr1:8062398-8067447 FORWARD LENGTH=3522
118	AT1G12260.1	2.5	-1	1	22	808	829	UAUAAGGAAGAGAAUUGGAGAA	AAUUGCAACUCUCUUCCUUAUG	Cleavage	| Symbols: VND4, EMB2749, ANAC007, NAC007 | NAC 007 | chr1:4163058-4164486 REVERSE LENGTH=1188
119	AT1G03090.1	2.5	-1	1	22	1786	1807	UAUAAUCAUUCUUCAGGUCAAC	GCGUACUUGAAGGAUGGUUAUA	Cleavage	| Symbols: MCCA | methylcrotonyl-CoA carboxylase alpha chain, mitochondrial / 3-methylcrotonyl-CoA carboxylase 1 (MCCA) | chr1:739715-743819 FORWARD LENGTH=2145
119	AT1G03090.2	2.5	-1	1	22	1846	1867	UAUAAUCAUUCUUCAGGUCAAC	GCGUACUUGAAGGAUGGUUAUA	Cleavage	| Symbols: MCCA | methylcrotonyl-CoA carboxylase alpha chain, mitochondrial / 3-methylcrotonyl-CoA carboxylase 1 (MCCA) | chr1:739715-743819 FORWARD LENGTH=2205
119	AT4G32200.1	2.5	-1	1	22	2005	2026	UAUAAUCAUUCUUCAGGUCAAC	AUCGACCUGGAGGAUGCUUAUA	Cleavage	| Symbols: ASY2 | DNA-binding HORMA family protein | chr4:15548840-15554962 FORWARD LENGTH=4200
120	AT1G03090.1	2.5	-1	1	23	1785	1807	UAUAAUCAUUCUUCAGGUCAACA	UGCGUACUUGAAGGAUGGUUAUA	Cleavage	| Symbols: MCCA | methylcrotonyl-CoA carboxylase alpha chain, mitochondrial / 3-methylcrotonyl-CoA carboxylase 1 (MCCA) | chr1:739715-743819 FORWARD LENGTH=2145
120	AT1G03090.2	2.5	-1	1	23	1845	1867	UAUAAUCAUUCUUCAGGUCAACA	UGCGUACUUGAAGGAUGGUUAUA	Cleavage	| Symbols: MCCA | methylcrotonyl-CoA carboxylase alpha chain, mitochondrial / 3-methylcrotonyl-CoA carboxylase 1 (MCCA) | chr1:739715-743819 FORWARD LENGTH=2205
120	AT4G32200.1	2.5	-1	1	23	2004	2026	UAUAAUCAUUCUUCAGGUCAACA	CAUCGACCUGGAGGAUGCUUAUA	Cleavage	| Symbols: ASY2 | DNA-binding HORMA family protein | chr4:15548840-15554962 FORWARD LENGTH=4200
127	AT2G42120.2	2.5	-1	1	22	517	538	UAUAUUCCUGUGGAUUGAUGCC	CCUAUCGAUCUACAGGAAGAUA	Cleavage	| Symbols: POLD2 | DNA polymerase delta small subunit | chr2:17563282-17565965 REVERSE LENGTH=1323
127	AT2G42120.1	2.5	-1	1	22	520	541	UAUAUUCCUGUGGAUUGAUGCC	CCUAUCGAUCUACAGGAAGAUA	Cleavage	| Symbols: POLD2 | DNA polymerase delta small subunit | chr2:17563282-17565965 REVERSE LENGTH=1326
128	AT2G42120.2	2.5	-1	1	23	516	538	UAUAUUCCUGUGGAUUGAUGCCA	GCCUAUCGAUCUACAGGAAGAUA	Cleavage	| Symbols: POLD2 | DNA polymerase delta small subunit | chr2:17563282-17565965 REVERSE LENGTH=1323
128	AT2G42120.1	2.5	-1	1	23	519	541	UAUAUUCCUGUGGAUUGAUGCCA	GCCUAUCGAUCUACAGGAAGAUA	Cleavage	| Symbols: POLD2 | DNA polymerase delta small subunit | chr2:17563282-17565965 REVERSE LENGTH=1326
129	AT1G10680.1	2.5	-1	1	22	2890	2911	UAUCACUAAUAAUCUCUGUGCU	AGAACACAGGUUGUUGGUGAUA	Cleavage	| Symbols: PGP10 | P-glycoprotein 10 | chr1:3538470-3543782 REVERSE LENGTH=3684
129	AT1G28390.1	2.5	-1	1	22	757	778	UAUCACUAAUAAUCUCUGUGCU	UUGUUGGAGAUUAUUAGUGGUA	Cleavage	| Symbols: | Protein kinase superfamily protein | chr1:9966814-9968226 REVERSE LENGTH=1413
129	AT1G28390.2	2.5	-1	1	22	757	778	UAUCACUAAUAAUCUCUGUGCU	UUGUUGGAGAUUAUUAGUGGUA	Cleavage	| Symbols: | Protein kinase superfamily protein | chr1:9966366-9968226 REVERSE LENGTH=1425
130	AT1G72440.1	2.5	-1	1	23	1968	1990	UAUCAGGAUCAACUUCAAUACCU	UGUUGUUGAAGUUGAUCAUGAUG	Cleavage	| Symbols: EDA25, SWA2 | CCAAT-binding factor | chr1:27268325-27273596 REVERSE LENGTH=3132
130	AT4G01090.1	2.5	-1	1	23	567	589	UAUCAGGAUCAACUUCAAUACCU	AUAUGUUGAACUUGGUCCUGAUA	Cleavage	| Symbols: | Protein of unknown function (DUF3133) | chr4:470834-473248 REVERSE LENGTH=2145
130	AT4G00300.2	2.5	-1	1	23	798	820	UAUCAGGAUCAACUUCAAUACCU	GAGUCGUGAAGUUGGUCCUGAUA	Cleavage	| Symbols: | fringe-related protein | chr4:128690-130126 FORWARD LENGTH=1437
130	AT4G00300.1	2.5	-1	1	23	1719	1741	UAUCAGGAUCAACUUCAAUACCU	GAGUCGUGAAGUUGGUCCUGAUA	Cleavage	| Symbols: | fringe-related protein | chr4:126509-130126 FORWARD LENGTH=2358
130	AT2G35630.1	2.5	-1	1	23	4970	4993	UAUCAGGAUCAACUUCA-AUACCU	CCAUAUAUGAAGUUGAUCUUGAUA	Cleavage	| Symbols: MOR1, GEM1 | ARM repeat superfamily protein | chr2:14966828-14980361 FORWARD LENGTH=5937
130	AT4G11850.1	2.5	-1	1	23	1932	1954	UAUCAGGAUCAACUUCAAUACCU	ACUUGUGGAAGUUGGUCUUGAUA	Cleavage	| Symbols: PLDGAMMA1, MEE54 | phospholipase D gamma 1 | chr4:7129352-7132937 REVERSE LENGTH=2577
130	AT5G16240.1	2.5	-1	1	23	816	838	UAUCAGGAUCAACUUCAAUACCU	GCUCUUUGAAAUUGAUCCUGAUA	Cleavage	| Symbols: | Plant stearoyl-acyl-carrier-protein desaturase family protein | chr5:5306981-5309639 FORWARD LENGTH=1185
130	AT2G39240.1	2.5	-1	1	23	1584	1606	UAUCAGGAUCAACUUCAAUACCU	UGAUGAUGACGUUGAUCCUGAUA	Cleavage	| Symbols: | RNA polymerase I specific transcription initiation factor RRN3 protein | chr2:16384786-16387827 REVERSE LENGTH=1722
134	AT1G36310.2	2.5	-1	1	21	416	436	UAUCCGAGUAGAUUUUGAACU	UGAUUAAAAUCUGUUCGGAUA	Cleavage	| Symbols: | S-adenosyl-L-methionine-dependent methyltransferases superfamily protein | chr1:13669644-13670934 FORWARD LENGTH=1215
134	AT1G36310.1	2.5	-1	1	21	416	436	UAUCCGAGUAGAUUUUGAACU	UGAUUAAAAUCUGUUCGGAUA	Cleavage	| Symbols: | S-adenosyl-L-methionine-dependent methyltransferases superfamily protein | chr1:13669644-13670934 FORWARD LENGTH=1215
135	AT1G36310.2	2.5	-1	1	22	415	436	UAUCCGAGUAGAUUUUGAACUU	UUGAUUAAAAUCUGUUCGGAUA	Cleavage	| Symbols: | S-adenosyl-L-methionine-dependent methyltransferases superfamily protein | chr1:13669644-13670934 FORWARD LENGTH=1215
135	AT1G36310.1	2.5	-1	1	22	415	436	UAUCCGAGUAGAUUUUGAACUU	UUGAUUAAAAUCUGUUCGGAUA	Cleavage	| Symbols: | S-adenosyl-L-methionine-dependent methyltransferases superfamily protein | chr1:13669644-13670934 FORWARD LENGTH=1215
136	AT1G36310.2	2.5	-1	1	23	414	436	UAUCCGAGUAGAUUUUGAACUUU	UUUGAUUAAAAUCUGUUCGGAUA	Cleavage	| Symbols: | S-adenosyl-L-methionine-dependent methyltransferases superfamily protein | chr1:13669644-13670934 FORWARD LENGTH=1215
136	AT1G36310.1	2.5	-1	1	23	414	436	UAUCCGAGUAGAUUUUGAACUUU	UUUGAUUAAAAUCUGUUCGGAUA	Cleavage	| Symbols: | S-adenosyl-L-methionine-dependent methyltransferases superfamily protein | chr1:13669644-13670934 FORWARD LENGTH=1215
139	AT1G56050.1	2.5	-1	1	22	1192	1213	UAUCCUUUGAUCUUGGAAGUCU	GGACUUUUGAGAUCAGAGGGUA	Cleavage	| Symbols: | GTP-binding protein-related | chr1:20963793-20966181 FORWARD LENGTH=1266
139	AT1G04140.1	2.5	-1	1	22	2176	2197	UAUCCUUUGAUCUUGGAAGUCU	GUACUUCCAAGCUCAGAGGAUG	Translation	| Symbols: | Transducin family protein / WD-40 repeat family protein | chr1:1075984-1080321 REVERSE LENGTH=2373
139	AT1G04140.2	2.5	-1	1	22	2176	2197	UAUCCUUUGAUCUUGGAAGUCU	GUACUUCCAAGCUCAGAGGAUG	Translation	| Symbols: | Transducin family protein / WD-40 repeat family protein | chr1:1075992-1080321 REVERSE LENGTH=2382
139	AT3G51490.1	2.5	-1	1	22	374	395	UAUCCUUUGAUCUUGGAAGUCU	CACCUUCUGAGAUCAGAGGAUU	Cleavage	| Symbols: TMT3 | tonoplast monosaccharide transporter3 | chr3:19105018-19107562 REVERSE LENGTH=2190
139	AT3G51490.2	2.5	-1	1	22	374	395	UAUCCUUUGAUCUUGGAAGUCU	CACCUUCUGAGAUCAGAGGAUU	Cleavage	| Symbols: TMT3 | tonoplast monosaccharide transporter3 | chr3:19105018-19107562 REVERSE LENGTH=2214
139	AT5G42150.1	2.5	-1	1	22	926	947	UAUCCUUUGAUCUUGGAAGUCU	AACCUUCUAGGAUCAAAGAAUA	Cleavage	| Symbols: | Glutathione S-transferase family protein | chr5:16846247-16847909 FORWARD LENGTH=948
14	AT3G58660.1	2.5	-1	1	22	814	835	UAACAUUUUUUCUAGACUCUGG	UUUGGGUCUGGAAAGAGUGUUG	Cleavage	| Symbols: | Ribosomal protein L1p/L10e family | chr3:21701574-21702914 FORWARD LENGTH=1341
14	AT1G53430.2	2.5	-1	1	22	2890	2911	UAACAUUUUUUCUAGACUCUGG	UCUGAGCCUGGGAAAGAUGUUA	Cleavage	| Symbols: | Leucine-rich repeat transmembrane protein kinase | chr1:19936073-19940959 FORWARD LENGTH=2994
14	AT1G53430.1	2.5	-1	1	22	2989	3010	UAACAUUUUUUCUAGACUCUGG	UCUGAGCCUGGGAAAGAUGUUA	Cleavage	| Symbols: | Leucine-rich repeat transmembrane protein kinase | chr1:19935298-19940959 FORWARD LENGTH=3093
140	AT1G56050.1	2.5	-1	1	23	1191	1213	UAUCCUUUGAUCUUGGAAGUCUU	AGGACUUUUGAGAUCAGAGGGUA	Cleavage	| Symbols: | GTP-binding protein-related | chr1:20963793-20966181 FORWARD LENGTH=1266
140	AT1G04140.1	2.5	-1	1	23	2175	2197	UAUCCUUUGAUCUUGGAAGUCUU	AGUACUUCCAAGCUCAGAGGAUG	Translation	| Symbols: | Transducin family protein / WD-40 repeat family protein | chr1:1075984-1080321 REVERSE LENGTH=2373
140	AT1G04140.2	2.5	-1	1	23	2175	2197	UAUCCUUUGAUCUUGGAAGUCUU	AGUACUUCCAAGCUCAGAGGAUG	Translation	| Symbols: | Transducin family protein / WD-40 repeat family protein | chr1:1075992-1080321 REVERSE LENGTH=2382
140	AT3G51490.1	2.5	-1	1	23	373	395	UAUCCUUUGAUCUUGGAAGUCUU	GCACCUUCUGAGAUCAGAGGAUU	Cleavage	| Symbols: TMT3 | tonoplast monosaccharide transporter3 | chr3:19105018-19107562 REVERSE LENGTH=2190
140	AT3G51490.2	2.5	-1	1	23	373	395	UAUCCUUUGAUCUUGGAAGUCUU	GCACCUUCUGAGAUCAGAGGAUU	Cleavage	| Symbols: TMT3 | tonoplast monosaccharide transporter3 | chr3:19105018-19107562 REVERSE LENGTH=2214
142	AT4G26600.1	2.5	-1	1	22	220	241	UAUCGGAGUCUGAUUCAGAGUC	GGGUCUGAAUCAGGUUCUGAUU	Cleavage	| Symbols: | S-adenosyl-L-methionine-dependent methyltransferases superfamily protein | chr4:13419629-13423418 FORWARD LENGTH=2016
142	AT4G26780.1	2.5	-1	1	22	379	400	UAUCGGAGUCUGAUUCAGAGUC	UCUUCUGAAUCAGAUUCUGAGA	Cleavage	| Symbols: AR192 | Co-chaperone GrpE family protein | chr4:13485066-13486560 REVERSE LENGTH=984
142	AT3G12340.1	2.5	-1	1	22	550	571	UAUCGGAGUCUGAUUCAGAGUC	GUUUCUGAUUCAGAUUCUGAUG	Cleavage	| Symbols: | FKBP-like peptidyl-prolyl cis-trans isomerase family protein | chr3:3925720-3929346 REVERSE LENGTH=1500
142	AT4G02720.1	2.5	-1	1	22	76	97	UAUCGGAGUCUGAUUCAGAGUC	CGAUCUGGUUCAGAUUCCGAUG	Cleavage	| Symbols: | unknown protein; FUNCTIONS IN: molecular_function unknown; INVOLVED IN: biological_process unknown; EXPRESSED IN: 25 plant structures; EXPRESSED DURING: 14 growth stages; CONTAINS InterPro DOMAIN/s: Protein of unknown function DUF926 (InterPro:IPR009269); Has 30201 Blast hits to 17322 proteins in 780 species: Archae - 12; Bacteria - 1396; Metazoa - 17338; Fungi - 3422; Plants - 5037;…
143	AT2G42490.1	2.5	-1	1	23	1378	1400	UAUGAAAUCCCAUGAUAUUGACU	GAAGAAGAUCAUGGGAUUUUGUG	Cleavage	| Symbols: | Copper amine oxidase family protein | chr2:17691600-17695526 REVERSE LENGTH=2331
149	AT3G51000.1	2.5	-1	1	22	567	588	UAUGAUUUCUGUUUCAGGGGCU	UCCUCCUGACACAGAGAUCAUA	Cleavage	| Symbols: | alpha/beta-Hydrolases superfamily protein | chr3:18945258-18946499 REVERSE LENGTH=972
149	AT3G13760.1	2.5	-1	1	22	354	375	UAUGAUUUCUGUUUCAGGGGCU	AAACCCUGAAACCGGAAUUAUA	Translation	| Symbols: | Cysteine/Histidine-rich C1 domain family protein | chr3:4517517-4519475 FORWARD LENGTH=1959
15	AT3G58660.1	2.5	-1	1	24	812	835	UAACAUUUUUUCUAGACUCUGGGG	CUUUUGGGUCUGGAAAGAGUGUUG	Cleavage	| Symbols: | Ribosomal protein L1p/L10e family | chr3:21701574-21702914 FORWARD LENGTH=1341
15	AT1G53430.2	2.5	-1	1	24	2888	2911	UAACAUUUUUUCUAGACUCUGGGG	UCUCUGAGCCUGGGAAAGAUGUUA	Cleavage	| Symbols: | Leucine-rich repeat transmembrane protein kinase | chr1:19936073-19940959 FORWARD LENGTH=2994
15	AT1G53430.1	2.5	-1	1	24	2987	3010	UAACAUUUUUUCUAGACUCUGGGG	UCUCUGAGCCUGGGAAAGAUGUUA	Cleavage	| Symbols: | Leucine-rich repeat transmembrane protein kinase | chr1:19935298-19940959 FORWARD LENGTH=3093
150	AT3G51000.1	2.5	-1	1	23	566	588	UAUGAUUUCUGUUUCAGGGGCUU	CUCCUCCUGACACAGAGAUCAUA	Cleavage	| Symbols: | alpha/beta-Hydrolases superfamily protein | chr3:18945258-18946499 REVERSE LENGTH=972
150	AT3G13760.1	2.5	-1	1	23	353	375	UAUGAUUUCUGUUUCAGGGGCUU	GAAACCCUGAAACCGGAAUUAUA	Translation	| Symbols: | Cysteine/Histidine-rich C1 domain family protein | chr3:4517517-4519475 FORWARD LENGTH=1959
152	AT5G13380.1	2.5	-1	1	22	996	1017	UAUGGACUGUGCCAUUGUGCCA	CGGCACCAUGGCACAGUACAUA	Cleavage	| Symbols: | Auxin-responsive GH3 family protein | chr5:4289912-4292355 FORWARD LENGTH=1875
152	AT2G14720.1	2.5	-1	1	22	1812	1833	UAUGGACUGUGCCAUUGUGCCA	AGCCAUAAUGGCACAGUACAUG	Cleavage	| Symbols: VSR4, VSR2;1, BP80-2;1, MTV4 | vacuolar sorting receptor 4 | chr2:6300878-6304156 REVERSE LENGTH=1887
152	AT2G14740.2	2.5	-1	1	22	1812	1833	UAUGGACUGUGCCAUUGUGCCA	AGCCAUAAUGGCACAGUACAUG	Cleavage	| Symbols: ATVSR3, VSR3, VSR2;2, BP80-2;2 | vaculolar sorting receptor 3 | chr2:6308895-6312303 FORWARD LENGTH=1887
152	AT2G14740.1	2.5	-1	1	22	1812	1833	UAUGGACUGUGCCAUUGUGCCA	AGCCAUAAUGGCACAGUACAUG	Cleavage	| Symbols: ATVSR3, VSR3, VSR2;2, BP80-2;2 | vaculolar sorting receptor 3 | chr2:6308895-6312303 FORWARD LENGTH=1887
152	AT2G14720.2	2.5	-1	1	22	1812	1833	UAUGGACUGUGCCAUUGUGCCA	AGCCAUAAUGGCACAGUACAUG	Cleavage	| Symbols: VSR4, VSR2;1, BP80-2;1, MTV4 | vacuolar sorting receptor 4 | chr2:6300878-6304156 REVERSE LENGTH=1887
152	AT2G33320.1	2.5	-1	1	22	262	283	UAUGGACUGUGCCAUUGUGCCA	GUUCACGUUGGCACAGUCCGUG	Cleavage	| Symbols: | Calcium-dependent lipid-binding (CaLB domain) family protein | chr2:14119526-14121334 REVERSE LENGTH=1809
154	AT4G32620.1	2.5	-1	1	22	4397	4418	UAUUCAUCGAUGUCGGUAUCGA	AUAGUACAGACAUUGAUGAGUA	Cleavage	| Symbols: | Enhancer of polycomb-like transcription factor protein | chr4:15731968-15737222 FORWARD LENGTH=4620
154	AT4G32620.2	2.5	-1	1	22	4400	4421	UAUUCAUCGAUGUCGGUAUCGA	AUAGUACAGACAUUGAUGAGUA	Cleavage	| Symbols: | Enhancer of polycomb-like transcription factor protein | chr4:15731968-15737222 FORWARD LENGTH=4623
156	AT5G42150.1	2.5	-1	1	21	557	577	UAUUCCUGGAUAUGAUUGGCU	CACCAAACAUAUACAGGAAUA	Cleavage	| Symbols: | Glutathione S-transferase family protein | chr5:16846247-16847909 FORWARD LENGTH=948
158	AT5G55780.1	2.5	-1	1	23	717	739	UAUUGCAAGCUGUAGAACGUUCU	ACAAGCUUCUACAGUUUGCAAUA	Cleavage	| Symbols: | Cysteine/Histidine-rich C1 domain family protein | chr5:22576611-22578668 FORWARD LENGTH=2058
159	AT1G20925.1	2.5	-1	1	22	279	300	UAUUGGUGAGGUUUUGAAUACU	UCUGUUCAUAACCUCAUCGAUA	Cleavage	| Symbols: | Auxin efflux carrier family protein | chr1:7289973-7292507 FORWARD LENGTH=1419
159	AT1G51810.1	2.5	-1	1	22	886	907	UAUUGGUGAGGUUUUGAAUACU	ACCAUUCAGAAUCUCGCCAAUU	Cleavage	| Symbols: | Leucine-rich repeat protein kinase family protein | chr1:19227119-19230584 REVERSE LENGTH=2235
160	AT3G57810.1	2.5	-1	1	23	159	181	UAUUGUAGACCGAUACGCGCAUC	UUUUCGUGUAUCGGUCUCUAAUA	Cleavage	| Symbols: | Cysteine proteinases superfamily protein | chr3:21416336-21417809 FORWARD LENGTH=825
160	AT3G57810.3	2.5	-1	1	23	159	181	UAUUGUAGACCGAUACGCGCAUC	UUUUCGUGUAUCGGUCUCUAAUA	Cleavage	| Symbols: | Cysteine proteinases superfamily protein | chr3:21416336-21417809 FORWARD LENGTH=954
160	AT3G57810.2	2.5	-1	1	23	159	181	UAUUGUAGACCGAUACGCGCAUC	UUUUCGUGUAUCGGUCUCUAAUA	Cleavage	| Symbols: | Cysteine proteinases superfamily protein | chr3:21416336-21417809 FORWARD LENGTH=954
161	AT1G22060.1	2.5	-1	1	23	4484	4506	UAUUUCAAUUGUGAUAUCCGACU AGGCGGAAAUUACAGUUGAGAUA	Cleavage	| Symbols: | LOCATED IN: vacuole; EXPRESSED IN: 23 plant structures; EXPRESSED DURING: 13 growth stages; BEST Arabidopsis thaliana protein match is: FBD, F-box and Leucine Rich Repeat domains containing protein (TAIR:AT1G22000.1); Has 84739 Blast hits to 38714 proteins in 2257 species: Archae - 1436; Bacteria - 11314; Metazoa - 40747; Fungi - 7706; Plants - 4675; Viruses - 308; Other Eukaryotes -…	1
161	AT4G17140.1	2.5	-1	1	23	10307	10329	UAUUUCAAUUGUGAUAUCCGACU	CUCUGGAGGUCAUAAUUGAAAUG	Cleavage	| Symbols: | pleckstrin homology (PH) domain-containing protein | chr4:9613617-9636618 REVERSE LENGTH=12651
161	AT4G17140.2	2.5	-1	1	23	10313	10335	UAUUUCAAUUGUGAUAUCCGACU	CUCUGGAGGUCAUAAUUGAAAUG	Cleavage	| Symbols: | pleckstrin homology (PH) domain-containing protein | chr4:9613617-9636618 REVERSE LENGTH=12657
161	AT4G17140.3	2.5	-1	1	23	10316	10338	UAUUUCAAUUGUGAUAUCCGACU	CUCUGGAGGUCAUAAUUGAAAUG	Cleavage	| Symbols: | pleckstrin homology (PH) domain-containing protein | chr4:9613617-9636618 REVERSE LENGTH=12660
162	AT5G08650.1	2.5	-1	1	22	1775	1796	UAUUUGAGUUUCUGAGUGAUCG	CUUUGACUCAGAAACUCAAAGA	Cleavage	| Symbols: | Small GTP-binding protein | chr5:2806533-2813220 REVERSE LENGTH=2046
163	AT3G22310.1	2.5	-1	1	23	114	136	UAUUUGCUAGAUUGAGGACGAGA	CACAGUCUCCGAUCUAGCAAAUG	Cleavage	| Symbols: PMH1, ATRH9 | putative mitochondrial RNA helicase 1 | chr3:7887382-7889806 FORWARD LENGTH=1833
164	AT5G57140.1	2.5	-1	1	22	635	656	UCAAAAAAGAUGAGAUCCAGGC	UCUUUGAUCUCUUCUUUUUUGA	Translation	| Symbols: ATPAP28, PAP28 | purple acid phosphatase 28 | chr5:23149926-23151370 FORWARD LENGTH=1194
165	AT5G57140.1	2.5	-1	1	23	634	656	UCAAAAAAGAUGAGAUCCAGGCG	GUCUUUGAUCUCUUCUUUUUUGA	Translation	| Symbols: ATPAP28, PAP28 | purple acid phosphatase 28 | chr5:23149926-23151370 FORWARD LENGTH=1194
168	AT3G47210.1	2.5	-1	1	21	333	353	UCAAUGGGAGCAACUUUGACC	GCCCAAAGUUGUUUCCAUUGG	Cleavage	| Symbols: | Plant protein of unknown function (DUF247) | chr3:17385545-17386969 FORWARD LENGTH=1425
168	AT3G47200.1	2.5	-1	1	21	192	212	UCAAUGGGAGCAACUUUGACC	GCCCAAAGUUGUUUCCAUUGG	Cleavage	| Symbols: | Plant protein of unknown function (DUF247) | chr3:17377658-17379088 REVERSE LENGTH=1431
168	AT3G47200.2	2.5	-1	1	21	192	212	UCAAUGGGAGCAACUUUGACC	GCCCAAAGUUGUUUCCAUUGG	Cleavage	| Symbols: | Plant protein of unknown function (DUF247) | chr3:17377658-17379088 REVERSE LENGTH=1431
168	AT3G47250.1	2.5	-1	1	21	237	257	UCAAUGGGAGCAACUUUGACC	GCCCAAAGUUGUUUCCAUUGG	Cleavage	| Symbols: | Plant protein of unknown function (DUF247) | chr3:17400124-17401566 REVERSE LENGTH=1443
168	AT3G47250.3	2.5	-1	1	21	237	257	UCAAUGGGAGCAACUUUGACC	GCCCAAAGUUGUUUCCAUUGG	Cleavage	| Symbols: | Plant protein of unknown function (DUF247) | chr3:17400124-17401566 REVERSE LENGTH=1443
168	AT3G47250.2	2.5	-1	1	21	237	257	UCAAUGGGAGCAACUUUGACC	GCCCAAAGUUGUUUCCAUUGG	Cleavage	| Symbols: | Plant protein of unknown function (DUF247) | chr3:17400124-17401566 REVERSE LENGTH=1443
168	AT4G20130.1	2.5	-1	1	21	135	155	UCAAUGGGAGCAACUUUGACC	CAUCAAAGUUGCGUCUAUUGA	Cleavage	| Symbols: PTAC14 | plastid transcriptionally active 14 | chr4:10878914-10881697 FORWARD LENGTH=1452
168	AT5G06670.1	2.5	-1	1	21	2757	2777	UCAAUGGGAGCAACUUUGACC	AUUCGAAGCUGCUCUCAUUGA	Cleavage	| Symbols: | P-loop containing nucleoside triphosphate hydrolases superfamily protein | chr5:2048243-2055019 REVERSE LENGTH=2961
168	AT2G45350.1	2.5	-1	1	21	1158	1178	UCAAUGGGAGCAACUUUGACC	ACUCGGUGUUGCUCUCAUUGA	Cleavage	| Symbols: CRR4 | Pentatricopeptide repeat (PPR) superfamily protein | chr2:18694816-18696657 REVERSE LENGTH=1842
169	AT3G47210.1	2.5	-1	1	22	332	353	UCAAUGGGAGCAACUUUGACCA	AGCCCAAAGUUGUUUCCAUUGG	Cleavage	| Symbols: | Plant protein of unknown function (DUF247) | chr3:17385545-17386969 FORWARD LENGTH=1425
169	AT3G47200.2	2.5	-1	1	22	191	212	UCAAUGGGAGCAACUUUGACCA	AGCCCAAAGUUGUUUCCAUUGG	Cleavage	| Symbols: | Plant protein of unknown function (DUF247) | chr3:17377658-17379088 REVERSE LENGTH=1431
169	AT3G47200.1	2.5	-1	1	22	191	212	UCAAUGGGAGCAACUUUGACCA	AGCCCAAAGUUGUUUCCAUUGG	Cleavage	| Symbols: | Plant protein of unknown function (DUF247) | chr3:17377658-17379088 REVERSE LENGTH=1431
169	AT3G47250.1	2.5	-1	1	22	236	257	UCAAUGGGAGCAACUUUGACCA	AGCCCAAAGUUGUUUCCAUUGG	Cleavage	| Symbols: | Plant protein of unknown function (DUF247) | chr3:17400124-17401566 REVERSE LENGTH=1443
169	AT3G47250.3	2.5	-1	1	22	236	257	UCAAUGGGAGCAACUUUGACCA	AGCCCAAAGUUGUUUCCAUUGG	Cleavage	| Symbols: | Plant protein of unknown function (DUF247) | chr3:17400124-17401566 REVERSE LENGTH=1443
169	AT3G47250.2	2.5	-1	1	22	236	257	UCAAUGGGAGCAACUUUGACCA	AGCCCAAAGUUGUUUCCAUUGG	Cleavage	| Symbols: | Plant protein of unknown function (DUF247) | chr3:17400124-17401566 REVERSE LENGTH=1443
169	AT4G20130.1	2.5	-1	1	22	134	155	UCAAUGGGAGCAACUUUGACCA	CCAUCAAAGUUGCGUCUAUUGA	Cleavage	| Symbols: PTAC14 | plastid transcriptionally active 14 | chr4:10878914-10881697 FORWARD LENGTH=1452
169	AT5G06670.1	2.5	-1	1	22	2756	2777	UCAAUGGGAGCAACUUUGACCA	CAUUCGAAGCUGCUCUCAUUGA	Cleavage	| Symbols: | P-loop containing nucleoside triphosphate hydrolases superfamily protein | chr5:2048243-2055019 REVERSE LENGTH=2961
169	AT2G45350.1	2.5	-1	1	22	1157	1178	UCAAUGGGAGCAACUUUGACCA	AACUCGGUGUUGCUCUCAUUGA	Cleavage	| Symbols: CRR4 | Pentatricopeptide repeat (PPR) superfamily protein | chr2:18694816-18696657 REVERSE LENGTH=1842
17	AT5G46340.1	2.5	-1	1	22	1601	1622	UAACGAUGGAUUUCAAGAGCUU	UUCUUCUUCAGAUUCAUCGUUA	Cleavage	| Symbols: | O-acetyltransferase family protein | chr5:18796361-18799725 REVERSE LENGTH=1623
171	AT4G20430.2	2.5	-1	1	22	2396	2417	UCAGAACUAAAAAUAGAGCUUC	ACAGCUCUAUUUCUAGUUUUGG	Translation	| Symbols: | Subtilase family protein | chr4:11017656-11021105 REVERSE LENGTH=2499
171	AT4G20430.1	2.5	-1	1	22	2468	2489	UCAGAACUAAAAAUAGAGCUUC	ACAGCUCUAUUUCUAGUUUUGG	Translation	| Symbols: | Subtilase family protein | chr4:11017656-11021105 REVERSE LENGTH=2571
171	AT4G25390.1	2.5	-1	1	22	1618	1639	UCAGAACUAAAAAUAGAGCUUC	GGUGUUCUGUUGUUAGUUCUGA	Translation	| Symbols: | Protein kinase superfamily protein | chr4:12977491-12979446 FORWARD LENGTH=1956
171	AT1G23830.1	2.5	-1	1	22	637	658	UCAGAACUAAAAAUAGAGCUUC	UGUACUCUAUUUAUAGUUCUGA	Translation	| Symbols: | unknown protein; FUNCTIONS IN: molecular_function unknown; INVOLVED IN: biological_process unknown; LOCATED IN: endomembrane system; EXPRESSED IN: 12 plant structures; EXPRESSED DURING: 9 growth stages; BEST Arabidopsis thaliana protein match is: unknown protein (TAIR:AT1G23840.1); Has 57 Blast hits to 52 proteins in 7 species: Archae - 0; Bacteria - 0; Metazoa - 0; Fungi - 0; Plants…
175	AT5G46410.2	2.5	-1	1	22	331	352	UCAGAAUAGAUGAGAAUAUCGU	ACAAUAUUUUCACCUGUUCUGA	Translation	| Symbols: SSP4 | SCP1-like small phosphatase 4 | chr5:18826007-18828156 FORWARD LENGTH=1371
175	AT5G46410.1	2.5	-1	1	22	322	343	UCAGAAUAGAUGAGAAUAUCGU	ACAAUAUUUUCACCUGUUCUGA	Translation	| Symbols: SSP4 | SCP1-like small phosphatase 4 | chr5:18826007-18828156 FORWARD LENGTH=1362
176	AT5G46410.2	2.5	-1	1	23	330	352	UCAGAAUAGAUGAGAAUAUCGUC	UACAAUAUUUUCACCUGUUCUGA	Translation	| Symbols: SSP4 | SCP1-like small phosphatase 4 | chr5:18826007-18828156 FORWARD LENGTH=1371
176	AT5G46410.1	2.5	-1	1	23	321	343	UCAGAAUAGAUGAGAAUAUCGUC	UACAAUAUUUUCACCUGUUCUGA	Translation	| Symbols: SSP4 | SCP1-like small phosphatase 4 | chr5:18826007-18828156 FORWARD LENGTH=1362
177	AT1G57820.2	2.5	-1	1	23	439	461	UCAGGCGACUGUGUACAUACGCC	UCUUUCUGUAUGCAGUUGCCUGA	Cleavage	| Symbols: VIM1, ORTH2 | Zinc finger (C3HC4-type RING finger) family protein | chr1:21414342-21417902 REVERSE LENGTH=1929
177	AT1G57820.1	2.5	-1	1	23	439	461	UCAGGCGACUGUGUACAUACGCC	UCUUUCUGUAUGCAGUUGCCUGA	Cleavage	| Symbols: VIM1, ORTH2 | Zinc finger (C3HC4-type RING finger) family protein | chr1:21414342-21417902 REVERSE LENGTH=1938
178	AT1G48380.2	2.5	-1	1	23	546	568	UCAUAGUCUUAGAGAAGAACGCC	ACAUUUUCUCUUUAAGACUAUGG	Cleavage	| Symbols: RHL1, HYP7 | root hair initiation protein root hairless 1 (RHL1) | chr1:17877637-17879203 REVERSE LENGTH=1161
178	AT3G02280.1	2.5	-1	1	23	987	1009	UCAUAGUCUUAGAGAAGAACGCC	ACGAUACUUCUUUGAGAUUAUGA	Cleavage	| Symbols: | Flavodoxin family protein | chr3:453646-457659 FORWARD LENGTH=1872
180	AT2G23060.2	2.5	-1	1	21	987	1007	UCAUUGUAGUCUUUUCCGAGA	GCUUGGAGAAGAUUAUAGUGA	Cleavage	| Symbols: | Acyl-CoA N-acyltransferases (NAT) superfamily protein | chr2:9812839-9814199 REVERSE LENGTH=1077
180	AT2G23060.1	2.5	-1	1	21	1152	1172	UCAUUGUAGUCUUUUCCGAGA	GCUUGGAGAAGAUUAUAGUGA	Cleavage	| Symbols: | Acyl-CoA N-acyltransferases (NAT) superfamily protein | chr2:9812839-9814633 REVERSE LENGTH=1242
180	AT1G19950.1	2.5	-1	1	21	863	883	UCAUUGUAGUCUUUUCCGAGA	CGUCGAAAGAGACUAUAAUGG	Cleavage	| Symbols: HVA22H | HVA22-like protein H (ATHVA22H) | chr1:6925043-6926527 FORWARD LENGTH=948
180	AT4G28600.1	2.5	-1	1	21	141	161	UCAUUGUAGUCUUUUCCGAGA	AGUUGGUAGAGACUACAAUGG	Cleavage	| Symbols: NPGR2 | no pollen germination related 2 | chr4:14130046-14132599 FORWARD LENGTH=2220
181	AT2G23060.2	2.5	-1	1	24	984	1007	UCAUUGUAGUCUUUUCCGAGAACU	ACGGCUUGGAGAAGAUUAUAGUGA	Cleavage	| Symbols: | Acyl-CoA N-acyltransferases (NAT) superfamily protein | chr2:9812839-9814199 REVERSE LENGTH=1077
181	AT2G23060.1	2.5	-1	1	24	1149	1172	UCAUUGUAGUCUUUUCCGAGAACU	ACGGCUUGGAGAAGAUUAUAGUGA	Cleavage	| Symbols: | Acyl-CoA N-acyltransferases (NAT) superfamily protein | chr2:9812839-9814633 REVERSE LENGTH=1242
181	AT1G19950.1	2.5	-1	1	24	860	883	UCAUUGUAGUCUUUUCCGAGAACU	CAUCGUCGAAAGAGACUAUAAUGG	Cleavage	| Symbols: HVA22H | HVA22-like protein H (ATHVA22H) | chr1:6925043-6926527 FORWARD LENGTH=948
181	AT4G28600.1	2.5	-1	1	24	138	161	UCAUUGUAGUCUUUUCCGAGAACU	UGGAGUUGGUAGAGACUACAAUGG	Cleavage	| Symbols: NPGR2 | no pollen germination related 2 | chr4:14130046-14132599 FORWARD LENGTH=2220
184	AT1G20800.1	2.5	-1	1	22	259	280	UCGAACGGGAUGUCGUCAACCU	UCUUUGACGGCAUCCUCUUCGA	Cleavage	| Symbols: | F-box family protein | chr1:7228718-7231600 REVERSE LENGTH=1479
185	AT3G02880.1	2.5	-1	1	22	167	188	UCGAAGUGGACUCCGAGCCAUU	AUUGGCACGGAGUCCACUGCGA	Cleavage	| Symbols: | Leucine-rich repeat protein kinase family protein | chr3:634819-636982 FORWARD LENGTH=1884
186	AT5G20080.1	2.5	-1	1	23	280	302	UCGAAUGAGAGCUUGAGUAGCCU	CAGUUGUUCAGGUUCUCAUUUGA	Cleavage	| Symbols: | FAD/NAD(P)-binding oxidoreductase | chr5:6782708-6786360 FORWARD LENGTH=987
186	AT5G17640.1	2.5	-1	1	23	2	24	UCGAAUGAGAGCUUGAGUAGCCU	UGGAUCCUCAAGCUUUCAUUCGU	Cleavage	| Symbols: | Protein of unknown function (DUF1005) | chr5:5811047-5812429 REVERSE LENGTH=1299
186	AT1G63260.2	2.5	-1	1	23	558	580	UCGAAUGAGAGCUUGAGUAGCCU	CUAUGACUUGAGCUUUCAUUCGA	Cleavage	| Symbols: TET10 | tetraspanin10 | chr1:23466975-23468945 REVERSE LENGTH=777
186	AT1G63260.3	2.5	-1	1	23	558	580	UCGAAUGAGAGCUUGAGUAGCCU	CUAUGACUUGAGCUUUCAUUCGA	Cleavage	| Symbols: TET10 | tetraspanin10 | chr1:23466994-23468945 REVERSE LENGTH=834
186	AT1G63260.1	2.5	-1	1	23	558	580	UCGAAUGAGAGCUUGAGUAGCCU	CUAUGACUUGAGCUUUCAUUCGA	Cleavage	| Symbols: TET10 | tetraspanin10 | chr1:23467105-23468945 REVERSE LENGTH=855
187	AT5G35370.1	2.5	-1	1	24	1501	1523	UCGAAUUCGGAUUUCUUGAGGUCU	UUACCUCA-GAAAUUCGAAUUCGA	Cleavage	| Symbols: | S-locus lectin protein kinase family protein | chr5:13588564-13591182 REVERSE LENGTH=2619
187	AT5G61560.2	2.5	-1	1	24	128	151	UCGAAUUCGGAUUUCUUGAGGUCU	UCCAACCAAGAGAUUCGAAUUCGG	Cleavage	| Symbols: | U-box domain-containing protein kinase family protein | chr5:24753476-24756506 FORWARD LENGTH=2385
187	AT5G61560.1	2.5	-1	1	24	128	151	UCGAAUUCGGAUUUCUUGAGGUCU	UCCAACCAAGAGAUUCGAAUUCGG	Cleavage	| Symbols: | U-box domain-containing protein kinase family protein | chr5:24753476-24756506 FORWARD LENGTH=2391
187	AT4G38810.1	2.5	-1	1	24	414	437	UCGAAUUCGGAUUUCUUGAGGUCU	CUUGUCCAAUAAAUUCGAAUUCGA	Cleavage	| Symbols: | Calcium-binding EF-hand family protein | chr4:18115607-18116999 REVERSE LENGTH=798
187	AT4G38810.2	2.5	-1	1	24	744	767	UCGAAUUCGGAUUUCUUGAGGUCU	CUUGUCCAAUAAAUUCGAAUUCGA	Cleavage	| Symbols: | Calcium-binding EF-hand family protein | chr4:18115607-18118860 REVERSE LENGTH=1128
191	AT4G38970.2	2.5	-1	1	22	609	630	UCGAGCGAGAUCUCUAGCAUCU	AGCUGCUUGGGGUCUUGCUCGA	Cleavage	| Symbols: FBA2 | fructose-bisphosphate aldolase 2 | chr4:18163769-18165659 REVERSE LENGTH=1146
191	AT4G38970.1	2.5	-1	1	22	609	630	UCGAGCGAGAUCUCUAGCAUCU	AGCUGCUUGGGGUCUUGCUCGA	Cleavage	| Symbols: FBA2 | fructose-bisphosphate aldolase 2 | chr4:18163714-18165659 REVERSE LENGTH=1197
191	AT5G48980.1	2.5	-1	1	22	1074	1094	UCGAGCGAGAUCUCUAGCAUCU	GUGUGC-AGAGAUUUCGCUCGA	Cleavage	| Symbols: | Galactose oxidase/kelch repeat superfamily protein | chr5:19860724-19861923 FORWARD LENGTH=1200
192	AT5G13390.1	2.5	-1	1	22	3077	3098	UCGAUUUCCCAACUUGUGGCUG	GAAACACAGGUUGGGGAGUCGA	Cleavage	| Symbols: NEF1 | no exine formation 1 | chr5:4292809-4296572 FORWARD LENGTH=3372
192	AT3G48500.1	2.5	-1	1	22	506	527	UCGAUUUCCCAACUUGUGGCUG	CUCCCAGAGGUUGGGAAGUUGA	Cleavage	| Symbols: PDE312, PTAC10 | Nucleic acid-binding, OB-fold-like protein | chr3:17962209-17965408 FORWARD LENGTH=2007
192	AT3G48500.2	2.5	-1	1	22	506	527	UCGAUUUCCCAACUUGUGGCUG	CUCCCAGAGGUUGGGAAGUUGA	Cleavage	| Symbols: PDE312, PTAC10 | Nucleic acid-binding, OB-fold-like protein | chr3:17962209-17965408 FORWARD LENGTH=2094
195	AT3G61450.2	2.5	-1	1	22	93	114	UCGGGGGAGAGCAUCGUUGGCU	CGGCGACGAUGCUUUCUCCCGC	Cleavage	| Symbols: SYP73 | syntaxin of plants 73 | chr3:22738455-22739953 FORWARD LENGTH=795
195	AT3G61450.1	2.5	-1	1	22	93	114	UCGGGGGAGAGCAUCGUUGGCU	CGGCGACGAUGCUUUCUCCCGC	Cleavage	| Symbols: SYP73, ATSYP73 | syntaxin of plants 73 | chr3:22738455-22739953 FORWARD LENGTH=792
195	AT1G30280.1	2.5	-1	1	22	380	401	UCGGGGGAGAGCAUCGUUGGCU	CAUCGUCGAUGCUCUCUUCCGA	Cleavage	| Symbols: | Chaperone DnaJ-domain superfamily protein | chr1:10662851-10664570 REVERSE LENGTH=1368
196	AT2G42120.2	2.5	-1	1	23	816	838	UCGUGCUUGGCGUGCUGUCAACU	AGUAGAUAUCAUGCCAGGCACGA	Cleavage	| Symbols: POLD2 | DNA polymerase delta small subunit | chr2:17563282-17565965 REVERSE LENGTH=1323
196	AT2G42120.1	2.5	-1	1	23	819	841	UCGUGCUUGGCGUGCUGUCAACU	AGUAGAUAUCAUGCCAGGCACGA	Cleavage	| Symbols: POLD2 | DNA polymerase delta small subunit | chr2:17563282-17565965 REVERSE LENGTH=1326
197	AT5G08020.1	2.5	-1	1	23	1417	1439	UCUAAUGCUUCAGUGACUUGACU	AAGAAAGUUACUGAAGCAAUGGA	Cleavage	| Symbols: ATRPA70B, RPA70B | RPA70-kDa subunit B | chr5:2572107-2574879 FORWARD LENGTH=1815
197	AT1G08660.2	2.5	-1	1	23	286	308	UCUAAUGCUUCAGUGACUUGACU	UUUAAAGUUUUUGAAGCAUUGGA	Cleavage	| Symbols: MGP2 | MALE GAMETOPHYTE DEFECTIVE 2 | chr1:2757584-2759677 REVERSE LENGTH=1044
197	AT1G08660.1	2.5	-1	1	23	286	308	UCUAAUGCUUCAGUGACUUGACU	UUUAAAGUUUUUGAAGCAUUGGA	Cleavage	| Symbols: MGP2 | MALE GAMETOPHYTE DEFECTIVE 2 | chr1:2757116-2759677 REVERSE LENGTH=1425
199	AT5G08490.1	2.5	-1	1	21	1873	1893	UCUGAGAGCAUCUGAUUGGCU	UUCCAGUCAGAUGCUCGUAGA	Cleavage	| Symbols: | Tetratricopeptide repeat (TPR)-like superfamily protein | chr5:2745208-2747757 REVERSE LENGTH=2550
199	AT2G20010.1	2.5	-1	1	21	420	440	UCUGAGAGCAUCUGAUUGGCU	AAUCUAUCAGAUGCUUUUAGA	Cleavage	| Symbols: | Protein of unknown function (DUF810) | chr2:8637977-8640830 REVERSE LENGTH=2505
199	AT2G20010.2	2.5	-1	1	21	774	794	UCUGAGAGCAUCUGAUUGGCU	AAUCUAUCAGAUGCUUUUAGA	Cleavage	| Symbols: | Protein of unknown function (DUF810) | chr2:8637977-8641184 REVERSE LENGTH=2859
20	AT5G37630.1	2.5	-1	1	22	186	207	UAAGGAAGAGAAUUGGAGAAAU	UAUUCUUCAAUUCUCUUCCGUG	Cleavage	| Symbols: EMB2656 | ARM repeat superfamily protein | chr5:14947407-14952546 FORWARD LENGTH=3156
20	AT1G70260.1	2.5	-1	1	22	162	183	UAAGGAAGAGAAUUGGAGAAAU	UCUUCUUCCAUUUUCUUUCUUA	Cleavage	| Symbols: | nodulin MtN21 /EamA-like transporter family protein | chr1:26457067-26459338 REVERSE LENGTH=1128
20	AT5G12890.1	2.5	-1	1	22	260	281	UAAGGAAGAGAAUUGGAGAAAU	AGAAUUUCGAUUCUCUUCCUUA	Cleavage	| Symbols: | UDP-Glycosyltransferase superfamily protein | chr5:4069658-4071124 REVERSE LENGTH=1467
200	AT2G20010.1	2.5	-1	1	22	419	440	UCUGAGAGCAUCUGAUUGGCUC	GAAUCUAUCAGAUGCUUUUAGA	Cleavage	| Symbols: | Protein of unknown function (DUF810) | chr2:8637977-8640830 REVERSE LENGTH=2505
200	AT2G20010.2	2.5	-1	1	22	773	794	UCUGAGAGCAUCUGAUUGGCUC	GAAUCUAUCAGAUGCUUUUAGA	Cleavage	| Symbols: | Protein of unknown function (DUF810) | chr2:8637977-8641184 REVERSE LENGTH=2859
200	AT5G08490.1	2.5	-1	1	22	1872	1893	UCUGAGAGCAUCUGAUUGGCUC	CUUCCAGUCAGAUGCUCGUAGA	Cleavage	| Symbols: | Tetratricopeptide repeat (TPR)-like superfamily protein | chr5:2745208-2747757 REVERSE LENGTH=2550
201	AT2G20010.1	2.5	-1	1	23	418	440	UCUGAGAGCAUCUGAUUGGCUCU	AGAAUCUAUCAGAUGCUUUUAGA	Cleavage	| Symbols: | Protein of unknown function (DUF810) | chr2:8637977-8640830 REVERSE LENGTH=2505
201	AT2G20010.2	2.5	-1	1	23	772	794	UCUGAGAGCAUCUGAUUGGCUCU	AGAAUCUAUCAGAUGCUUUUAGA	Cleavage	| Symbols: | Protein of unknown function (DUF810) | chr2:8637977-8641184 REVERSE LENGTH=2859
201	AT5G08490.1	2.5	-1	1	23	1871	1893	UCUGAGAGCAUCUGAUUGGCUCU	UCUUCCAGUCAGAUGCUCGUAGA	Cleavage	| Symbols: | Tetratricopeptide repeat (TPR)-like superfamily protein | chr5:2745208-2747757 REVERSE LENGTH=2550
204	AT1G27980.1	2.5	-1	1	21	968	988	UCUGGUCUCCAAGUUUGCGAC	CUCGUAAACUUGGGUACCAGA	Cleavage	| Symbols: DPL1, ATDPL1 | dihydrosphingosine phosphate lyase | chr1:9748812-9752618 FORWARD LENGTH=1635
204	AT5G46795.1	2.5	-1	1	21	208	228	UCUGGUCUCCAAGUUUGCGAC	AUCGCGGCUUUGGAGACCAGA	Cleavage	| Symbols: MSP2 | microspore-specific promoter 2 | chr5:18987055-18988168 REVERSE LENGTH=579
204	AT5G60900.1	2.5	-1	1	21	972	992	UCUGGUCUCCAAGUUUGCGAC	GAUGCAGACUUGUAGACCAGA	Cleavage	| Symbols: RLK1 | receptor-like protein kinase 1 | chr5:24498467-24501494 REVERSE LENGTH=2247
205	AT2G13690.1	2.5	-1	1	22	1079	1100	UCUUCGAACAGCUUGGCGAACU	CAUUAGCUAAGUUGUUUGAAGA	Cleavage	| Symbols: | PRLI-interacting factor, putative | chr2:5706704-5708895 REVERSE LENGTH=1635
205	AT1G07080.1	2.5	-1	1	22	176	197	UCUUCGAACAGCUUGGCGAACU	ACCUCGCGAAGCUCUUCGAAGA	Cleavage	| Symbols: | Thioredoxin superfamily protein | chr1:2170069-2171861 FORWARD LENGTH=798
205	AT3G10010.1	2.5	-1	1	22	1346	1367	UCUUCGAACAGCUUGGCGAACU	CUAUCACUAAGUUGUUUGAAGA	Cleavage	| Symbols: DML2 | demeter-like 2 | chr3:3081999-3088195 REVERSE LENGTH=3999
206	AT1G55380.1	2.5	-1	1	23	276	298	UCUUGGUGACAUCGAAUUCGGAU	UCCUAAAUUUGAUGUUACUAAGA	Cleavage	| Symbols: | Cysteine/Histidine-rich C1 domain family protein | chr1:20676622-20678607 REVERSE LENGTH=1986
206	AT3G55280.3	2.5	-1	1	23	9	31	UCUUGGUGACAUCGAAUUCGGAU	AGCUAAAGUUGAUGUCACCAAGA	Cleavage	| Symbols: RPL23AB | ribosomal protein L23AB | chr3:20500667-20501519 FORWARD LENGTH=447
206	AT3G55280.2	2.5	-1	1	23	9	31	UCUUGGUGACAUCGAAUUCGGAU	AGCUAAAGUUGAUGUCACCAAGA	Cleavage	| Symbols: RPL23AB | ribosomal protein L23AB | chr3:20500667-20501519 FORWARD LENGTH=465
206	AT3G55280.1	2.5	-1	1	23	9	31	UCUUGGUGACAUCGAAUUCGGAU	AGCUAAAGUUGAUGUCACCAAGA	Cleavage	| Symbols: RPL23AB | ribosomal protein L23AB | chr3:20500667-20501519 FORWARD LENGTH=465
207	AT2G06210.1	2.5	-1	1	23	650	672	UGAAACGUGAUCGAAUGCUCCCU	GGCAAGCGUUUGAUCGCGUUUUG	Cleavage	| Symbols: ELF8, VIP6 | binding | chr2:2429108-2436588 REVERSE LENGTH=3276
209	AT1G51820.1	2.5	-1	1	23	1441	1463	UGAAGAAUAUGAUGAUUGCAAGU	GAAGGCAAUCCUCAUAUUCUUUG	Cleavage	| Symbols: | Leucine-rich repeat protein kinase family protein | chr1:19237407-19241883 REVERSE LENGTH=2658
209	AT3G19270.1	2.5	-1	1	23	1026	1048	UGAAGAAUAUGAUGAUUGCAAGU	GAUGGCAAGCAUCAUAUCCUUCA	Cleavage	| Symbols: CYP707A4 | cytochrome P450, family 707, subfamily A, polypeptide 4 | chr3:6673885-6676400 REVERSE LENGTH=1407
209	AT5G61570.1	2.5	-1	1	23	66	88	UGAAGAAUAUGAUGAUUGCAAGU	GAUCGCCAUCAUCAUAAUCUUCA	Cleavage	| Symbols: | Protein kinase superfamily protein | chr5:24758507-24760201 FORWARD LENGTH=1086
209	AT5G61570.2	2.5	-1	1	23	66	88	UGAAGAAUAUGAUGAUUGCAAGU	GAUCGCCAUCAUCAUAAUCUUCA	Cleavage	| Symbols: | Protein kinase superfamily protein | chr5:24758507-24760201 FORWARD LENGTH=1077
209	AT2G34270.1	2.5	-1	1	23	422	444	UGAAGAAUAUGAUGAUUGCAAGU	AAAAGGAAUCAUCAUCUUCUUCA	Cleavage	| Symbols: | unknown protein; Has 5 Blast hits to 5 proteins in 2 species: Archae - 0; Bacteria - 0; Metazoa - 0; Fungi - 0; Plants - 5; Viruses - 0; Other Eukaryotes - 0 (source: NCBI BLink). | chr2:14468752-14469876 REVERSE LENGTH=1125
21	AT5G43900.2	2.5	-1	1	23	4294	4316	UAAGGCGGUCCAGAAUUUUGAUG	AAAGAAUAUUCUGGGCCGUCUUG	Cleavage	| Symbols: MYA2 | myosin 2 | chr5:17657241-17667413 REVERSE LENGTH=4689
21	AT5G43900.3	2.5	-1	1	23	4303	4325	UAAGGCGGUCCAGAAUUUUGAUG	AAAGAAUAUUCUGGGCCGUCUUG	Cleavage	| Symbols: MYA2 | myosin 2 | chr5:17657241-17667413 REVERSE LENGTH=4698
21	AT5G43900.1	2.5	-1	1	23	4123	4145	UAAGGCGGUCCAGAAUUUUGAUG	AAAGAAUAUUCUGGGCCGUCUUG	Cleavage	| Symbols: MYA2, ATMYA2, XI-2, XI-6 | myosin 2 | chr5:17657241-17666653 REVERSE LENGTH=4518
211	AT2G02580.1	2.5	-1	1	23	780	802	UGAAGUCUUCGGCUGCUUGUGCC	CAAACAAGGAGUCGAAGAUUUCG	Cleavage	| Symbols: CYP71B9 | cytochrome P450, family 71, subfamily B, polypeptide 9 | chr2:701985-703661 FORWARD LENGTH=1503
211	AT5G42220.1	2.5	-1	1	23	1913	1935	UGAAGUCUUCGGCUGCUUGUGCC	GAAGCAAGCAGCCGAAGGUAUCA	Cleavage	| Symbols: | Ubiquitin-like superfamily protein | chr5:16872962-16877455 FORWARD LENGTH=2640
211	AT3G06880.1	2.5	-1	1	23	3430	3452	UGAAGUCUUCGGCUGCUUGUGCC	CCGACGAGGAGCUGGAGACUUCA	Cleavage	| Symbols: | Transducin/WD40 repeat-like superfamily protein | chr3:2169899-2175686 REVERSE LENGTH=3786
211	AT3G06880.2	2.5	-1	1	23	3430	3452	UGAAGUCUUCGGCUGCUUGUGCC	CCGACGAGGAGCUGGAGACUUCA	Cleavage	| Symbols: | Transducin/WD40 repeat-like superfamily protein | chr3:2170516-2175686 REVERSE LENGTH=3795
212	AT3G24730.1	2.5	-1	1	24	196	219	UGAAUCGAGAUCAACUAAAAGACU	GUAGCUUUGGUUGAUGUUGAUUCA	Cleavage	| Symbols: | mRNA splicing factor, thioredoxin-like U5 snRNP | chr3:9030152-9030894 REVERSE LENGTH=480
213	AT2G31280.1	2.5	-1	1	22	468	489	UGAAUUUGCUGUAUGCUUUCCU	GGCAGACCAUGCAGCAAAUUUA	Cleavage	| Symbols: CPUORF7 | conserved peptide upstream open reading frame 7 | chr2:13339678-13343424 FORWARD LENGTH=2163
213	AT2G31280.3	2.5	-1	1	22	468	489	UGAAUUUGCUGUAUGCUUUCCU	GGCAGACCAUGCAGCAAAUUUA	Cleavage	| Symbols: CPUORF7 | conserved peptide upstream open reading frame 7 | chr2:13339678-13343424 FORWARD LENGTH=2214
213	AT5G06400.1	2.5	-1	1	22	2875	2896	UGAAUUUGCUGUAUGCUUUCCU	UUUAAAACAUAUAGUAAGUUCA	Cleavage	| Symbols: | Pentatricopeptide repeat (PPR) superfamily protein | chr5:1955959-1959051 FORWARD LENGTH=3093
214	AT2G05760.1	2.5	-1	1	22	637	658	UGACAUAGAUCGAUAUCGAGUU	UUUCCGAUAUUGAUCUGUGUUA	Cleavage	| Symbols: | Xanthine/uracil permease family protein | chr2:2180978-2183710 FORWARD LENGTH=1563
217	AT1G50620.1	2.5	-1	1	22	550	571	UGACUUGUGUUAUUUCUGAAGU	GCGUCAGGAAUAACACAAGCUA	Cleavage	| Symbols: | RING/FYVE/PHD zinc finger superfamily protein | chr1:18748537-18751005 FORWARD LENGTH=1890
22	AT2G15620.1	2.5	-1	1	22	1370	1391	UAAGUAGCUAAGCCUUUGAGCC	UAAUGAAAGGCUUAGUUGCUUG	Cleavage	| Symbols: NIR1, NIR, ATHNIR | nitrite reductase 1 | chr2:6810552-6812666 FORWARD LENGTH=1761
224	AT2G47250.1	2.5	-1	1	22	1960	1981	UGAGAUCCAGGCGAUUAGGCUG	CCAUCUAAUUGCCUGGAUCACA	Cleavage	| Symbols: | RNA helicase family protein | chr2:19399923-19402981 REVERSE LENGTH=2190
225	AT1G11755.1	2.5	-1	1	22	535	556	UGAGAUGAGAUUCUGUAAAAGC	UUUUUUACAGAGUCUCAUUUGA	Cleavage	| Symbols: LEW1 | Undecaprenyl pyrophosphate synthetase family protein | chr1:3969987-3971488 REVERSE LENGTH=765
225	AT1G67120.1	2.5	-1	1	22	9471	9492	UGAGAUGAGAUUCUGUAAAAGC	UGGAAUACAGAAUCUUAUCUCA	Cleavage	| Symbols: | ATPases;nucleotide binding;ATP binding;nucleoside-triphosphatases;transcription factor binding | chr1:25069727-25095526 REVERSE LENGTH=16182
225	AT3G46920.1	2.5	-1	1	22	1806	1827	UGAGAUGAGAUUCUGUAAAAGC	CAAUUGUCAGAAUUUCAUCUCA	Cleavage	| Symbols: | Protein kinase superfamily protein with octicosapeptide/Phox/Bem1p domain | chr3:17280430-17284857 REVERSE LENGTH=3516
226	AT1G11755.1	2.5	-1	1	23	534	556	UGAGAUGAGAUUCUGUAAAAGCG	CUUUUUUACAGAGUCUCAUUUGA	Cleavage	| Symbols: LEW1 | Undecaprenyl pyrophosphate synthetase family protein | chr1:3969987-3971488 REVERSE LENGTH=765
226	AT1G67120.1	2.5	-1	1	23	9470	9492	UGAGAUGAGAUUCUGUAAAAGCG	AUGGAAUACAGAAUCUUAUCUCA	Cleavage	| Symbols: | ATPases;nucleotide binding;ATP binding;nucleoside-triphosphatases;transcription factor binding | chr1:25069727-25095526 REVERSE LENGTH=16182
226	AT3G46920.1	2.5	-1	1	23	1805	1827	UGAGAUGAGAUUCUGUAAAAGCG	GCAAUUGUCAGAAUUUCAUCUCA	Cleavage	| Symbols: | Protein kinase superfamily protein with octicosapeptide/Phox/Bem1p domain | chr3:17280430-17284857 REVERSE LENGTH=3516
227	AT4G25515.1	2.5	-1	1	22	932	953	UGAGCACGAAGCUCCUAGGGCU	UGUCUUGGGAGUUUUGUGCUCG	Cleavage	| Symbols: SLK3 | SEUSS-like 3 | chr4:13028219-13031463 FORWARD LENGTH=2058
228	AT3G59660.1	2.5	-1	1	23	82	104	UGAGCGGAUAGCUAUUAGGCGAC	GCUUCCUAUUGGCUAUUCGCUUA	Cleavage	| Symbols: | C2 domain-containing protein / GRAM domain-containing protein | chr3:22034426-22038484 REVERSE LENGTH=1785
229	AT3G59290.1	2.5	-1	1	23	1024	1046	UGAGGAGAUUGUUUAUUAAGAUG	UUUGUUAAUGAAUCAUCUCCUCA	Translation	| Symbols: | ENTH/VHS family protein | chr3:21912796-21917474 FORWARD LENGTH=3075
23	AT2G15620.1	2.5	-1	1	23	1369	1391	UAAGUAGCUAAGCCUUUGAGCCA	CUAAUGAAAGGCUUAGUUGCUUG	Cleavage	| Symbols: NIR1, NIR, ATHNIR | nitrite reductase 1 | chr2:6810552-6812666 FORWARD LENGTH=1761
230	AT5G35840.1	2.5	-1	1	22	3295	3316	UGAGGAUCGCAAGGGUAGAGCU	AUGUCAGCCUUUGUGAUCCUCA	Cleavage	| Symbols: PHYC | phytochrome C | chr5:14008049-14011619 FORWARD LENGTH=3336
231	AT5G35840.1	2.5	-1	1	23	3294	3316	UGAGGAUCGCAAGGGUAGAGCUC	AAUGUCAGCCUUUGUGAUCCUCA	Cleavage	| Symbols: PHYC | phytochrome C | chr5:14008049-14011619 FORWARD LENGTH=3336
232	AT1G51510.1	2.5	-1	1	22	399	420	UGAGGCAUAUUCUUUGACAGUC	UUAUGUCAAGGGAUAUGCUUUG	Cleavage	| Symbols: Y14 | RNA-binding (RRM/RBD/RNP motifs) family protein | chr1:19103072-19104753 REVERSE LENGTH=609
232	AT5G58370.1	2.5	-1	1	22	1077	1098	UGAGGCAUAUUCUUUGACAGUC	UCUUGUAAAGGAAUAUGUCUCG	Cleavage	| Symbols: | P-loop containing nucleoside triphosphate hydrolases superfamily protein | chr5:23593358-23595565 FORWARD LENGTH=1341
232	AT5G58370.2	2.5	-1	1	22	1077	1098	UGAGGCAUAUUCUUUGACAGUC	UCUUGUAAAGGAAUAUGUCUCG	Cleavage	| Symbols: | P-loop containing nucleoside triphosphate hydrolases superfamily protein | chr5:23593358-23595645 FORWARD LENGTH=1398
232	AT5G41580.1	2.5	-1	1	22	551	572	UGAGGCAUAUUCUUUGACAGUC	AUAUCUCAAAGAAUAUGCCACA	Cleavage	| Symbols: | RING/U-box superfamily protein | chr5:16626563-16630659 REVERSE LENGTH=2283
233	AT4G34170.1	2.5	-1	1	21	224	244	UGAGGGAUGAAAUUUGGACGA	UGGUCCAAAUUUUAUCUCCCA	Cleavage	| Symbols: | Galactose oxidase/kelch repeat superfamily protein | chr4:16368087-16369025 FORWARD LENGTH=882
236	AT2G30560.1	2.5	-1	1	23	434	456	UGAGGUGGUAGGAUAUCCGACUC	GCAACGGAUCUUCUACCAUUUCA	Cleavage	| Symbols: | glycine-rich protein | chr2:13017347-13018857 FORWARD LENGTH=516
237	AT4G39810.1	2.5	-1	1	22	542	563	UGAGGUGUAGAUUCCGGGAGUU	UUUUCUUGGAAUCUACACUUCC	Cleavage	| Symbols: | Polynucleotidyl transferase, ribonuclease H-like superfamily protein | chr4:18474608-18475735 REVERSE LENGTH=768
237	AT3G05370.1	2.5	-1	1	22	1097	1118	UGAGGUGUAGAUUCCGGGAGUU	CGAUCCCCGAAUCUGUAUCUCA	Cleavage	| Symbols: AtRLP31, RLP31 | receptor like protein 31 | chr3:1536134-1538716 REVERSE LENGTH=2583
238	AT5G43140.1	2.5	-1	1	22	110	131	UGAGUUGAUUGGCCGGAUAACA	GAUUCUCCGGCCGAUCGAUUCA	Cleavage	| Symbols: | Peroxisomal membrane 22 kDa (Mpv17/PMP22) family protein | chr5:17321570-17323224 FORWARD LENGTH=765
238	AT4G00240.1	2.5	-1	1	22	1749	1770	UGAGUUGAUUGGCCGGAUAACA	GAUUUUCCGGUCAAUCGAUUCA	Cleavage	| Symbols: PLDBETA2 | phospholipase D beta 2 | chr4:106380-110718 REVERSE LENGTH=2784
238	AT1G21580.1	2.5	-1	1	22	146	167	UGAGUUGAUUGGCCGGAUAACA	AUUUAUAUGGUCGAUCAACUCA	Cleavage	| Symbols: | Zinc finger C-x8-C-x5-C-x3-H type family protein | chr1:7557822-7565655 REVERSE LENGTH=6501
239	AT5G43140.1	2.5	-1	1	23	109	131	UGAGUUGAUUGGCCGGAUAACAU	GGAUUCUCCGGCCGAUCGAUUCA	Cleavage	| Symbols: | Peroxisomal membrane 22 kDa (Mpv17/PMP22) family protein | chr5:17321570-17323224 FORWARD LENGTH=765
239	AT4G00240.1	2.5	-1	1	23	1748	1770	UGAGUUGAUUGGCCGGAUAACAU	AGAUUUUCCGGUCAAUCGAUUCA	Cleavage	| Symbols: PLDBETA2 | phospholipase D beta 2 | chr4:106380-110718 REVERSE LENGTH=2784
239	AT1G21580.1	2.5	-1	1	23	145	167	UGAGUUGAUUGGCCGGAUAACAU	AAUUUAUAUGGUCGAUCAACUCA	Cleavage	| Symbols: | Zinc finger C-x8-C-x5-C-x3-H type family protein | chr1:7557822-7565655 REVERSE LENGTH=6501
24	AT1G15140.3	2.5	-1	1	23	471	493	UAAUAAGAUCGAUAUUGAGUUCU	UGGUUUCAAUAUCGAUCUGAUUG	Cleavage	| Symbols: | FAD/NAD(P)-binding oxidoreductase | chr1:5210642-5212137 REVERSE LENGTH=816
24	AT1G15140.2	2.5	-1	1	23	471	493	UAAUAAGAUCGAUAUUGAGUUCU	UGGUUUCAAUAUCGAUCUGAUUG	Cleavage	| Symbols: | FAD/NAD(P)-binding oxidoreductase | chr1:5210642-5212137 REVERSE LENGTH=816
24	AT1G15140.1	2.5	-1	1	23	471	493	UAAUAAGAUCGAUAUUGAGUUCU	UGGUUUCAAUAUCGAUCUGAUUG	Cleavage	| Symbols: | FAD/NAD(P)-binding oxidoreductase | chr1:5210403-5212137 REVERSE LENGTH=888
240	AT2G18080.1	2.5	-1	1	22	10	31	UGAUCAGAAUAGACCUGGACGG	GAGUUCGGCUUUAUUCUGAUCA	Cleavage	| Symbols: EDA2 | Serine carboxypeptidase S28 family protein | chr2:7857198-7859715 FORWARD LENGTH=1470
245	AT1G71100.1	2.5	-1	1	22	573	594	UGAUCCGAUUUUCGUACUCAGC	GCUGAGGAUGAAAAUCGGAUCU	Cleavage	| Symbols: RSW10 | Ribose 5-phosphate isomerase, type A protein | chr1:26814726-26815529 FORWARD LENGTH=804
245	AT5G03140.1	2.5	-1	1	22	1459	1480	UGAUCCGAUUUUCGUACUCAGC	CAAGAGUGCGAGAAUCAGAUCA	Cleavage	| Symbols: | Concanavalin A-like lectin protein kinase family protein | chr5:737750-739885 REVERSE LENGTH=2136
246	AT2G04370.1	2.5	-1	1	23	71	93	UGAUCUGGUUGAUCUGAAUUCCU	AGAAAUUUAGGUUAACCAGAUUG	Cleavage	| Symbols: | unknown protein; Has 2 Blast hits to 2 proteins in 1 species: Archae - 0; Bacteria - 0; Metazoa - 0; Fungi - 0; Plants - 2; Viruses - 0; Other Eukaryotes - 0 (source: NCBI BLink). | chr2:1523763-1524121 REVERSE LENGTH=249
246	AT5G44700.1	2.5	-1	1	23	55	77	UGAUCUGGUUGAUCUGAAUUCCU	UUGGGUUCGGGUCAACCGGGUCA	Cleavage	| Symbols: EDA23, GSO2 | Leucine-rich repeat transmembrane protein kinase | chr5:18033049-18036894 REVERSE LENGTH=3759
25	AT3G21295.1	2.5	-1	1	23	240	262	UAAUACAGGUAUCACACUCGGUG	UGGGGAGUAUGAUGCUUGUAUUG	Cleavage	| Symbols: | Tudor/PWWP/MBT superfamily protein | chr3:7489635-7492296 FORWARD LENGTH=1938
250	AT4G34490.1	2.5	-1	1	23	737	759	UGAUGGCUUUGAGCAUCCAGCCU	GUGCUGAAUCUUCAAAGCCAUCA	Cleavage	| Symbols: ATCAP1, CAP 1, CAP1 | cyclase associated protein 1 | chr4:16484896-16487355 REVERSE LENGTH=1431
250	AT2G16594.1	2.5	-1	1	23	12	34	UGAUGGCUUUGAGCAUCCAGCCU	UCCAUGGAUACUCAUAGCCAUCA	Cleavage	| Symbols: | Bifunctional inhibitor/lipid-transfer protein/seed storage 2S albumin superfamily protein | chr2:7197774-7198082 FORWARD LENGTH=309
253	AT5G14620.1	2.5	-1	1	23	858	880	UGAUUCCGGGCUCGUUUAGAAGA	GGUUCCAAACGAGCCCGGACUCA	Cleavage	| Symbols: DRM2, DMT7 | domains rearranged methyltransferase 2 | chr5:4715429-4718578 REVERSE LENGTH=1881
254	AT4G23210.2	2.5	-1	1	21	701	721	UGAUUGGCCGGAUAACAUAGU	GCUAUGUUAUGCGGCCAAUCU	Translation	| Symbols: CRK13 | cysteine-rich RLK (RECEPTOR-like protein kinase) 13 | chr4:12149499-12151418 REVERSE LENGTH=1575
254	AT4G23210.1	2.5	-1	1	21	701	721	UGAUUGGCCGGAUAACAUAGU	GCUAUGUUAUGCGGCCAAUCU	Translation	| Symbols: CRK13 | cysteine-rich RLK (RECEPTOR-like protein kinase) 13 | chr4:12149154-12151418 REVERSE LENGTH=1833
254	AT4G23300.1	2.5	-1	1	21	701	721	UGAUUGGCCGGAUAACAUAGU	GCUAUGUUAUGCGGCCAAUCU	Translation	| Symbols: CRK22 | cysteine-rich RLK (RECEPTOR-like protein kinase) 22 | chr4:12182002-12184531 FORWARD LENGTH=1983
254	AT4G23210.3	2.5	-1	1	21	701	721	UGAUUGGCCGGAUAACAUAGU	GCUAUGUUAUGCGGCCAAUCU	Translation	| Symbols: CRK13 | cysteine-rich RLK (RECEPTOR-like protein kinase) 13 | chr4:12148892-12151418 REVERSE LENGTH=2022
255	AT4G23210.2	2.5	-1	1	23	699	721	UGAUUGGCCGGAUAACAUAGUCC	AGGCUAUGUUAUGCGGCCAAUCU	Translation	| Symbols: CRK13 | cysteine-rich RLK (RECEPTOR-like protein kinase) 13 | chr4:12149499-12151418 REVERSE LENGTH=1575
255	AT4G23210.1	2.5	-1	1	23	699	721	UGAUUGGCCGGAUAACAUAGUCC	AGGCUAUGUUAUGCGGCCAAUCU	Translation	| Symbols: CRK13 | cysteine-rich RLK (RECEPTOR-like protein kinase) 13 | chr4:12149154-12151418 REVERSE LENGTH=1833
255	AT4G23300.1	2.5	-1	1	23	699	721	UGAUUGGCCGGAUAACAUAGUCC	AGGCUAUGUUAUGCGGCCAAUCU	Translation	| Symbols: CRK22 | cysteine-rich RLK (RECEPTOR-like protein kinase) 22 | chr4:12182002-12184531 FORWARD LENGTH=1983
255	AT4G23210.3	2.5	-1	1	23	699	721	UGAUUGGCCGGAUAACAUAGUCC	AGGCUAUGUUAUGCGGCCAAUCU	Translation	| Symbols: CRK13 | cysteine-rich RLK (RECEPTOR-like protein kinase) 13 | chr4:12148892-12151418 REVERSE LENGTH=2022
256	AT4G23210.2	2.5	-1	1	24	698	721	UGAUUGGCCGGAUAACAUAGUCCU	GAGGCUAUGUUAUGCGGCCAAUCU	Translation	| Symbols: CRK13 | cysteine-rich RLK (RECEPTOR-like protein kinase) 13 | chr4:12149499-12151418 REVERSE LENGTH=1575
256	AT4G23210.1	2.5	-1	1	24	698	721	UGAUUGGCCGGAUAACAUAGUCCU	GAGGCUAUGUUAUGCGGCCAAUCU	Translation	| Symbols: CRK13 | cysteine-rich RLK (RECEPTOR-like protein kinase) 13 | chr4:12149154-12151418 REVERSE LENGTH=1833
256	AT4G23300.1	2.5	-1	1	24	698	721	UGAUUGGCCGGAUAACAUAGUCCU	GAGGCUAUGUUAUGCGGCCAAUCU	Translation	| Symbols: CRK22 | cysteine-rich RLK (RECEPTOR-like protein kinase) 22 | chr4:12182002-12184531 FORWARD LENGTH=1983
256	AT4G23210.3	2.5	-1	1	24	698	721	UGAUUGGCCGGAUAACAUAGUCCU	GAGGCUAUGUUAUGCGGCCAAUCU	Translation	| Symbols: CRK13 | cysteine-rich RLK (RECEPTOR-like protein kinase) 13 | chr4:12148892-12151418 REVERSE LENGTH=2022
257	AT4G23210.2	2.5	-1	1	25	697	721	UGAUUGGCCGGAUAACAUAGUCCUC	GGAGGCUAUGUUAUGCGGCCAAUCU	Translation	| Symbols: CRK13 | cysteine-rich RLK (RECEPTOR-like protein kinase) 13 | chr4:12149499-12151418 REVERSE LENGTH=1575
257	AT4G23210.1	2.5	-1	1	25	697	721	UGAUUGGCCGGAUAACAUAGUCCUC	GGAGGCUAUGUUAUGCGGCCAAUCU	Translation	| Symbols: CRK13 | cysteine-rich RLK (RECEPTOR-like protein kinase) 13 | chr4:12149154-12151418 REVERSE LENGTH=1833
257	AT4G23300.1	2.5	-1	1	25	697	721	UGAUUGGCCGGAUAACAUAGUCCUC	GGAGGCUAUGUUAUGCGGCCAAUCU	Translation	| Symbols: CRK22 | cysteine-rich RLK (RECEPTOR-like protein kinase) 22 | chr4:12182002-12184531 FORWARD LENGTH=1983
257	AT4G23210.3	2.5	-1	1	25	697	721	UGAUUGGCCGGAUAACAUAGUCCUC	GGAGGCUAUGUUAUGCGGCCAAUCU	Translation	| Symbols: CRK13 | cysteine-rich RLK (RECEPTOR-like protein kinase) 13 | chr4:12148892-12151418 REVERSE LENGTH=2022
258	AT1G15020.1	2.5	-1	1	23	855	877	UGCAAAACCUGUAGCAUCUGUCC	GCGUGGAUACUACAGGUUUUGCC	Cleavage	| Symbols: ATQSOX1, QSO2, QSOX1 | quiescin-sulfhydryl oxidase 1 | chr1:5173246-5176105 REVERSE LENGTH=1509
258	AT1G15020.2	2.5	-1	1	23	855	877	UGCAAAACCUGUAGCAUCUGUCC	GCGUGGAUACUACAGGUUUUGCC	Cleavage	| Symbols: ATQSOX1, QSO2, QSOX1 | quiescin-sulfhydryl oxidase 1 | chr1:5173341-5176105 REVERSE LENGTH=1587
258	AT5G14090.1	2.5	-1	1	23	826	848	UGCAAAACCUGUAGCAUCUGUCC	CAAAAGAUGGUACAGGUUUUCCA	Cleavage	| Symbols: | unknown protein; Has 56 Blast hits to 56 proteins in 18 species: Archae - 0; Bacteria - 0; Metazoa - 0; Fungi - 2; Plants - 46; Viruses - 0; Other Eukaryotes - 8 (source: NCBI BLink). | chr5:4547230-4549214 FORWARD LENGTH=1077
259	AT1G15020.1	2.5	-1	1	24	854	877	UGCAAAACCUGUAGCAUCUGUCCU	CGCGUGGAUACUACAGGUUUUGCC	Cleavage	| Symbols: ATQSOX1, QSO2, QSOX1 | quiescin-sulfhydryl oxidase 1 | chr1:5173246-5176105 REVERSE LENGTH=1509
259	AT1G15020.2	2.5	-1	1	24	854	877	UGCAAAACCUGUAGCAUCUGUCCU	CGCGUGGAUACUACAGGUUUUGCC	Cleavage	| Symbols: ATQSOX1, QSO2, QSOX1 | quiescin-sulfhydryl oxidase 1 | chr1:5173341-5176105 REVERSE LENGTH=1587
259	AT5G14090.1	2.5	-1	1	24	825	848	UGCAAAACCUGUAGCAUCUGUCCU	CCAAAAGAUGGUACAGGUUUUCCA	Cleavage	| Symbols: | unknown protein; Has 56 Blast hits to 56 proteins in 18 species: Archae - 0; Bacteria - 0; Metazoa - 0; Fungi - 2; Plants - 46; Viruses - 0; Other Eukaryotes - 8 (source: NCBI BLink). | chr5:4547230-4549214 FORWARD LENGTH=1077
262	AT1G15700.1	2.5	-1	1	21	65	85	UGCAAGAGUAGGGUUCUGAGA	GCUCAGAGUCCUACUCUUUCA	Cleavage	| Symbols: ATPC2 | ATPase, F1 complex, gamma subunit protein | chr1:5402629-5403789 REVERSE LENGTH=1161
263	AT1G15700.1	2.5	-1	1	22	64	85	UGCAAGAGUAGGGUUCUGAGAG	AGCUCAGAGUCCUACUCUUUCA	Cleavage	| Symbols: ATPC2 | ATPase, F1 complex, gamma subunit protein | chr1:5402629-5403789 REVERSE LENGTH=1161
264	AT3G18550.2	2.5	-1	1	22	1060	1081	UGCAAGCUGUAGAACGUUCUCU	AACGAUCGUUUUGCAGUUUGCA	Cleavage	| Symbols: BRC1, TCP18, ATTCP18 | TCP family transcription factor | chr3:6383769-6385604 FORWARD LENGTH=1290
264	AT3G18550.1	2.5	-1	1	22	1072	1093	UGCAAGCUGUAGAACGUUCUCU	AACGAUCGUUUUGCAGUUUGCA	Cleavage	| Symbols: BRC1, TCP18, ATTCP18 | TCP family transcription factor | chr3:6383769-6385604 FORWARD LENGTH=1302
266	AT4G00020.1	2.5	-1	1	22	3418	3439	UGCAAGUAUUGAUUGUAGAUCU	UUAUCUAUAAUCGGUGCUUGUA	Cleavage	| Symbols: MEE43, EDA20, BRCA2(IV), BRCA2A | BREAST CANCER 2 like 2A | chr4:4107-10364 REVERSE LENGTH=3456
271	AT3G45310.1	2.5	-1	1	23	693	715	UGCAUCCAUCGUCUUUUCUGGCU	CACCGGAAAAGACGGUGGCUGCA	Cleavage	| Symbols: | Cysteine proteinases superfamily protein | chr3:16628704-16630473 REVERSE LENGTH=1077
271	AT3G45310.2	2.5	-1	1	23	693	715	UGCAUCCAUCGUCUUUUCUGGCU	CACCGGAAAAGACGGUGGCUGCA	Cleavage	| Symbols: | Cysteine proteinases superfamily protein | chr3:16628704-16630473 REVERSE LENGTH=1074
271	AT1G79460.1	2.5	-1	1	23	2259	2281	UGCAUCCAUCGUCUUUUCUGGCU	UUACAGGAAGGACGAUGGAUUCA	Cleavage	| Symbols: GA2, KS, ATKS, ATKS1, KS1 | Terpenoid cyclases/Protein prenyltransferases superfamily protein | chr1:29890568-29894436 FORWARD LENGTH=2358
276	AT3G51020.1	2.5	-1	1	22	126	147	UGCCAUUCCUUUGUCGCCGGAU	AGACGUGGACGAAGGAAUGGCA	Cleavage	| Symbols: | unknown protein; BEST Arabidopsis thaliana protein match is: unknown protein (TAIR:AT5G66370.1); Has 19 Blast hits to 19 proteins in 4 species: Archae - 0; Bacteria - 0; Metazoa - 2; Fungi - 0; Plants - 17; Viruses - 0; Other Eukaryotes - 0 (source: NCBI BLink). | chr3:18949645-18950221 FORWARD LENGTH=402
279	AT5G63450.1	2.5	-1	1	21	221	241	UGCCGGAGAGGAGAUUGACUC	CCGUCGAUCUCCUCUUCGGUC	Cleavage	| Symbols: CYP94B1 | cytochrome P450, family 94, subfamily B, polypeptide 1 | chr5:25408987-25410519 REVERSE LENGTH=1533
279	AT2G45135.1	2.5	-1	1	21	163	183	UGCCGGAGAGGAGAUUGACUC	UUAUCAGUCUCUUCUCCGGUA	Cleavage	| Symbols: | RING/U-box superfamily protein | chr2:18609309-18610392 FORWARD LENGTH=516
279	AT2G45135.2	2.5	-1	1	21	163	183	UGCCGGAGAGGAGAUUGACUC	UUAUCAGUCUCUUCUCCGGUA	Cleavage	| Symbols: | RING/U-box superfamily protein | chr2:18609309-18610392 FORWARD LENGTH=516
279	AT2G19010.1	2.5	-1	1	21	779	799	UGCCGGAGAGGAGAUUGACUC	ACGUCGAUCUUUUCUCCGGUG	Cleavage	| Symbols: | GDSL-like Lipase/Acylhydrolase superfamily protein | chr2:8243089-8245378 FORWARD LENGTH=1035
28	AT1G53140.1	2.5	-1	1	22	952	973	UAAUGCAGGACCGGAGCUUCUG	GAAAAAUUCCGGUCCUGUAUUG	Cleavage	| Symbols: DRP5A | Dynamin related protein 5A | chr1:19799271-19802441 FORWARD LENGTH=2454
280	AT1G51880.1	2.5	-1	1	21	1391	1411	UGCGAGUGAGAGCAUUGAGCU	AGCUUAAUGUUUUCAUUUGCA	Cleavage	| Symbols: RHS6 | root hair specific 6 | chr1:19270193-19274068 REVERSE LENGTH=2643
280	AT1G65300.1	2.5	-1	1	21	431	451	UGCGAGUGAGAGCAUUGAGCU	AUCUUAAUGGUCUUACUCGCA	Cleavage	| Symbols: PHE2, AGL38 | AGAMOUS-like 38 | chr1:24254929-24255765 FORWARD LENGTH=837
280	AT2G33200.1	2.5	-1	1	21	314	334	UGCGAGUGAGAGCAUUGAGCU	UCCUGAAUGCUUUCACUCGUG	Cleavage	| Symbols: | F-box family protein | chr2:14069541-14070671 FORWARD LENGTH=1131
282	AT5G48770.1	2.5	-1	1	22	96	117	UGCGCCAGGUGCUGUGUUCCCU	UUUGUACGCAGCACUUGGUGCA	Cleavage	| Symbols: | Disease resistance protein (TIR-NBS-LRR class) family | chr5:19773277-19777242 REVERSE LENGTH=3573
289	AT5G37380.5	2.5	-1	1	22	510	531	UGGCGGAUUGGUUUUCUACUUC	GGCCCAGAAGACCAAUCCGCCA	Cleavage	| Symbols: | Chaperone DnaJ-domain superfamily protein | chr5:14817035-14818330 REVERSE LENGTH=1296
289	AT5G37380.5	2.5	-1	1	22	552	573	UGGCGGAUUGGUUUUCUACUUC	UGCCCAGAAGACCAAUCCGCCA	Cleavage	| Symbols: | Chaperone DnaJ-domain superfamily protein | chr5:14817035-14818330 REVERSE LENGTH=1296
289	AT5G37380.3	2.5	-1	1	22	510	531	UGGCGGAUUGGUUUUCUACUUC	GGCCCAGAAGACCAAUCCGCCA	Cleavage	| Symbols: | Chaperone DnaJ-domain superfamily protein | chr5:14817035-14818330 REVERSE LENGTH=1296
289	AT5G37380.3	2.5	-1	1	22	552	573	UGGCGGAUUGGUUUUCUACUUC	UGCCCAGAAGACCAAUCCGCCA	Cleavage	| Symbols: | Chaperone DnaJ-domain superfamily protein | chr5:14817035-14818330 REVERSE LENGTH=1296
289	AT5G37380.1	2.5	-1	1	22	510	531	UGGCGGAUUGGUUUUCUACUUC	GGCCCAGAAGACCAAUCCGCCA	Cleavage	| Symbols: | Chaperone DnaJ-domain superfamily protein | chr5:14817035-14818330 REVERSE LENGTH=1296
289	AT5G37380.1	2.5	-1	1	22	552	573	UGGCGGAUUGGUUUUCUACUUC	UGCCCAGAAGACCAAUCCGCCA	Cleavage	| Symbols: | Chaperone DnaJ-domain superfamily protein | chr5:14817035-14818330 REVERSE LENGTH=1296
289	AT5G37380.2	2.5	-1	1	22	510	531	UGGCGGAUUGGUUUUCUACUUC	GGCCCAGAAGACCAAUCCGCCA	Cleavage	| Symbols: | Chaperone DnaJ-domain superfamily protein | chr5:14817035-14818330 REVERSE LENGTH=1296
289	AT5G37380.2	2.5	-1	1	22	552	573	UGGCGGAUUGGUUUUCUACUUC	UGCCCAGAAGACCAAUCCGCCA	Cleavage	| Symbols: | Chaperone DnaJ-domain superfamily protein | chr5:14817035-14818330 REVERSE LENGTH=1296
289	AT5G37380.4	2.5	-1	1	22	510	531	UGGCGGAUUGGUUUUCUACUUC	GGCCCAGAAGACCAAUCCGCCA	Cleavage	| Symbols: | Chaperone DnaJ-domain superfamily protein | chr5:14817035-14818330 REVERSE LENGTH=1296
289	AT5G37380.4	2.5	-1	1	22	552	573	UGGCGGAUUGGUUUUCUACUUC	UGCCCAGAAGACCAAUCCGCCA	Cleavage	| Symbols: | Chaperone DnaJ-domain superfamily protein | chr5:14817035-14818330 REVERSE LENGTH=1296
29	AT1G07645.1	2.5	-1	1	23	368	390	UACAACGCUGUCGUCAAUGAUCG	GAGACAUUGACGGCAUUGUUGUA	Cleavage	| Symbols: ATDSI-1VOC, DSI-1VOC | dessication-induced 1VOC superfamily protein | chr1:2367612-2368349 REVERSE LENGTH=414
290	AT4G24860.1	2.5	-1	1	22	2878	2899	UGGCUGCGAGGAUCUGGACAUG	CGUGUUCUGGUCCUUGCAGCCA	Cleavage	| Symbols: | P-loop containing nucleoside triphosphate hydrolases superfamily protein | chr4:12801580-12808190 REVERSE LENGTH=3369
290	AT1G15610.2	2.5	-1	1	22	214	235	UGGCUGCGAGGAUCUGGACAUG	UUGGUCCAGAUUGUUGCAGCCA	Translation	| Symbols: | unknown protein; FUNCTIONS IN: molecular_function unknown; INVOLVED IN: biological_process unknown; LOCATED IN: cellular_component unknown; BEST Arabidopsis thaliana protein match is: unknown protein (TAIR:AT1G15630.1). | chr1:5370793-5371679 FORWARD LENGTH=705
290	AT1G15610.1	2.5	-1	1	22	214	235	UGGCUGCGAGGAUCUGGACAUG	UUGGUCCAGAUUGUUGCAGCCA	Translation	| Symbols: | unknown protein; BEST Arabidopsis thaliana protein match is: unknown protein (TAIR:AT1G15630.1); Has 129 Blast hits to 129 proteins in 15 species: Archae - 0; Bacteria - 2; Metazoa - 0; Fungi - 0; Plants - 127; Viruses - 0; Other Eukaryotes - 0 (source: NCBI BLink). | chr1:5370793-5371679 FORWARD LENGTH=732
290	AT5G49430.1	2.5	-1	1	22	3827	3848	UGGCUGCGAGGAUCUGGACAUG	UCAGUCCAGGUUCUUGUAGUCA	Cleavage	| Symbols: | WD40/YVTN repeat-like-containing domain;Bromodomain | chr5:20037338-20045454 REVERSE LENGTH=5034
293	AT2G46660.1	2.5	-1	1	23	1524	1546	UGUAAGAGAGCCUCAGUUGGAUU	UGAGAAACUGAGGCUUUCUUGCG	Cleavage	| Symbols: CYP78A6 | cytochrome P450, family 78, subfamily A, polypeptide 6 | chr2:19153602-19155417 REVERSE LENGTH=1593
30	AT5G51660.1	2.5	-1	1	22	2383	2404	UACAAUUGGAACUCGGCAUAGA	GAUGUGCCUAGUUUCAAUUGUG	Cleavage	| Symbols: CPSF160, ATCPSF160 | cleavage and polyadenylation specificity factor 160 | chr5:20980250-20989268 FORWARD LENGTH=4329
30	AT1G22380.1	2.5	-1	1	22	1170	1191	UACAAUUGGAACUCGGCAUAGA	UUCAUGCGGAGUUCCAAUGGUA	Cleavage	| Symbols: AtUGT85A3, UGT85A3 | UDP-glucosyl transferase 85A3 | chr1:7900522-7902332 REVERSE LENGTH=1467
300	AT2G02620.1	2.5	-1	1	23	584	606	UGUAUCGAGUCGUACUGUAGGAG	GAUGUGCAUUGCGACUCGAUAUA	Cleavage	| Symbols: | Cysteine/Histidine-rich C1 domain family protein | chr2:717686-719227 FORWARD LENGTH=1542
301	AT2G02620.1	2.5	-1	1	24	583	606	UGUAUCGAGUCGUACUGUAGGAGC	AGAUGUGCAUUGCGACUCGAUAUA	Cleavage	| Symbols: | Cysteine/Histidine-rich C1 domain family protein | chr2:717686-719227 FORWARD LENGTH=1542
304	AT1G78700.1	2.5	-1	1	22	121	142	UGUCGCAGUGUUUCGAAGGCUU	GAGCUUCCGAAGCAUUGCGACA	Cleavage	| Symbols: BEH4 | BES1/BZR1 homolog 4 | chr1:29599854-29601539 FORWARD LENGTH=978
304	AT5G42590.1	2.5	-1	1	22	1185	1206	UGUCGCAGUGUUUCGAAGGCUU	GAUCCAACGAGACACUGCGACA	Cleavage	| Symbols: CYP71A16 | cytochrome P450, family 71, subfamily A, polypeptide 16 | chr5:17031217-17033640 REVERSE LENGTH=1494
305	AT1G27040.2	2.5	-1	1	23	501	523	UGUCUUCGUUGAAUUGCUGGAUA	AGCAGAGCAAUUCGACGAGGGCA	Cleavage	| Symbols: | Major facilitator superfamily protein | chr1:9386893-9389838 REVERSE LENGTH=1692
305	AT1G27040.1	2.5	-1	1	23	513	535	UGUCUUCGUUGAAUUGCUGGAUA	AGCAGAGCAAUUCGACGAGGGCA	Cleavage	| Symbols: | Major facilitator superfamily protein | chr1:9386893-9390018 REVERSE LENGTH=1704
307	AT3G54220.1	2.5	-1	1	22	1317	1338	UGUGGCUUGAAGAGUUUUUGAA	CAUGGAAGCUCUUCAGGCUACA	Cleavage	| Symbols: SCR, SGR1 | GRAS family transcription factor | chr3:20070550-20072625 FORWARD LENGTH=1962
307	AT2G15820.1	2.5	-1	1	22	2289	2310	UGUGGCUUGAAGAGUUUUUGAA	AGUAAAGGCUCUUCAAGCCAAA	Cleavage	| Symbols: OTP51 | endonucleases | chr2:6888734-6891360 REVERSE LENGTH=2550
307	AT1G75090.1	2.5	-1	1	22	440	461	UGUGGCUUGAAGAGUUUUUGAA	ACAAGAAACUCUUCGAGCUACU	Cleavage	| Symbols: | DNA glycosylase superfamily protein | chr1:28187647-28189612 REVERSE LENGTH=990
307	AT3G05140.1	2.5	-1	1	22	221	242	UGUGGCUUGAAGAGUUUUUGAA	GGGGAAAAUUCUUCAAGCUAUG	Cleavage	| Symbols: RBK2 | ROP binding protein kinases 2 | chr3:1435817-1437800 REVERSE LENGTH=1383
307	AT1G78500.1	2.5	-1	1	22	1044	1065	UGUGGCUUGAAGAGUUUUUGAA	GCAAAAAGCUCUUCGAACCACA	Cleavage	| Symbols: | Terpenoid cyclases family protein | chr1:29531646-29535177 FORWARD LENGTH=2304
307	AT5G47400.1	2.5	-1	1	22	2147	2168	UGUGGCUUGAAGAGUUUUUGAA	GUGACGAGCUCUUCAAGCCACG	Cleavage	| Symbols: | unknown protein; FUNCTIONS IN: molecular_function unknown; LOCATED IN: endomembrane system; EXPRESSED IN: 23 plant structures; EXPRESSED DURING: 13 growth stages; Has 1807 Blast hits to 1807 proteins in 277 species: Archae - 0; Bacteria - 0; Metazoa - 736; Fungi - 347; Plants - 385; Viruses - 0; Other Eukaryotes - 339 (source: NCBI BLink). | chr5:19229162-19232586 FORWARD LENGTH=2589
308	AT3G54220.1	2.5	-1	1	23	1316	1338	UGUGGCUUGAAGAGUUUUUGAAG	CCAUGGAAGCUCUUCAGGCUACA	Cleavage	| Symbols: SCR, SGR1 | GRAS family transcription factor | chr3:20070550-20072625 FORWARD LENGTH=1962
308	AT2G15820.1	2.5	-1	1	23	2288	2310	UGUGGCUUGAAGAGUUUUUGAAG	UAGUAAAGGCUCUUCAAGCCAAA	Cleavage	| Symbols: OTP51 | endonucleases | chr2:6888734-6891360 REVERSE LENGTH=2550
308	AT1G75090.1	2.5	-1	1	23	439	461	UGUGGCUUGAAGAGUUUUUGAAG	GACAAGAAACUCUUCGAGCUACU	Cleavage	| Symbols: | DNA glycosylase superfamily protein | chr1:28187647-28189612 REVERSE LENGTH=990
308	AT3G05140.1	2.5	-1	1	23	220	242	UGUGGCUUGAAGAGUUUUUGAAG	UGGGGAAAAUUCUUCAAGCUAUG	Cleavage	| Symbols: RBK2 | ROP binding protein kinases 2 | chr3:1435817-1437800 REVERSE LENGTH=1383
308	AT1G78500.1	2.5	-1	1	23	1043	1065	UGUGGCUUGAAGAGUUUUUGAAG	GGCAAAAAGCUCUUCGAACCACA	Cleavage	| Symbols: | Terpenoid cyclases family protein | chr1:29531646-29535177 FORWARD LENGTH=2304
308	AT5G47400.1	2.5	-1	1	23	2146	2168	UGUGGCUUGAAGAGUUUUUGAAG	CGUGACGAGCUCUUCAAGCCACG	Cleavage	| Symbols: | unknown protein; FUNCTIONS IN: molecular_function unknown; LOCATED IN: endomembrane system; EXPRESSED IN: 23 plant structures; EXPRESSED DURING: 13 growth stages; Has 1807 Blast hits to 1807 proteins in 277 species: Archae - 0; Bacteria - 0; Metazoa - 736; Fungi - 347; Plants - 385; Viruses - 0; Other Eukaryotes - 339 (source: NCBI BLink). | chr5:19229162-19232586 FORWARD LENGTH=2589
309	AT1G34210.1	2.5	-1	1	22	1620	1641	UGUGGGAUUGCUUUGUAGGCCU	UGACCUGCAAAGCAAUUACACA	Cleavage	| Symbols: SERK2, ATSERK2 | somatic embryogenesis receptor-like kinase 2 | chr1:12459078-12462752 FORWARD LENGTH=1887
31	AT1G22380.1	2.5	-1	1	23	1169	1191	UACAAUUGGAACUCGGCAUAGAA	UUUCAUGCGGAGUUCCAAUGGUA	Cleavage	| Symbols: AtUGT85A3, UGT85A3 | UDP-glucosyl transferase 85A3 | chr1:7900522-7902332 REVERSE LENGTH=1467
31	AT5G51660.1	2.5	-1	1	23	2382	2404	UACAAUUGGAACUCGGCAUAGAA	UGAUGUGCCUAGUUUCAAUUGUG	Cleavage	| Symbols: CPSF160, ATCPSF160 | cleavage and polyadenylation specificity factor 160 | chr5:20980250-20989268 FORWARD LENGTH=4329
310	AT2G32720.1	2.5	-1	1	22	372	393	UGUGUAGAUACGUAUUCCGCCU	AGUCGGAAUCCGUAUCUACACC	Cleavage	| Symbols: B5 #4, ATCB5-B, CB5-B | cytochrome B5 isoform B | chr2:13877013-13878447 REVERSE LENGTH=405
310	AT4G16900.1	2.5	-1	1	22	1461	1482	UGUGUAGAUACGUAUUCCGCCU	UCUUGGAAUACGUUUCUGCACA	Cleavage	| Symbols: | Disease resistance protein (TIR-NBS-LRR class) family | chr4:9512329-9516541 REVERSE LENGTH=3123
311	AT2G42250.1	2.5	-1	1	22	1231	1252	UGUGUGCAUCUGUCCGUAGGGG	GAACUAUGGGCAGAUGCAGACA	Cleavage	| Symbols: CYP712A1 | cytochrome P450, family 712, subfamily A, polypeptide 1 | chr2:17600075-17601709 REVERSE LENGTH=1545
314	AT1G60500.1	2.5	-1	1	21	400	420	UGUUGCAGUACGAUUAGCCUG	GAAGCUAUUCGUGCUGCAACA	Cleavage	| Symbols: DRP4C | Dynamin related protein 4C | chr1:22291582-22293822 FORWARD LENGTH=2010
316	AT2G35830.1	2.5	-1	1	24	64	87	UGUUUCAGUGACUUGACUAUAGCC	GAGUAUGGUCAAGUCAUUGAAGCC	Cleavage	| Symbols: | unknown protein; BEST Arabidopsis thaliana protein match is: unknown protein (TAIR:AT2G35810.1); Has 155 Blast hits to 155 proteins in 54 species: Archae - 0; Bacteria - 66; Metazoa - 0; Fungi - 0; Plants - 82; Viruses - 0; Other Eukaryotes - 7 (source: NCBI BLink). | chr2:15052302-15053160 FORWARD LENGTH=555
316	AT2G35830.2	2.5	-1	1	24	64	87	UGUUUCAGUGACUUGACUAUAGCC	GAGUAUGGUCAAGUCAUUGAAGCC	Cleavage	| Symbols: | unknown protein; FUNCTIONS IN: molecular_function unknown; INVOLVED IN: biological_process unknown; LOCATED IN: cellular_component unknown; BEST Arabidopsis thaliana protein match is: unknown protein (TAIR:AT2G35810.1). | chr2:15052302-15053160 FORWARD LENGTH=570
316	AT1G10760.1	2.5	-1	1	24	169	192	UGUUUCAGUGACUUGACUAUAGCC	GGACGCAGUCUGGUCACUGAAACA	Cleavage	| Symbols: SEX1, SOP1, SOP, GWD1, GWD | Pyruvate phosphate dikinase, PEP/pyruvate binding domain | chr1:3581210-3590043 REVERSE LENGTH=4200
320	AT5G60020.1	2.5	-1	1	24	1091	1114	UUACUGUGAAGAAUGGCUUGGCUC	AUCGGAAGUUCUUCUUCACAGUAG	Cleavage	| Symbols: LAC17, ATLAC17 | laccase 17 | chr5:24168072-24170223 FORWARD LENGTH=1734
321	AT1G53360.1	2.5	-1	1	23	580	602	UUAGAAGAAUGAGAUUCUGAUCU	UUUGAAGAAUCUCAAUCUUCUAA	Cleavage	| Symbols: | F-box associated ubiquitination effector family protein | chr1:19907517-19908548 FORWARD LENGTH=1032
323	AT4G20520.1	2.5	-1	1	21	273	293	UUAGGAGUAACUCUCAUUGGA	UGCAAGGAGGGUUGCUCCUGA	Cleavage	| Symbols: | RNA binding;RNA-directed DNA polymerases | chr4:11045912-11047716 FORWARD LENGTH=1131
323	AT4G20700.1	2.5	-1	1	21	588	608	UUAGGAGUAACUCUCAUUGGA	UGCAAGGAGGGUUGCUCCUGA	Cleavage	| Symbols: | Protein of unknown function (DUF1204) | chr4:11098270-11100055 FORWARD LENGTH=1590
323	AT5G14950.1	2.5	-1	1	21	789	809	UUAGGAGUAACUCUCAUUGGA	CACAAUUGGGGUUAUUCCUAA	Cleavage	| Symbols: GMII, ATGMII | golgi alpha-mannosidase II | chr5:4837484-4841792 REVERSE LENGTH=3522
324	AT1G60890.1	2.5	-1	1	22	98	119	UUAUAAAUGAUACCACUGGACC	GGCCUGAUGGUAUCAUUUAUGA	Cleavage	| Symbols: | Phosphatidylinositol-4-phosphate 5-kinase family protein | chr1:22412452-22416338 REVERSE LENGTH=2310
324	AT1G60890.2	2.5	-1	1	22	134	155	UUAUAAAUGAUACCACUGGACC	GGCCUGAUGGUAUCAUUUAUGA	Cleavage	| Symbols: | Phosphatidylinositol-4-phosphate 5-kinase family protein | chr1:22412452-22416498 REVERSE LENGTH=2346
325	AT1G60890.1	2.5	-1	1	23	97	119	UUAUAAAUGAUACCACUGGACCA	UGGCCUGAUGGUAUCAUUUAUGA	Cleavage	| Symbols: | Phosphatidylinositol-4-phosphate 5-kinase family protein | chr1:22412452-22416338 REVERSE LENGTH=2310
325	AT1G60890.2	2.5	-1	1	23	133	155	UUAUAAAUGAUACCACUGGACCA	UGGCCUGAUGGUAUCAUUUAUGA	Cleavage	| Symbols: | Phosphatidylinositol-4-phosphate 5-kinase family protein | chr1:22412452-22416498 REVERSE LENGTH=2346
326	AT1G72440.1	2.5	-1	1	23	1969	1991	UUAUCAGGAUCAACUUCAAUACC	GUUGUUGAAGUUGAUCAUGAUGG	Cleavage	| Symbols: EDA25, SWA2 | CCAAT-binding factor | chr1:27268325-27273596 REVERSE LENGTH=3132
326	AT3G17540.1	2.5	-1	1	23	1021	1043	UUAUCAGGAUCAACUUCAAUACC	AUUGUUGGAGUUGAUCUUUAUAA	Cleavage	| Symbols: | F-box and associated interaction domains-containing protein | chr3:6002783-6003973 FORWARD LENGTH=1191
326	AT4G01090.1	2.5	-1	1	23	568	590	UUAUCAGGAUCAACUUCAAUACC	UAUGUUGAACUUGGUCCUGAUAU	Cleavage	| Symbols: | Protein of unknown function (DUF3133) | chr4:470834-473248 REVERSE LENGTH=2145
326	AT1G06230.3	2.5	-1	1	23	1939	1961	UUAUCAGGAUCAACUUCAAUACC	GAAAUUGAAGUUGAUAUUGAUAG	Cleavage	| Symbols: GTE4 | global transcription factor group E4 | chr1:1907626-1910183 FORWARD LENGTH=2301
326	AT1G06230.1	2.5	-1	1	23	1939	1961	UUAUCAGGAUCAACUUCAAUACC	GAAAUUGAAGUUGAUAUUGAUAG	Cleavage	| Symbols: GTE4 | global transcription factor group E4 | chr1:1907626-1910183 FORWARD LENGTH=2301
326	AT1G06230.2	2.5	-1	1	23	1939	1961	UUAUCAGGAUCAACUUCAAUACC	GAAAUUGAAGUUGAUAUUGAUAG	Cleavage	| Symbols: GTE4 | global transcription factor group E4 | chr1:1907626-1910183 FORWARD LENGTH=2301
326	AT4G11850.1	2.5	-1	1	23	1933	1955	UUAUCAGGAUCAACUUCAAUACC	CUUGUGGAAGUUGGUCUUGAUAG	Cleavage	| Symbols: PLDGAMMA1, MEE54 | phospholipase D gamma 1 | chr4:7129352-7132937 REVERSE LENGTH=2577
326	AT1G74920.2	2.5	-1	1	23	793	815	UUAUCAGGAUCAACUUCAAUACC	UUUGAUGACGUUGAUCUUGAUAA	Cleavage	| Symbols: ALDH10A8 | aldehyde dehydrogenase 10A8 | chr1:28139175-28142573 REVERSE LENGTH=1491
326	AT1G74920.1	2.5	-1	1	23	808	830	UUAUCAGGAUCAACUUCAAUACC	UUUGAUGACGUUGAUCUUGAUAA	Cleavage	| Symbols: ALDH10A8 | aldehyde dehydrogenase 10A8 | chr1:28139175-28142573 REVERSE LENGTH=1506
326	AT2G33070.1	2.5	-1	1	23	193	215	UUAUCAGGAUCAACUUCAAUACC	GAGUUUGAGGUUGAUCCGGAUGA	Cleavage	| Symbols: NSP2, ATNSP2 | nitrile specifier protein 2 | chr2:14029350-14030934 REVERSE LENGTH=1416
326	AT2G33070.2	2.5	-1	1	23	193	215	UUAUCAGGAUCAACUUCAAUACC	GAGUUUGAGGUUGAUCCGGAUGA	Cleavage	| Symbols: NSP2, ATNSP2 | nitrile specifier protein 2 | chr2:14029350-14030934 REVERSE LENGTH=1416
326	AT2G33070.3	2.5	-1	1	23	193	215	UUAUCAGGAUCAACUUCAAUACC	GAGUUUGAGGUUGAUCCGGAUGA	Cleavage	| Symbols: NSP2 | nitrile specifier protein 2 | chr2:14029350-14030934 REVERSE LENGTH=1422
326	AT2G34790.1	2.5	-1	1	23	1534	1556	UUAUCAGGAUCAACUUCAAUACC	AAGGGUGAGUUUGAUCCUGAUAA	Cleavage	| Symbols: MEE23, EDA28 | FAD-binding Berberine family protein | chr2:14673998-14677237 REVERSE LENGTH=1599
326	AT2G43710.2	2.5	-1	1	23	841	863	UUAUCAGGAUCAACUUCAAUACC	CUCUUUGAGAUUGAUCCUGAUGG	Cleavage	| Symbols: SSI2, FAB2 | Plant stearoyl-acyl-carrier-protein desaturase family protein | chr2:18120107-18122495 FORWARD LENGTH=1206
326	AT2G43710.1	2.5	-1	1	23	841	863	UUAUCAGGAUCAACUUCAAUACC	CUCUUUGAGAUUGAUCCUGAUGG	Cleavage	| Symbols: SSI2, FAB2 | Plant stearoyl-acyl-carrier-protein desaturase family protein | chr2:18120107-18122495 FORWARD LENGTH=1206
328	AT4G33355.2	2.5	-1	1	24	318	341	UUCAUAGUCUUAGAGAAGAACGCC	AGUCCCUUUCUCUAAGACUGUGGA	Cleavage	| Symbols: | Bifunctional inhibitor/lipid-transfer protein/seed storage 2S albumin superfamily protein | chr4:16067097-16067450 FORWARD LENGTH=354
328	AT4G33355.1	2.5	-1	1	24	318	341	UUCAUAGUCUUAGAGAAGAACGCC	AGUCCCUUUCUCUAAGACUGUGGA	Cleavage	| Symbols: | Bifunctional inhibitor/lipid-transfer protein/seed storage 2S albumin superfamily protein | chr4:16067097-16067568 FORWARD LENGTH=360
328	AT5G48360.1	2.5	-1	1	24	91	114	UUCAUAGUCUUAGAGAAGAACGCC	CGUCGUCUCCUCUAUGACUAUGAA	Translation	| Symbols: | Actin-binding FH2 (formin homology 2) family protein | chr5:19595716-19598331 FORWARD LENGTH=2349
329	AT3G03740.1	2.5	-1	1	23	502	524	UUCAUAUAAUCAUUCUUCAGGUC	UUUCUGAAGGAUGAUUGUCUGAA	Cleavage	| Symbols: ATBPM4, BPM4 | BTB-POZ and MATH domain 4 | chr3:937106-939807 REVERSE LENGTH=1398
329	AT3G21210.1	2.5	-1	1	23	1316	1338	UUCAUAUAAUCAUUCUUCAGGUC	CUCCUGAACAAUGGUUAUGUGGA	Cleavage	| Symbols: | zinc ion binding | chr3:7438241-7440756 REVERSE LENGTH=2415
330	AT1G12160.1	2.5	-1	1	22	1312	1333	UUCAUCGAUCGUGAUGGUUCCU	GACAGCUAUCGCGAUCGAUGGG	Cleavage	| Symbols: | Flavin-binding monooxygenase family protein | chr1:4126068-4128090 FORWARD LENGTH=1407
331	AT5G05150.1	2.5	-1	1	22	124	145	UUCCAAUGAUGAGAUCACAAGC	UGCAGUGGUUUCAUCGUUGGAA	Cleavage	| Symbols: ATATG18E, ATG18E, G18E | autophagy-related gene 18E | chr5:1524841-1526199 REVERSE LENGTH=1125
331	AT4G32430.1	2.5	-1	1	22	616	637	UUCCAAUGAUGAGAUCACAAGC	GAGUCUGAUCUUGUCGUUGGAA	Cleavage	| Symbols: | Pentatricopeptide repeat (PPR) superfamily protein | chr4:15652982-15655273 FORWARD LENGTH=2292
332	AT3G53560.1	2.5	-1	1	22	459	480	UUCCAAUUUGAUCGAAUGAUCG	CGAUCGUUUGAUAAAAUUGGAA	Translation	| Symbols: | Tetratricopeptide repeat (TPR)-like superfamily protein | chr3:19859954-19860976 REVERSE LENGTH=1023
332	AT5G14030.4	2.5	-1	1	22	294	315	UUCCAAUUUGAUCGAAUGAUCG	GUCUCAUUCUAUCGAAUUGGAG	Cleavage	| Symbols: | translocon-associated protein beta (TRAPB) family protein | chr5:4526878-4528253 FORWARD LENGTH=588
332	AT5G14030.1	2.5	-1	1	22	294	315	UUCCAAUUUGAUCGAAUGAUCG	GUCUCAUUCUAUCGAAUUGGAG	Cleavage	| Symbols: | translocon-associated protein beta (TRAPB) family protein | chr5:4526878-4528253 FORWARD LENGTH=588
332	AT5G14030.3	2.5	-1	1	22	294	315	UUCCAAUUUGAUCGAAUGAUCG	GUCUCAUUCUAUCGAAUUGGAG	Cleavage	| Symbols: | translocon-associated protein beta (TRAPB) family protein | chr5:4526878-4528253 FORWARD LENGTH=588
332	AT5G14030.2	2.5	-1	1	22	294	315	UUCCAAUUUGAUCGAAUGAUCG	GUCUCAUUCUAUCGAAUUGGAG	Cleavage	| Symbols: | translocon-associated protein beta (TRAPB) family protein | chr5:4526878-4528253 FORWARD LENGTH=588
332	AT5G46850.3	2.5	-1	1	22	64	85	UUCCAAUUUGAUCGAAUGAUCG	ACCUCAUCUGAUCAGGUUGGAA	Cleavage	| Symbols: | FUNCTIONS IN: molecular_function unknown; INVOLVED IN: GPI anchor biosynthetic process; LOCATED IN: endomembrane system, endoplasmic reticulum membrane; EXPRESSED IN: 22 plant structures; EXPRESSED DURING: 13 growth stages; CONTAINS InterPro DOMAIN/s: PIG-X/PBN1 (InterPro:IPR013233). | chr5:19010852-19012010 FORWARD LENGTH=900
332	AT5G46850.2	2.5	-1	1	22	142	163	UUCCAAUUUGAUCGAAUGAUCG	ACCUCAUCUGAUCAGGUUGGAA	Cleavage	| Symbols: | FUNCTIONS IN: molecular_function unknown; INVOLVED IN: GPI anchor biosynthetic process; LOCATED IN: endoplasmic reticulum membrane; EXPRESSED IN: 22 plant structures; EXPRESSED DURING: 13 growth stages; CONTAINS InterPro DOMAIN/s: PIG-X/PBN1 (InterPro:IPR013233). | chr5:19010714-19012010 FORWARD LENGTH=978
333	AT4G32850.7	2.5	-1	1	22	1157	1178	UUCCAGGUCAGUAUAUCUUUGA	CAGAAGAUUUAUUGGCUUGGAA	Cleavage	| Symbols: nPAP | nuclear poly(a) polymerase | chr4:15850134-15853906 FORWARD LENGTH=2151
333	AT4G32850.4	2.5	-1	1	22	1157	1178	UUCCAGGUCAGUAUAUCUUUGA	CAGAAGAUUUAUUGGCUUGGAA	Cleavage	| Symbols: nPAP | nuclear poly(a) polymerase | chr4:15850134-15853810 FORWARD LENGTH=2193
333	AT4G32850.3	2.5	-1	1	22	1157	1178	UUCCAGGUCAGUAUAUCUUUGA	CAGAAGAUUUAUUGGCUUGGAA	Cleavage	| Symbols: nPAP | nuclear poly(a) polymerase | chr4:15850134-15854351 FORWARD LENGTH=2208
333	AT4G32850.2	2.5	-1	1	22	1157	1178	UUCCAGGUCAGUAUAUCUUUGA	CAGAAGAUUUAUUGGCUUGGAA	Cleavage	| Symbols: nPAP | nuclear poly(a) polymerase | chr4:15850134-15854351 FORWARD LENGTH=2217
333	AT4G32850.6	2.5	-1	1	22	1157	1178	UUCCAGGUCAGUAUAUCUUUGA	CAGAAGAUUUAUUGGCUUGGAA	Cleavage	| Symbols: nPAP | nuclear poly(a) polymerase | chr4:15850134-15854351 FORWARD LENGTH=2217
333	AT4G32850.1	2.5	-1	1	22	1157	1178	UUCCAGGUCAGUAUAUCUUUGA	CAGAAGAUUUAUUGGCUUGGAA	Cleavage	| Symbols: nPAP, PAP(IV) | nuclear poly(a) polymerase | chr4:15850134-15854375 FORWARD LENGTH=2226
333	AT4G32850.9	2.5	-1	1	22	1157	1178	UUCCAGGUCAGUAUAUCUUUGA	CAGAAGAUUUAUUGGCUUGGAA	Cleavage	| Symbols: nPAP | nuclear poly(a) polymerase | chr4:15850134-15854351 FORWARD LENGTH=2238
333	AT4G32850.10	2.5	-1	1	22	1157	1178	UUCCAGGUCAGUAUAUCUUUGA	CAGAAGAUUUAUUGGCUUGGAA	Cleavage	| Symbols: nPAP | nuclear poly(a) polymerase | chr4:15850134-15854266 FORWARD LENGTH=2238
333	AT4G32850.5	2.5	-1	1	22	1157	1178	UUCCAGGUCAGUAUAUCUUUGA	CAGAAGAUUUAUUGGCUUGGAA	Cleavage	| Symbols: nPAP | nuclear poly(a) polymerase | chr4:15850134-15854351 FORWARD LENGTH=2238
333	AT4G32850.8	2.5	-1	1	22	1157	1178	UUCCAGGUCAGUAUAUCUUUGA	CAGAAGAUUUAUUGGCUUGGAA	Cleavage	| Symbols: nPAP | nuclear poly(a) polymerase | chr4:15850134-15854443 FORWARD LENGTH=2298
333	AT5G58760.1	2.5	-1	1	22	717	738	UUCCAGGUCAGUAUAUCUUUGA	AAUUGGUUAUACUGACCUGGAA	Cleavage	| Symbols: DDB2 | damaged DNA binding 2 | chr5:23730741-23733606 REVERSE LENGTH=1674
334	AT3G06545.1	2.5	-1	1	23	386	408	UUCCGAUAUCUGAAUCAGCUUUU	UAGGGCUGAUUCAGCUAUCGGAU	Cleavage	| Symbols: | unknown protein; FUNCTIONS IN: molecular_function unknown; INVOLVED IN: biological_process unknown; LOCATED IN: endomembrane system; BEST Arabidopsis thaliana protein match is: unknown protein (TAIR:AT3G11060.1); Has 12 Blast hits to 12 proteins in 2 species: Archae - 0; Bacteria - 0; Metazoa - 0; Fungi - 0; Plants - 12; Viruses - 0; Other Eukaryotes - 0 (source: NCBI BLink). | chr3:…
334	AT5G18190.1	2.5	-1	1	23	1623	1645	UUCCGAUAUCUGAAUCAGCUUUU	CAUAGCUGGUUCAGAUAACGGGA	Cleavage	| Symbols: | Protein kinase family protein | chr5:6010215-6013724 REVERSE LENGTH=2076
334	AT4G18800.1	2.5	-1	1	23	54	76	UUCCGAUAUCUGAAUCAGCUUUU	GAUCGGUGAUUCAGGUGUUGGAA	Cleavage	| Symbols: ATHSGBP, ATRAB11B, ATRABA1D, RABA1d | RAB GTPase homolog A1D | chr4:10320156-10321339 REVERSE LENGTH=645
335	AT3G06545.1	2.5	-1	1	24	385	408	UUCCGAUAUCUGAAUCAGCUUUUU	UUAGGGCUGAUUCAGCUAUCGGAU	Cleavage	| Symbols: | unknown protein; FUNCTIONS IN: molecular_function unknown; INVOLVED IN: biological_process unknown; LOCATED IN: endomembrane system; BEST Arabidopsis thaliana protein match is: unknown protein (TAIR:AT3G11060.1); Has 12 Blast hits to 12 proteins in 2 species: Archae - 0; Bacteria - 0; Metazoa - 0; Fungi - 0; Plants - 12; Viruses - 0; Other Eukaryotes - 0 (source: NCBI BLink). | chr3:…
335	AT5G18190.1	2.5	-1	1	24	1622	1645	UUCCGAUAUCUGAAUCAGCUUUUU	CCAUAGCUGGUUCAGAUAACGGGA	Cleavage	| Symbols: | Protein kinase family protein | chr5:6010215-6013724 REVERSE LENGTH=2076
335	AT4G18800.1	2.5	-1	1	24	53	76	UUCCGAUAUCUGAAUCAGCUUUUU	UGAUCGGUGAUUCAGGUGUUGGAA	Cleavage	| Symbols: ATHSGBP, ATRAB11B, ATRABA1D, RABA1d | RAB GTPase homolog A1D | chr4:10320156-10321339 REVERSE LENGTH=645
337	AT4G12040.1	2.5	-1	1	22	89	110	UUCGAGUGGGGAUUCUUGUACU	CCAACAUGAAUCUCUGCUCGAA	Cleavage	| Symbols: | A20/AN1-like zinc finger family protein | chr4:7215341-7215868 FORWARD LENGTH=528
337	AT4G12040.2	2.5	-1	1	22	89	110	UUCGAGUGGGGAUUCUUGUACU	CCAACAUGAAUCUCUGCUCGAA	Cleavage	| Symbols: | A20/AN1-like zinc finger family protein | chr4:7215341-7215868 FORWARD LENGTH=528
338	AT3G57220.1	2.5	-1	1	23	914	936	UUCGAUAGAAAUUGCAGAAUCCU	ACCCUUCUGCAGUUUUUGUUGGA	Cleavage	| Symbols: | Glycosyl transferase family 4 protein | chr3:21174516-21176904 FORWARD LENGTH=1281
338	AT2G20830.3	2.5	-1	1	23	94	116	UUCGAUAGAAAUUGCAGAAUCCU	CUGCUGCUGCAAAUUCUAUCGAA	Translation	| Symbols: | transferases;folic acid binding | chr2:8968370-8970719 REVERSE LENGTH=1026
339	AT5G23903.1	2.5	-1	1	22	392	413	UUCGGAUCUCCCUUUUUGAAUG	CCGUCCAAAAGGGAGAUCCCAA	Cleavage	| Symbols: | unknown protein; FUNCTIONS IN: molecular_function unknown; INVOLVED IN: biological_process unknown; LOCATED IN: endomembrane system; BEST Arabidopsis thaliana protein match is: unknown protein (TAIR:AT1G07680.1); Has 30201 Blast hits to 17322 proteins in 780 species: Archae - 12; Bacteria - 1396; Metazoa - 17338; Fungi - 3422; Plants - 5037; Viruses - 0; Other Eukaryotes - 2996 (sour…
340	AT2G18570.1	2.5	-1	1	22	132	153	UUCGGAUUCUGUCGGCGAAACU	CUCUUCACCGACAGAAACCGAA	Cleavage	| Symbols: | UDP-Glycosyltransferase superfamily protein | chr2:8063429-8064841 FORWARD LENGTH=1413
341	AT2G25010.1	2.5	-1	1	22	769	789	UUCGGAUUUCUUGAGGUCUGCC	GGUAGACC-CGAGAAAUCCGAA	Cleavage	| Symbols: | Aminotransferase-like, plant mobile domain family protein | chr2:10631691-10633547 FORWARD LENGTH=1530
341	AT1G61870.1	2.5	-1	1	22	417	438	UUCGGAUUUCUUGAGGUCUGCC	UCGUGAUCUCGAGAAAUUCGAA	Cleavage	| Symbols: PPR336 | pentatricopeptide repeat 336 | chr1:22865326-22866552 REVERSE LENGTH=1227
341	AT1G16260.1	2.5	-1	1	22	1780	1801	UUCGGAUUUCUUGAGGUCUGCC	CUGAGACGGCAAGAAGUCCGAA	Cleavage	| Symbols: | Wall-associated kinase family protein | chr1:5559708-5562018 REVERSE LENGTH=2163
341	AT1G16260.2	2.5	-1	1	22	1780	1801	UUCGGAUUUCUUGAGGUCUGCC	CUGAGACGGCAAGAAGUCCGAA	Cleavage	| Symbols: | Wall-associated kinase family protein | chr1:5559708-5562018 REVERSE LENGTH=2163
342	AT2G25010.1	2.5	-1	1	23	768	789	UUCGGAUUUCUUGAGGUCUGCCU	CGGUAGACC-CGAGAAAUCCGAA	Cleavage	| Symbols: | Aminotransferase-like, plant mobile domain family protein | chr2:10631691-10633547 FORWARD LENGTH=1530
342	AT1G61870.1	2.5	-1	1	23	416	438	UUCGGAUUUCUUGAGGUCUGCCU	UUCGUGAUCUCGAGAAAUUCGAA	Cleavage	| Symbols: PPR336 | pentatricopeptide repeat 336 | chr1:22865326-22866552 REVERSE LENGTH=1227
342	AT1G16260.1	2.5	-1	1	23	1779	1801	UUCGGAUUUCUUGAGGUCUGCCU	UCUGAGACGGCAAGAAGUCCGAA	Cleavage	| Symbols: | Wall-associated kinase family protein | chr1:5559708-5562018 REVERSE LENGTH=2163
342	AT1G16260.2	2.5	-1	1	23	1779	1801	UUCGGAUUUCUUGAGGUCUGCCU	UCUGAGACGGCAAGAAGUCCGAA	Cleavage	| Symbols: | Wall-associated kinase family protein | chr1:5559708-5562018 REVERSE LENGTH=2163
343	AT1G14380.2	2.5	-1	1	22	228	249	UUCGGGAUUGUCUUUGGAUUGA	UGAGUCCAAGGAUAAUCUCGAG	Cleavage	| Symbols: IQD28 | IQ-domain 28 | chr1:4918279-4920761 REVERSE LENGTH=1809
343	AT1G14380.1	2.5	-1	1	22	228	249	UUCGGGAUUGUCUUUGGAUUGA	UGAGUCCAAGGAUAAUCUCGAG	Cleavage	| Symbols: IQD28 | IQ-domain 28 | chr1:4918279-4920761 REVERSE LENGTH=1995
343	AT1G14380.3	2.5	-1	1	22	228	249	UUCGGGAUUGUCUUUGGAUUGA	UGAGUCCAAGGAUAAUCUCGAG	Cleavage	| Symbols: IQD28 | IQ-domain 28 | chr1:4918279-4920761 REVERSE LENGTH=1995
343	AT5G52180.1	2.5	-1	1	22	237	258	UUCGGGAUUGUCUUUGGAUUGA	CAGAUCCAAAGAUAAAUCCGAA	Cleavage	| Symbols: | LOCATED IN: endomembrane system; EXPRESSED IN: 22 plant structures; EXPRESSED DURING: 13 growth stages; CONTAINS InterPro DOMAIN/s: Transmembrane protein 161AB, predicted (InterPro:IPR019395); Has 82 Blast hits to 82 proteins in 35 species: Archae - 0; Bacteria - 0; Metazoa - 47; Fungi - 0; Plants - 33; Viruses - 0; Other Eukaryotes - 2 (source: NCBI BLink). | chr5:21200165-21201541 …
343	AT3G48710.1	2.5	-1	1	22	1114	1135	UUCGGGAUUGUCUUUGGAUUGA	AAAGAUCAAGGACAAUCCCGAA	Cleavage	| Symbols: | DEK domain-containing chromatin associated protein | chr3:18041024-18043995 FORWARD LENGTH=1389
343	AT1G21210.1	2.5	-1	1	22	972	993	UUCGGGAUUGUCUUUGGAUUGA	CAAACCUAAAGGCAAUCCUGAA	Cleavage	| Symbols: WAK4 | wall associated kinase 4 | chr1:7424653-7427041 FORWARD LENGTH=2217
344	AT2G20010.1	2.5	-1	1	20	422	441	UUCUGAGAGCAUCUGAUUGG	UCUAUCAGAUGCUUUUAGAG	Cleavage	| Symbols: | Protein of unknown function (DUF810) | chr2:8637977-8640830 REVERSE LENGTH=2505
344	AT2G20010.2	2.5	-1	1	20	776	795	UUCUGAGAGCAUCUGAUUGG	UCUAUCAGAUGCUUUUAGAG	Cleavage	| Symbols: | Protein of unknown function (DUF810) | chr2:8637977-8641184 REVERSE LENGTH=2859
344	AT5G40520.1	2.5	-1	1	20	380	399	UUCUGAGAGCAUCUGAUUGG	GCGAGAAGAUGCUCUCAGAA	Cleavage	| Symbols: | unknown protein; Has 3679 Blast hits to 2474 proteins in 390 species: Archae - 10; Bacteria - 571; Metazoa - 1012; Fungi - 528; Plants - 214; Viruses - 74; Other Eukaryotes - 1270 (source: NCBI BLink). | chr5:16231515-16233546 REVERSE LENGTH=1725
344	AT5G40520.2	2.5	-1	1	20	737	756	UUCUGAGAGCAUCUGAUUGG	GCGAGAAGAUGCUCUCAGAA	Cleavage	| Symbols: | unknown protein; FUNCTIONS IN: molecular_function unknown; INVOLVED IN: biological_process unknown; LOCATED IN: cellular_component unknown; EXPRESSED IN: 23 plant structures; EXPRESSED DURING: 11 growth stages; Has 3696 Blast hits to 2485 proteins in 391 species: Archae - 10; Bacteria - 571; Metazoa - 1013; Fungi - 530; Plants - 217; Viruses - 74; Other Eukaryotes - 1281 (source: NCB…
345	AT2G20010.1	2.5	-1	1	21	421	441	UUCUGAGAGCAUCUGAUUGGC	AUCUAUCAGAUGCUUUUAGAG	Cleavage	| Symbols: | Protein of unknown function (DUF810) | chr2:8637977-8640830 REVERSE LENGTH=2505
345	AT2G20010.2	2.5	-1	1	21	775	795	UUCUGAGAGCAUCUGAUUGGC	AUCUAUCAGAUGCUUUUAGAG	Cleavage	| Symbols: | Protein of unknown function (DUF810) | chr2:8637977-8641184 REVERSE LENGTH=2859
345	AT5G40520.1	2.5	-1	1	21	379	399	UUCUGAGAGCAUCUGAUUGGC	AGCGAGAAGAUGCUCUCAGAA	Cleavage	| Symbols: | unknown protein; Has 3679 Blast hits to 2474 proteins in 390 species: Archae - 10; Bacteria - 571; Metazoa - 1012; Fungi - 528; Plants - 214; Viruses - 74; Other Eukaryotes - 1270 (source: NCBI BLink). | chr5:16231515-16233546 REVERSE LENGTH=1725
345	AT5G40520.2	2.5	-1	1	21	736	756	UUCUGAGAGCAUCUGAUUGGC	AGCGAGAAGAUGCUCUCAGAA	Cleavage	| Symbols: | unknown protein; FUNCTIONS IN: molecular_function unknown; INVOLVED IN: biological_process unknown; LOCATED IN: cellular_component unknown; EXPRESSED IN: 23 plant structures; EXPRESSED DURING: 11 growth stages; Has 3696 Blast hits to 2485 proteins in 391 species: Archae - 10; Bacteria - 571; Metazoa - 1013; Fungi - 530; Plants - 217; Viruses - 74; Other Eukaryotes - 1281 (source: NCB…
346	AT2G20010.1	2.5	-1	1	22	420	441	UUCUGAGAGCAUCUGAUUGGCU	AAUCUAUCAGAUGCUUUUAGAG	Cleavage	| Symbols: | Protein of unknown function (DUF810) | chr2:8637977-8640830 REVERSE LENGTH=2505
346	AT2G20010.2	2.5	-1	1	22	774	795	UUCUGAGAGCAUCUGAUUGGCU	AAUCUAUCAGAUGCUUUUAGAG	Cleavage	| Symbols: | Protein of unknown function (DUF810) | chr2:8637977-8641184 REVERSE LENGTH=2859
346	AT5G40520.1	2.5	-1	1	22	378	399	UUCUGAGAGCAUCUGAUUGGCU	UAGCGAGAAGAUGCUCUCAGAA	Cleavage	| Symbols: | unknown protein; Has 3679 Blast hits to 2474 proteins in 390 species: Archae - 10; Bacteria - 571; Metazoa - 1012; Fungi - 528; Plants - 214; Viruses - 74; Other Eukaryotes - 1270 (source: NCBI BLink). | chr5:16231515-16233546 REVERSE LENGTH=1725
346	AT5G40520.2	2.5	-1	1	22	735	756	UUCUGAGAGCAUCUGAUUGGCU	UAGCGAGAAGAUGCUCUCAGAA	Cleavage	| Symbols: | unknown protein; FUNCTIONS IN: molecular_function unknown; INVOLVED IN: biological_process unknown; LOCATED IN: cellular_component unknown; EXPRESSED IN: 23 plant structures; EXPRESSED DURING: 11 growth stages; Has 3696 Blast hits to 2485 proteins in 391 species: Archae - 10; Bacteria - 571; Metazoa - 1013; Fungi - 530; Plants - 217; Viruses - 74; Other Eukaryotes - 1281 (source: NCB…
347	AT2G20010.1	2.5	-1	1	23	419	441	UUCUGAGAGCAUCUGAUUGGCUC	GAAUCUAUCAGAUGCUUUUAGAG	Cleavage	| Symbols: | Protein of unknown function (DUF810) | chr2:8637977-8640830 REVERSE LENGTH=2505
347	AT2G20010.2	2.5	-1	1	23	773	795	UUCUGAGAGCAUCUGAUUGGCUC	GAAUCUAUCAGAUGCUUUUAGAG	Cleavage	| Symbols: | Protein of unknown function (DUF810) | chr2:8637977-8641184 REVERSE LENGTH=2859
347	AT5G40520.1	2.5	-1	1	23	377	399	UUCUGAGAGCAUCUGAUUGGCUC	CUAGCGAGAAGAUGCUCUCAGAA	Cleavage	| Symbols: | unknown protein; Has 3679 Blast hits to 2474 proteins in 390 species: Archae - 10; Bacteria - 571; Metazoa - 1012; Fungi - 528; Plants - 214; Viruses - 74; Other Eukaryotes - 1270 (source: NCBI BLink). | chr5:16231515-16233546 REVERSE LENGTH=1725
347	AT5G40520.2	2.5	-1	1	23	734	756	UUCUGAGAGCAUCUGAUUGGCUC	CUAGCGAGAAGAUGCUCUCAGAA	Cleavage	| Symbols: | unknown protein; FUNCTIONS IN: molecular_function unknown; INVOLVED IN: biological_process unknown; LOCATED IN: cellular_component unknown; EXPRESSED IN: 23 plant structures; EXPRESSED DURING: 11 growth stages; Has 3696 Blast hits to 2485 proteins in 391 species: Archae - 10; Bacteria - 571; Metazoa - 1013; Fungi - 530; Plants - 217; Viruses - 74; Other Eukaryotes - 1281 (source: NCB…
349	AT4G00020.1	2.5	-1	1	23	3418	3440	UUGCAAGUAUUGAUUGUAGAUCU	UUAUCUAUAAUCGGUGCUUGUAA	Cleavage	| Symbols: MEE43, EDA20, BRCA2(IV), BRCA2A | BREAST CANCER 2 like 2A | chr4:4107-10364 REVERSE LENGTH=3456
35	AT1G47800.1	2.5	-1	1	23	785	807	UACCAAGAUUGUUGAAGAAGCCC	CUAGUUUUACAACAGUCUUGGUG	Cleavage	| Symbols: | F-box and associated interaction domains-containing protein | chr1:17601513-17602676 FORWARD LENGTH=1164
350	AT5G23540.2	2.5	-1	1	22	609	630	UUGGACUGCCUUGUGGUAUUCC	UAAAUAUAACAAGGCGGUUCAA	Cleavage	| Symbols: | Mov34/MPN/PAD-1 family protein | chr5:7938109-7939339 FORWARD LENGTH=780
350	AT5G23540.1	2.5	-1	1	22	756	777	UUGGACUGCCUUGUGGUAUUCC	UAAAUAUAACAAGGCGGUUCAA	Cleavage	| Symbols: | Mov34/MPN/PAD-1 family protein | chr5:7937772-7939339 FORWARD LENGTH=927
351	AT3G54740.2	2.5	-1	1	22	110	131	UUGGAUUCGUAGAACUUUUCUA	AAAGAAAGUUCAACGAAUUCAA	Translation	| Symbols: | Protein of unknown function, DUF593 | chr3:20262949-20264466 FORWARD LENGTH=1317
351	AT3G21360.1	2.5	-1	1	22	38	59	UUGGAUUCGUAGAACUUUUCUA	AGCAAAAGCACUACGAAUCCAA	Cleavage	| Symbols: | 2-oxoglutarate (2OG) and Fe(II)-dependent oxygenase superfamily protein | chr3:7522865-7524036 FORWARD LENGTH=993
353	AT1G74170.1	2.5	-1	1	22	1737	1758	UUGUGACAUGUUGUUUGAAACU	GCUUUCAAACAACAUGUUGGAA	Cleavage	| Symbols: AtRLP13, RLP13 | receptor like protein 13 | chr1:27891555-27895441 REVERSE LENGTH=3003
353	AT2G36670.2	2.5	-1	1	22	1062	1083	UUGUGACAUGUUGUUUGAAACU	UAUAUCAAACAGCGUGUCACAG	Cleavage	| Symbols: | Eukaryotic aspartyl protease family protein | chr2:15364949-15368016 REVERSE LENGTH=1524
353	AT2G36670.1	2.5	-1	1	22	1077	1098	UUGUGACAUGUUGUUUGAAACU	UAUAUCAAACAGCGUGUCACAG	Cleavage	| Symbols: | Eukaryotic aspartyl protease family protein | chr2:15364949-15368016 REVERSE LENGTH=1539
353	AT1G54470.2	2.5	-1	1	22	2466	2487	UUGUGACAUGUUGUUUGAAACU	CCUUUCGCAUAACAUGUUACAA	Cleavage	| Symbols: RPP27 | RNI-like superfamily protein | chr1:20344738-20349032 FORWARD LENGTH=2874
353	AT1G75350.1	2.5	-1	1	22	128	149	UUGUGACAUGUUGUUUGAAACU	UGGUUCAGAUAACGUGUCGUAA	Cleavage	| Symbols: emb2184 | Ribosomal protein L31 | chr1:28272163-28272687 FORWARD LENGTH=435
356	AT5G53740.1	2.5	-1	1	22	255	276	UUUACUGAAGAAUAUGAUGAUU	GAACACGAUAUUCUUUAGUAAA	Cleavage	| Symbols: | unknown protein; FUNCTIONS IN: molecular_function unknown; INVOLVED IN: biological_process unknown; LOCATED IN: chloroplast; EXPRESSED IN: synergid; BEST Arabidopsis thaliana protein match is: unknown protein (TAIR:AT5G53905.1); Has 1807 Blast hits to 1807 proteins in 277 species: Archae - 0; Bacteria - 0; Metazoa - 736; Fungi - 347; Plants - 385; Viruses - 0; Other Eukaryotes - 339 …
358	AT1G12160.1	2.5	-1	1	23	1312	1334	UUUCAUCGAUCGUGAUGGUUCCU	GACAGCUAUCGCGAUCGAUGGGA	Cleavage	| Symbols: | Flavin-binding monooxygenase family protein | chr1:4126068-4128090 FORWARD LENGTH=1407
358	AT4G09760.3	2.5	-1	1	23	624	646	UUUCAUCGAUCGUGAUGGUUCCU	UGGUAACAUCAUGAUUGAUGAAG	Cleavage	| Symbols: | Protein kinase superfamily protein | chr4:6149592-6151150 REVERSE LENGTH=768
358	AT4G09760.1	2.5	-1	1	23	624	646	UUUCAUCGAUCGUGAUGGUUCCU	UGGUAACAUCAUGAUUGAUGAAG	Cleavage	| Symbols: | Protein kinase superfamily protein | chr4:6148955-6151150 REVERSE LENGTH=1041
358	AT4G09760.2	2.5	-1	1	23	624	646	UUUCAUCGAUCGUGAUGGUUCCU	UGGUAACAUCAUGAUUGAUGAAG	Cleavage	| Symbols: | Protein kinase superfamily protein | chr4:6148955-6151150 REVERSE LENGTH=1041
358	AT5G16680.1	2.5	-1	1	23	2384	2406	UUUCAUCGAUCGUGAUGGUUCCU	CUAUACCUUCACGAUUGGUGGAA	Cleavage	| Symbols: | RING/FYVE/PHD zinc finger superfamily protein | chr5:5467534-5472956 REVERSE LENGTH=3936
359	AT4G11810.1	2.5	-1	1	22	1293	1314	UUUCCGAGGCGAAAUAGCACUU	GUUAGCUAUUUCGUUUCGGGAA	Cleavage	| Symbols: | Major Facilitator Superfamily with SPX (SYG1/Pho81/XPR1) domain-containing protein | chr4:7105446-7108450 FORWARD LENGTH=2124
360	AT5G39400.1	2.5	-1	1	21	799	819	UUUCUUGGAUUGUUUAUACCC	UGUUGUAGACAAUUCAAGAAA	Cleavage	| Symbols: ATPTEN1, PTEN1 | Calcium/lipid-binding (CaLB) phosphatase | chr5:15766251-15767922 FORWARD LENGTH=1239
360	AT1G05360.1	2.5	-1	1	21	808	828	UUUCUUGGAUUGUUUAUACCC	AUGUGUGGACAAUUCGAGAAA	Cleavage	| Symbols: | BEST Arabidopsis thaliana protein match is: SNARE associated Golgi protein family (TAIR:AT4G14950.1); Has 332 Blast hits to 326 proteins in 115 species: Archae - 0; Bacteria - 11; Metazoa - 174; Fungi - 0; Plants - 74; Viruses - 0; Other Eukaryotes - 73 (source: NCBI BLink). | chr1:1564816-1567278 FORWARD LENGTH=1251
360	AT1G69580.1	2.5	-1	1	21	333	353	UUUCUUGGAUUGUUUAUACCC	GAGUAAAAACGAUUCAAGAGA	Cleavage	| Symbols: | Homeodomain-like superfamily protein | chr1:26172127-26173612 FORWARD LENGTH=1011
360	AT1G69580.2	2.5	-1	1	21	333	353	UUUCUUGGAUUGUUUAUACCC	GAGUAAAAACGAUUCAAGAGA	Cleavage	| Symbols: | Homeodomain-like superfamily protein | chr1:26172127-26173612 FORWARD LENGTH=1014
360	AT4G35810.1	2.5	-1	1	21	173	193	UUUCUUGGAUUGUUUAUACCC	UUGUACAAACGAUCCAGGAGA	Cleavage	| Symbols: | 2-oxoglutarate (2OG) and Fe(II)-dependent oxygenase superfamily protein | chr4:16968921-16970358 FORWARD LENGTH=873
360	AT5G56660.1	2.5	-1	1	21	1021	1041	UUUCUUGGAUUGUUUAUACCC	UUGUACAAGCAAUUCAAGAAG	Cleavage	| Symbols: ILL2 | IAA-leucine resistant (ILR)-like 2 | chr5:22933278-22935011 FORWARD LENGTH=1320
361	AT1G69580.1	2.5	-1	1	22	332	353	UUUCUUGGAUUGUUUAUACCCU	AGAGUAAAAACGAUUCAAGAGA	Cleavage	| Symbols: | Homeodomain-like superfamily protein | chr1:26172127-26173612 FORWARD LENGTH=1011
361	AT1G69580.2	2.5	-1	1	22	332	353	UUUCUUGGAUUGUUUAUACCCU	AGAGUAAAAACGAUUCAAGAGA	Cleavage	| Symbols: | Homeodomain-like superfamily protein | chr1:26172127-26173612 FORWARD LENGTH=1014
361	AT5G39400.1	2.5	-1	1	22	798	819	UUUCUUGGAUUGUUUAUACCCU	UUGUUGUAGACAAUUCAAGAAA	Cleavage	| Symbols: ATPTEN1, PTEN1 | Calcium/lipid-binding (CaLB) phosphatase | chr5:15766251-15767922 FORWARD LENGTH=1239
361	AT1G05360.1	2.5	-1	1	22	807	828	UUUCUUGGAUUGUUUAUACCCU	CAUGUGUGGACAAUUCGAGAAA	Cleavage	| Symbols: | BEST Arabidopsis thaliana protein match is: SNARE associated Golgi protein family (TAIR:AT4G14950.1); Has 332 Blast hits to 326 proteins in 115 species: Archae - 0; Bacteria - 11; Metazoa - 174; Fungi - 0; Plants - 74; Viruses - 0; Other Eukaryotes - 73 (source: NCBI BLink). | chr1:1564816-1567278 FORWARD LENGTH=1251
361	AT4G35810.1	2.5	-1	1	22	172	193	UUUCUUGGAUUGUUUAUACCCU	AUUGUACAAACGAUCCAGGAGA	Cleavage	| Symbols: | 2-oxoglutarate (2OG) and Fe(II)-dependent oxygenase superfamily protein | chr4:16968921-16970358 FORWARD LENGTH=873
361	AT5G56660.1	2.5	-1	1	22	1020	1041	UUUCUUGGAUUGUUUAUACCCU	CUUGUACAAGCAAUUCAAGAAG	Cleavage	| Symbols: ILL2 | IAA-leucine resistant (ILR)-like 2 | chr5:22933278-22935011 FORWARD LENGTH=1320
363	AT4G35590.1	2.5	-1	1	22	210	231	UUUGAGCUAGAAUUCUUUCACU	UGAGAGAGAGUUCUGGUUCAAG	Cleavage	| Symbols: | RWP-RK domain-containing protein | chr4:16892909-16894865 FORWARD LENGTH=1113
364	AT3G07780.1	2.5	-1	1	22	1382	1403	UUUGAUUGAAACAACUUUGGGU	AGGCAGAGAUGUUUCAGUUAAA	Cleavage	| Symbols: OBE1 | Protein of unknown function (DUF1423) | chr3:2485104-2486876 FORWARD LENGTH=1701
364	AT4G34450.1	2.5	-1	1	22	224	245	UUUGAUUGAAACAACUUUGGGU	UUACAAAGCUUUUUCAAUCAAA	Cleavage	| Symbols: | coatomer gamma-2 subunit, putative / gamma-2 coat protein, putative / gamma-2 COP, putative | chr4:16471956-16476795 FORWARD LENGTH=2661
365	AT1G49750.1	2.5	-1	1	23	991	1013	UUUGCGAUUUGGUACUGUACUCC	UGCUUACCGUACCAAAUCGGAAA	Cleavage	| Symbols: | Leucine-rich repeat (LRR) family protein | chr1:18411177-18412779 REVERSE LENGTH=1485
366	AT3G09430.1	2.5	-1	1	23	587	609	UUUGCUGUAUGCUUUCCUUGGCA	UAUCAGGGAAGGCAUACAUCAAA	Cleavage	| Symbols: | unknown protein; Has 17 Blast hits to 17 proteins in 7 species: Archae - 0; Bacteria - 0; Metazoa - 0; Fungi - 0; Plants - 17; Viruses - 0; Other Eukaryotes - 0 (source: NCBI BLink). | chr3:2901280-2902893 FORWARD LENGTH=906
366	AT4G29380.1	2.5	-1	1	23	2626	2648	UUUGCUGUAUGCUUUCCUUGGCA	GUUCAAGGAAAGUAUGCAGAAAA	Cleavage	| Symbols: | protein kinase family protein / WD-40 repeat family protein | chr4:14458822-14464692 FORWARD LENGTH=4485
366	AT3G53520.3	2.5	-1	1	23	787	809	UUUGCUGUAUGCUUUCCUUGGCA	GAUGAAGGAAAGCGUACUGCAGA	Cleavage	| Symbols: UXS1, ATUXS1 | UDP-glucuronic acid decarboxylase 1 | chr3:19841635-19843520 FORWARD LENGTH=1065
366	AT3G53520.2	2.5	-1	1	23	787	809	UUUGCUGUAUGCUUUCCUUGGCA	GAUGAAGGAAAGCGUACUGCAGA	Cleavage	| Symbols: UXS1, ATUXS1 | UDP-glucuronic acid decarboxylase 1 | chr3:19841635-19844057 FORWARD LENGTH=1302
366	AT3G53520.1	2.5	-1	1	23	787	809	UUUGCUGUAUGCUUUCCUUGGCA	GAUGAAGGAAAGCGUACUGCAGA	Cleavage	| Symbols: UXS1, ATUXS1 | UDP-glucuronic acid decarboxylase 1 | chr3:19841635-19844057 FORWARD LENGTH=1308
366	AT3G53520.4	2.5	-1	1	23	781	803	UUUGCUGUAUGCUUUCCUUGGCA	GAUGAAGGAAAGCGUACUGCAGA	Cleavage	| Symbols: UXS1 | UDP-glucuronic acid decarboxylase 1 | chr3:19841635-19844057 FORWARD LENGTH=1377
367	AT3G03500.1	2.5	-1	1	22	644	665	UUUGGAUUCGUAGAACUUUUCU	AUGAGAGUUCUUCGGAUCCAAA	Translation	| Symbols: | TatD related DNase | chr3:832929-834350 FORWARD LENGTH=819
367	AT5G01140.1	2.5	-1	1	22	5	26	UUUGGAUUCGUAGAACUUUUCU	CUCAGAGUUCUACGGAACCAAA	Cleavage	| Symbols: | Protein of unknown function (DUF674) | chr5:49891-51437 FORWARD LENGTH=1422
367	AT3G26490.1	2.5	-1	1	22	800	821	UUUGGAUUCGUAGAACUUUUCU	AAGAAAGCUCUGCGGAUUCAAA	Cleavage	| Symbols: | Phototropic-responsive NPH3 family protein | chr3:9704142-9706161 FORWARD LENGTH=1767
367	AT5G26120.1	2.5	-1	1	22	1785	1806	UUUGGAUUCGUAGAACUUUUCU	GGCAAAAUUUUAUGGAUCCAAA	Cleavage	| Symbols: ATASD2, ASD2 | alpha-L-arabinofuranosidase 2 | chr5:9121835-9125399 REVERSE LENGTH=2025
368	AT1G25300.1	2.5	-1	1	23	775	797	UUUGGUAUAGGAUCUGAUCGAUU	CCUAGGUUAGAUCCUGUACCGGA	Cleavage	| Symbols: | Octicosapeptide/Phox/Bem1p family protein | chr1:8871568-8872386 FORWARD LENGTH=819
369	AT5G53740.1	2.5	-1	1	23	255	277	UUUUACUGAAGAAUAUGAUGAUU	GAACACGAUAUUCUUUAGUAAAA	Cleavage	| Symbols: | unknown protein; FUNCTIONS IN: molecular_function unknown; INVOLVED IN: biological_process unknown; LOCATED IN: chloroplast; EXPRESSED IN: synergid; BEST Arabidopsis thaliana protein match is: unknown protein (TAIR:AT5G53905.1); Has 1807 Blast hits to 1807 proteins in 277 species: Archae - 0; Bacteria - 0; Metazoa - 736; Fungi - 347; Plants - 385; Viruses - 0; Other Eukaryotes - 339 …
369	AT1G19870.1	2.5	-1	1	23	1946	1968	UUUUACUGAAGAAUAUGAUGAUU	GCCAAGCAUCUUCUUCAGUGAAA	Cleavage	| Symbols: iqd32 | IQ-domain 32 | chr1:6895400-6898539 REVERSE LENGTH=2385
370	AT5G07320.1	2.5	-1	1	23	795	817	UUUUAGGAGUAACUCUCAUUGGA	UGUCAUGAAGGUUGCUCCUGAAA	Cleavage	| Symbols: | Mitochondrial substrate carrier family protein | chr5:2310248-2312082 FORWARD LENGTH=1440
371	AT3G52870.1	2.5	-1	1	22	534	555	UUUUGGCUUUGGACAUUUGUGA	UAACGAAUGUCCGAGGUCAAAG	Cleavage	| Symbols: | IQ calmodulin-binding motif family protein | chr3:19593365-19595686 REVERSE LENGTH=1371
371	AT3G16900.1	2.5	-1	1	22	121	142	UUUUGGCUUUGGACAUUUGUGA	AACAAAGUGUUCAAAGUCAAAA	Cleavage	| Symbols: | Protein of unknown function (DUF567) | chr3:5772106-5772849 FORWARD LENGTH=558
371	AT2G33110.1	2.5	-1	1	22	406	427	UUUUGGCUUUGGACAUUUGUGA	GCUCAAGUGUCUGAAGUUAAAA	Cleavage	| Symbols: ATVAMP723, VAMP723 | vesicle-associated membrane protein 723 | chr2:14041297-14042892 REVERSE LENGTH=654
371	AT1G69480.1	2.5	-1	1	22	1074	1095	UUUUGGCUUUGGACAUUUGUGA	CAUGAAGUGUCUAAGGCCAAAA	Cleavage	| Symbols: | EXS (ERD1/XPR1/SYG1) family protein | chr1:26114187-26117479 REVERSE LENGTH=2334
371	AT4G09730.1	2.5	-1	1	22	1713	1734	UUUUGGCUUUGGACAUUUGUGA	AGAGAAAUCUUCAAAGCCAAAA	Cleavage	| Symbols: RH39 | RH39 | chr4:6136333-6139510 FORWARD LENGTH=1866
371	AT5G44850.1	2.5	-1	1	22	672	693	UUUUGGCUUUGGACAUUUGUGA	UGGAAAAUCUCCAAAGCUAAAA	Cleavage	| Symbols: | Protein with RNI-like/FBD-like domains | chr5:18108304-18109593 FORWARD LENGTH=996
371	AT3G09940.2	2.5	-1	1	22	1101	1122	UUUUGGCUUUGGACAUUUGUGA	CCCGAAAUCUCCAAAGCCAAAG	Cleavage	| Symbols: MDHAR, ATMDAR3, MDAR3, MDAR2 | monodehydroascorbate reductase | chr3:3056501-3059103 REVERSE LENGTH=1302
371	AT3G09940.1	2.5	-1	1	22	1125	1146	UUUUGGCUUUGGACAUUUGUGA	CCCGAAAUCUCCAAAGCCAAAG	Cleavage	| Symbols: MDHAR, ATMDAR3, MDAR3, MDAR2 | monodehydroascorbate reductase | chr3:3056501-3059103 REVERSE LENGTH=1326
371	AT2G39230.1	2.5	-1	1	22	1702	1723	UUUUGGCUUUGGACAUUUGUGA	GGUCAGACGUCUAAAGCCAAAG	Cleavage	| Symbols: LOJ | LATERAL ORGAN JUNCTION | chr2:16381647-16384250 FORWARD LENGTH=2604
40	AT1G33420.1	2.5	-1	1	23	1221	1243	UACCAGGAUUGCAUUGUGACCGU	CAGCUCACGUUGCAAUCCUGGUU	Cleavage	| Symbols: | RING/FYVE/PHD zinc finger superfamily protein | chr1:12121063-12123346 REVERSE LENGTH=2094
41	AT3G57920.1	2.5	-1	1	22	55	76	UACCAUUGGGUGAAUAAGACUA	GAGUCUUCUUCACUCAGUGGUG	Cleavage	| Symbols: SPL15 | squamosa promoter binding protein-like 15 | chr3:21444450-21445852 REVERSE LENGTH=1065
41	AT4G14180.1	2.5	-1	1	22	3621	3642	UACCAUUGGGUGAAUAAGACUA	CUAUCUUGUUCAUUUGAUGGUA	Cleavage	| Symbols: AtPRD1, PRD1 | putative recombination initiation defect 1 | chr4:8178330-8183515 FORWARD LENGTH=3807
44	AT5G51480.1	2.5	-1	1	23	477	499	UACCGGUAGUAGAGAUGAUGAAC	UGAAAUCAUCUUUAUUAUUGGUG	Cleavage	| Symbols: SKS2 | SKU5 similar 2 | chr5:20910433-20913153 FORWARD LENGTH=1779
45	AT5G51480.1	2.5	-1	1	24	476	499	UACCGGUAGUAGAGAUGAUGAACC	GUGAAAUCAUCUUUAUUAUUGGUG	Cleavage	| Symbols: SKS2 | SKU5 similar 2 | chr5:20910433-20913153 FORWARD LENGTH=1779
47	AT5G58770.1	2.5	-1	1	23	330	352	UACGAAGGUCAACGAUCUCUGCC	GAAAGAGAUCGUUGAGCUUUGUG	Cleavage	| Symbols: | Undecaprenyl pyrophosphate synthetase family protein | chr5:23734396-23735495 FORWARD LENGTH=933
5	AT2G28890.1	2.5	-1	1	23	1913	1935	UAAAGAGAUCAUUGCAGUACAUG	UUUCCAUUGUAGUGAUCUCUUUA	Cleavage	| Symbols: PLL4 | poltergeist like 4 | chr2:12405799-12408062 REVERSE LENGTH=1965
5	AT1G70980.1	2.5	-1	1	23	885	907	UAAAGAGAUCAUUGCAGUACAUG	UGAUUAUUCCAAUGAUUUCUUUG	Cleavage	| Symbols: SYNC3 | Class II aminoacyl-tRNA and biotin synthetases superfamily protein | chr1:26762339-26764394 FORWARD LENGTH=1716
5	AT3G24320.1	2.5	-1	1	23	1535	1557	UAAAGAGAUCAUUGCAGUACAUG	CAAUUGGUGAAAUGAUCUCUUUA	Cleavage	| Symbols: MSH1, CHM1, ATMSH1, CHM | MUTL protein homolog 1 | chr3:8823229-8829571 REVERSE LENGTH=3357
51	AT5G57160.1	2.5	-1	1	22	1282	1303	UACGAUCUUCAGGUGACCAAGA	AAAUGGGAACCUGGAGAUCGUA	Cleavage	| Symbols: ATLIG4, LIG4 | DNA ligase IV | chr5:23155150-23161688 REVERSE LENGTH=3660
52	AT5G57160.1	2.5	-1	1	23	1281	1303	UACGAUCUUCAGGUGACCAAGAU	AAAAUGGGAACCUGGAGAUCGUA	Cleavage	| Symbols: ATLIG4, LIG4 | DNA ligase IV | chr5:23155150-23161688 REVERSE LENGTH=3660
53	AT3G10430.1	2.5	-1	1	22	1051	1072	UACGAUUAUCCAGGACCUUAGU	UACAAUGACCUGGAUAAUUGUA	Cleavage	| Symbols: | F-box and associated interaction domains-containing protein | chr3:3242750-3243862 REVERSE LENGTH=1113
55	AT3G49400.2	2.5	-1	1	23	1745	1767	UACUAAUUCGAUGAAAUCUGAUC	UGCCAGAGUUUGUUGAAUUAGUA	Cleavage	| Symbols: | Transducin/WD40 repeat-like superfamily protein | chr3:18319249-18324373 REVERSE LENGTH=2625
55	AT3G49400.1	2.5	-1	1	23	1799	1821	UACUAAUUCGAUGAAAUCUGAUC	UGCCAGAGUUUGUUGAAUUAGUA	Cleavage	| Symbols: | Transducin/WD40 repeat-like superfamily protein | chr3:18319249-18324373 REVERSE LENGTH=2679
55	AT3G57790.1	2.5	-1	1	23	340	362	UACUAAUUCGAUGAAAUCUGAUC	GCGGAGACUUCGUCGGAUUGGUA	Cleavage	| Symbols: | Pectin lyase-like superfamily protein | chr3:21405387-21407088 REVERSE LENGTH=1473
55	AT4G09340.1	2.5	-1	1	23	947	969	UACUAAUUCGAUGAAAUCUGAUC	GUCAAAAGUUCAUUGAAUUAGUA	Cleavage	| Symbols: | SPla/RYanodine receptor (SPRY) domain-containing protein | chr4:5925015-5927597 REVERSE LENGTH=1344
60	AT1G30480.1	2.5	-1	1	23	206	228	UACUGAGUGCGAUGAAUUCUCCU	CUUCGAAUUCAUCGCAAUCGGUG	Cleavage	| Symbols: DRT111 | D111/G-patch domain-containing protein | chr1:10790315-10792423 FORWARD LENGTH=1164
61	AT3G02840.1	2.5	-1	1	22	513	534	UACUGCAAUGAUCUCUUUAAGG	CAUCAGAGAGGUUAUUGCAGUA	Cleavage	| Symbols: | ARM repeat superfamily protein | chr3:618480-619619 FORWARD LENGTH=1140
61	AT3G62670.1	2.5	-1	1	22	204	225	UACUGCAAUGAUCUCUUUAAGG	GAGCAAAGAGGUCAUUGCAGUU	Cleavage	| Symbols: ARR20, MEE41, RR20 | response regulator 20 | chr3:23176556-23177922 REVERSE LENGTH=1059
61	AT4G36120.1	2.5	-1	1	22	2256	2277	UACUGCAAUGAUCUCUUUAAGG	GGAGAAAGAGAACAUUGCAGUA	Translation	| Symbols: | Plant protein of unknown function (DUF869) | chr4:17093213-17096573 REVERSE LENGTH=2991
61	AT4G33110.1	2.5	-1	1	22	897	918	UACUGCAAUGAUCUCUUUAAGG	GGAUAAGGAGAUAGUUGCAGUA	Translation	| Symbols: | S-adenosyl-L-methionine-dependent methyltransferases superfamily protein | chr4:15972497-15974531 REVERSE LENGTH=1068
61	AT4G33110.2	2.5	-1	1	22	897	918	UACUGCAAUGAUCUCUUUAAGG	GGAUAAGGAGAUAGUUGCAGUA	Translation	| Symbols: | S-adenosyl-L-methionine-dependent methyltransferases superfamily protein | chr4:15972497-15974531 REVERSE LENGTH=1068
67	AT4G16250.1	2.5	-1	1	22	3154	3175	UACUUAGUAUGAAUUCUGCCGA	CUCGCAGAAUUUCUGCUAAGUA	Translation	| Symbols: PHYD | phytochrome D | chr4:9195602-9199486 REVERSE LENGTH=3495
68	AT3G14490.1	2.5	-1	1	23	241	263	UAGAAAUCGUUGAAUUCAGUAGC	GUCGCUGAAUUUGAUGAUUUCUC	Cleavage	| Symbols: | Terpenoid cyclases/Protein prenyltransferases superfamily protein | chr3:4863631-4865949 REVERSE LENGTH=1806
68	AT5G15820.1	2.5	-1	1	23	229	251	UAGAAAUCGUUGAAUUCAGUAGC	GAACCUGAAUUCAUCGAUUUCUU	Translation	| Symbols: | RING/U-box superfamily protein | chr5:5161787-5162833 FORWARD LENGTH=1047
68	AT5G25590.1	2.5	-1	1	23	1434	1456	UAGAAAUCGUUGAAUUCAGUAGC	AUCCAUGGAUUCAACGGUUUCUG	Cleavage	| Symbols: | Protein of unknown function (DUF630 and DUF632) | chr5:8906684-8909847 REVERSE LENGTH=2328
68	AT1G28700.1	2.5	-1	1	23	796	818	UAGAAAUCGUUGAAUUCAGUAGC	ACGGCCGAAUUCAGCGGUUUCUG	Cleavage	| Symbols: | Nucleotide-diphospho-sugar transferase family protein | chr1:10083773-10084958 REVERSE LENGTH=1017
68	AT3G45240.3	2.5	-1	1	23	547	569	UAGAAAUCGUUGAAUUCAGUAGC	GACCCUGAGUUUGAUGAUUUUUA	Cleavage	| Symbols: GRIK1 | geminivirus rep interacting kinase 1 | chr3:16570774-16572902 REVERSE LENGTH=1182
68	AT3G45240.2	2.5	-1	1	23	547	569	UAGAAAUCGUUGAAUUCAGUAGC	GACCCUGAGUUUGAUGAUUUUUA	Cleavage	| Symbols: GRIK1 | geminivirus rep interacting kinase 1 | chr3:16570774-16572902 REVERSE LENGTH=1191
68	AT3G45240.1	2.5	-1	1	23	547	569	UAGAAAUCGUUGAAUUCAGUAGC	GACCCUGAGUUUGAUGAUUUUUA	Cleavage	| Symbols: GRIK1, ATSNAK2 | geminivirus rep interacting kinase 1 | chr3:16570774-16572902 REVERSE LENGTH=1191
69	AT2G21370.2	2.5	-1	1	23	125	147	UAGAACUUUUCUACUCUUGUACU	ACAGUGAGAGUGGAGAAGUUCUG	Cleavage	| Symbols: XK-1, XK1 | xylulose kinase-1 | chr2:9137582-9139573 REVERSE LENGTH=1158
69	AT2G21370.1	2.5	-1	1	23	404	426	UAGAACUUUUCUACUCUUGUACU	ACAGUGAGAGUGGAGAAGUUCUG	Cleavage	| Symbols: XK-1, XK1 | xylulose kinase-1 | chr2:9137582-9140050 REVERSE LENGTH=1437
70	AT2G37025.2	2.5	-1	1	22	457	478	UAGAAGAAUGAGAUUCUGAUCU	AGUUCAGAAUCUUAUUCUCCUG	Cleavage	| Symbols: TRFL8 | TRF-like 8 | chr2:15550042-15551957 FORWARD LENGTH=1233
70	AT2G37025.1	2.5	-1	1	22	457	478	UAGAAGAAUGAGAUUCUGAUCU	AGUUCAGAAUCUUAUUCUCCUG	Cleavage	| Symbols: TRFL8 | TRF-like 8 | chr2:15550042-15551957 FORWARD LENGTH=1233
70	AT1G12330.1	2.5	-1	1	22	766	787	UAGAAGAAUGAGAUUCUGAUCU	GUGUCGGAAUCUCGUUCUUCGA	Cleavage	| Symbols: | unknown protein; INVOLVED IN: biological_process unknown; LOCATED IN: chloroplast; EXPRESSED IN: 21 plant structures; EXPRESSED DURING: 12 growth stages; BEST Arabidopsis thaliana protein match is: unknown protein (TAIR:AT5G12900.1); Has 249 Blast hits to 249 proteins in 27 species: Archae - 0; Bacteria - 0; Metazoa - 7; Fungi - 14; Plants - 217; Viruses - 0; Other Eukaryotes - 11 (s…
70	AT3G21690.1	2.5	-1	1	22	882	903	UAGAAGAAUGAGAUUCUGAUCU	UUUUCAGAUUCUCGUUCUUCUU	Cleavage	| Symbols: | MATE efflux family protein | chr3:7638750-7641861 FORWARD LENGTH=1521
70	AT3G56040.1	2.5	-1	1	22	2076	2097	UAGAAGAAUGAGAUUCUGAUCU	ACCUCCGUAUCUCAUUCUUCUG	Cleavage	| Symbols: UGP3 | UDP-glucose pyrophosphorylase 3 | chr3:20792689-20797482 REVERSE LENGTH=2652
76	AT5G35380.1	2.5	-1	1	22	341	362	UAGAGAGUCGUUUUCGAAGGGC	GUUCUUCGAAGAUGACUCUUUU	Cleavage	| Symbols: | Protein kinase protein with adenine nucleotide alpha hydrolases-like domain | chr5:13593429-13596293 REVERSE LENGTH=2196
76	AT1G11510.1	2.5	-1	1	22	125	146	UAGAGAGUCGUUUUCGAAGGGC	CACCUUUGAAGACGACUCUCGA	Cleavage	| Symbols: | DNA-binding storekeeper protein-related transcriptional regulator | chr1:3871778-3872836 REVERSE LENGTH=1059
76	AT1G11990.1	2.5	-1	1	22	283	304	UAGAGAGUCGUUUUCGAAGGGC	UGGCUUCGAAGAGGACUCUCUG	Translation	| Symbols: | O-fucosyltransferase family protein | chr1:4046246-4049060 REVERSE LENGTH=1773
77	AT5G35380.1	2.5	-1	1	23	340	362	UAGAGAGUCGUUUUCGAAGGGCU	GGUUCUUCGAAGAUGACUCUUUU	Cleavage	| Symbols: | Protein kinase protein with adenine nucleotide alpha hydrolases-like domain | chr5:13593429-13596293 REVERSE LENGTH=2196
77	AT1G11510.1	2.5	-1	1	23	124	146	UAGAGAGUCGUUUUCGAAGGGCU	UCACCUUUGAAGACGACUCUCGA	Cleavage	| Symbols: | DNA-binding storekeeper protein-related transcriptional regulator | chr1:3871778-3872836 REVERSE LENGTH=1059
77	AT1G11990.1	2.5	-1	1	23	282	304	UAGAGAGUCGUUUUCGAAGGGCU	CUGGCUUCGAAGAGGACUCUCUG	Translation	| Symbols: | O-fucosyltransferase family protein | chr1:4046246-4049060 REVERSE LENGTH=1773
8	AT4G36440.1	2.5	-1	1	22	19	40	UAAAUAGAAUGAGAUUGUGAUC	GAGCAUAGUUUCAUUCUAUUUC	Cleavage	| Symbols: | unknown protein; FUNCTIONS IN: molecular_function unknown; INVOLVED IN: biological_process unknown; LOCATED IN: endomembrane system; EXPRESSED IN: 24 plant structures; EXPRESSED DURING: 15 growth stages; Has 41 Blast hits to 41 proteins in 14 species: Archae - 0; Bacteria - 0; Metazoa - 0; Fungi - 0; Plants - 41; Viruses - 0; Other Eukaryotes - 0 (source: NCBI BLink). | chr4:17207213…
81	AT5G47010.1	2.5	-1	1	23	3330	3352	UAGAUCACUGGCUCUUGAUCUCU	UGAUAUCAAGAGCCAGGGAUCUC	Cleavage	| Symbols: UPF1, LBA1, ATUPF1 | RNA helicase, putative | chr5:19072009-19078856 FORWARD LENGTH=3765
82	AT3G25020.1	2.5	-1	1	23	875	897	UAGAUGAAUUGGUGAUUAGGGCA	CUUUCUUAUCAUCAAUUUAUUUA	Cleavage	| Symbols: AtRLP42, RLP42 | receptor like protein 42 | chr3:9116868-9119540 REVERSE LENGTH=2673
82	AT1G26798.1	2.5	-1	1	23	10	32	UAGAUGAAUUGGUGAUUAGGGCA	UUAACAAAUCACCAAUUCAUUUC	Cleavage	| Symbols: | Plant self-incompatibility protein S1 family | chr1:9281800-9282255 FORWARD LENGTH=456
83	AT5G13390.1	2.5	-1	1	22	817	838	UAGAUGAGAAUAUCGUCGAGAU	UACUCUGUGAUAUUCUCAUCUG	Cleavage	| Symbols: NEF1 | no exine formation 1 | chr5:4292809-4296572 FORWARD LENGTH=3372
84	AT5G13390.1	2.5	-1	1	23	816	838	UAGAUGAGAAUAUCGUCGAGAUA	UUACUCUGUGAUAUUCUCAUCUG	Cleavage	| Symbols: NEF1 | no exine formation 1 | chr5:4292809-4296572 FORWARD LENGTH=3372
85	AT5G13390.1	2.5	-1	1	24	815	838	UAGAUGAGAAUAUCGUCGAGAUAU	AUUACUCUGUGAUAUUCUCAUCUG	Cleavage	| Symbols: NEF1 | no exine formation 1 | chr5:4292809-4296572 FORWARD LENGTH=3372
86	AT2G38400.2	2.5	-1	1	23	1438	1460	UAGCAGCGAGAUGUUGGCAGAAC	GAUGAGCCAACAUCUCGUUGCUU	Cleavage	| Symbols: AGT3 | alanine:glyoxylate aminotransferase 3 | chr2:16083779-16086115 FORWARD LENGTH=1482
86	AT5G07280.1	2.5	-1	1	23	614	636	UAGCAGCGAGAUGUUGGCAGAAC	AGAUUGGUAACAUCUCGUUGCUG	Cleavage	| Symbols: EMS1, EXS | Leucine-rich repeat transmembrane protein kinase | chr5:2285088-2288666 FORWARD LENGTH=3579
87	AT2G38400.2	2.5	-1	1	24	1437	1460	UAGCAGCGAGAUGUUGGCAGAACU	UGAUGAGCCAACAUCUCGUUGCUU	Cleavage	| Symbols: AGT3 | alanine:glyoxylate aminotransferase 3 | chr2:16083779-16086115 FORWARD LENGTH=1482
87	AT5G07280.1	2.5	-1	1	24	613	636	UAGCAGCGAGAUGUUGGCAGAACU	GAGAUUGGUAACAUCUCGUUGCUG	Cleavage	| Symbols: EMS1, EXS | Leucine-rich repeat transmembrane protein kinase | chr5:2285088-2288666 FORWARD LENGTH=3579
9	AT4G36440.1	2.5	-1	1	23	18	40	UAAAUAGAAUGAGAUUGUGAUCC	AGAGCAUAGUUUCAUUCUAUUUC	Cleavage	| Symbols: | unknown protein; FUNCTIONS IN: molecular_function unknown; INVOLVED IN: biological_process unknown; LOCATED IN: endomembrane system; EXPRESSED IN: 24 plant structures; EXPRESSED DURING: 15 growth stages; Has 41 Blast hits to 41 proteins in 14 species: Archae - 0; Bacteria - 0; Metazoa - 0; Fungi - 0; Plants - 41; Viruses - 0; Other Eukaryotes - 0 (source: NCBI BLink). | chr4:17207213…
93	AT1G78570.1	2.5	-1	1	22	1932	1953	UAGCUCGGCGAAUUCUUUCUCU	CAAGAAAGAGUUCCCUGAGCUA	Cleavage	| Symbols: RHM1, ROL1, ATRHM1 | rhamnose biosynthesis 1 | chr1:29550110-29552207 FORWARD LENGTH=2010
94	AT5G46340.1	2.5	-1	1	23	269	291	UAGGAAUGAAUCUUCGAUAGAAA	UGAGUAUGGAAGAUUCAUUUUUG	Cleavage	| Symbols: | O-acetyltransferase family protein | chr5:18796361-18799725 REVERSE LENGTH=1623
95	AT5G46340.1	2.5	-1	1	24	268	291	UAGGAAUGAAUCUUCGAUAGAAAU	UUGAGUAUGGAAGAUUCAUUUUUG	Cleavage	| Symbols: | O-acetyltransferase family protein | chr5:18796361-18799725 REVERSE LENGTH=1623
10	AT2G24180.1	3	-1	1	23	1153	1175	UAAAUAUCCUAAUCGUUGAGCUA	AAGAUCAAGGGUUAUGAUAUUUA	Cleavage	| Symbols: CYP71B6 | cytochrome p450 71b6 | chr2:10281890-10283589 FORWARD LENGTH=1512
10	AT2G23200.1	3	-1	1	23	261	283	UAAAUAUCCUAAUCGUUGAGCUA	AUACCGGACGGUUAGGAUAUUUA	Cleavage	| Symbols: | Protein kinase superfamily protein | chr2:9879351-9881855 FORWARD LENGTH=2505
100	AT3G52880.1	3	-1	1	22	1014	1035	UAGGAGGUAGUCGUAUUCUACU	GGAGGAAUACGACUAUCUUCCA	Cleavage	| Symbols: ATMDAR1, MDAR1 | monodehydroascorbate reductase 1 | chr3:19601477-19604366 REVERSE LENGTH=1305
100	AT3G52880.2	3	-1	1	22	1110	1131	UAGGAGGUAGUCGUAUUCUACU	GGAGGAAUACGACUAUCUUCCA	Cleavage	| Symbols: ATMDAR1, MDAR1 | monodehydroascorbate reductase 1 | chr3:19601477-19604366 REVERSE LENGTH=1401
101	AT5G48880.1	3	-1	1	20	456	475	UAGGAGUAACUCUCAUUGGA	UCCAAUGGGAAUUACUUCUG	Translation	| Symbols: PKT1, KAT5 | peroxisomal 3-keto-acyl-CoA thiolase 2 | chr5:19814576-19816775 REVERSE LENGTH=1245
101	AT5G48880.3	3	-1	1	20	585	604	UAGGAGUAACUCUCAUUGGA	UCCAAUGGGAAUUACUUCUG	Translation	| Symbols: | peroxisomal 3-keto-acyl-CoA thiolase 2 | chr5:19814576-19817021 REVERSE LENGTH=1374
101	AT5G48880.2	3	-1	1	20	585	604	UAGGAGUAACUCUCAUUGGA	UCCAAUGGGAAUUACUUCUG	Translation	| Symbols: PKT2, KAT5 | peroxisomal 3-keto-acyl-CoA thiolase 2 | chr5:19814576-19817021 REVERSE LENGTH=1374
101	AT1G69220.2	3	-1	1	20	390	409	UAGGAGUAACUCUCAUUGGA	GCGAAUGGGAGUUAGUCCUA	Cleavage	| Symbols: SIK1 | Protein kinase superfamily protein | chr1:26020298-26026119 REVERSE LENGTH=2430
101	AT1G69220.1	3	-1	1	20	390	409	UAGGAGUAACUCUCAUUGGA	GCGAAUGGGAGUUAGUCCUA	Cleavage	| Symbols: SIK1 | Protein kinase superfamily protein | chr1:26020298-26026119 REVERSE LENGTH=2511
102	AT5G48880.1	3	-1	1	22	454	475	UAGGAGUAACUCUCAUUGGAUG	CUUCCAAUGGGAAUUACUUCUG	Translation	| Symbols: PKT1, KAT5 | peroxisomal 3-keto-acyl-CoA thiolase 2 | chr5:19814576-19816775 REVERSE LENGTH=1245
102	AT5G48880.3	3	-1	1	22	583	604	UAGGAGUAACUCUCAUUGGAUG	CUUCCAAUGGGAAUUACUUCUG	Translation	| Symbols: | peroxisomal 3-keto-acyl-CoA thiolase 2 | chr5:19814576-19817021 REVERSE LENGTH=1374
102	AT5G48880.2	3	-1	1	22	583	604	UAGGAGUAACUCUCAUUGGAUG	CUUCCAAUGGGAAUUACUUCUG	Translation	| Symbols: PKT2, KAT5 | peroxisomal 3-keto-acyl-CoA thiolase 2 | chr5:19814576-19817021 REVERSE LENGTH=1374
102	AT1G69220.2	3	-1	1	22	388	409	UAGGAGUAACUCUCAUUGGAUG	CCGCGAAUGGGAGUUAGUCCUA	Cleavage	| Symbols: SIK1 | Protein kinase superfamily protein | chr1:26020298-26026119 REVERSE LENGTH=2430
102	AT1G69220.1	3	-1	1	22	388	409	UAGGAGUAACUCUCAUUGGAUG	CCGCGAAUGGGAGUUAGUCCUA	Cleavage	| Symbols: SIK1 | Protein kinase superfamily protein | chr1:26020298-26026119 REVERSE LENGTH=2511
103	AT5G48880.1	3	-1	1	23	453	475	UAGGAGUAACUCUCAUUGGAUGC	GCUUCCAAUGGGAAUUACUUCUG	Translation	| Symbols: PKT1, KAT5 | peroxisomal 3-keto-acyl-CoA thiolase 2 | chr5:19814576-19816775 REVERSE LENGTH=1245
103	AT5G48880.3	3	-1	1	23	582	604	UAGGAGUAACUCUCAUUGGAUGC	GCUUCCAAUGGGAAUUACUUCUG	Translation	| Symbols: | peroxisomal 3-keto-acyl-CoA thiolase 2 | chr5:19814576-19817021 REVERSE LENGTH=1374
103	AT5G48880.2	3	-1	1	23	582	604	UAGGAGUAACUCUCAUUGGAUGC	GCUUCCAAUGGGAAUUACUUCUG	Translation	| Symbols: PKT2, KAT5 | peroxisomal 3-keto-acyl-CoA thiolase 2 | chr5:19814576-19817021 REVERSE LENGTH=1374
103	AT1G69220.2	3	-1	1	23	387	409	UAGGAGUAACUCUCAUUGGAUGC	ACCGCGAAUGGGAGUUAGUCCUA	Cleavage	| Symbols: SIK1 | Protein kinase superfamily protein | chr1:26020298-26026119 REVERSE LENGTH=2430
103	AT1G69220.1	3	-1	1	23	387	409	UAGGAGUAACUCUCAUUGGAUGC	ACCGCGAAUGGGAGUUAGUCCUA	Cleavage	| Symbols: SIK1 | Protein kinase superfamily protein | chr1:26020298-26026119 REVERSE LENGTH=2511
104	AT5G48880.1	3	-1	1	25	451	475	UAGGAGUAACUCUCAUUGGAUGCGA	UUGCUUCCAAUGGGAAUUACUUCUG	Translation	| Symbols: PKT1, KAT5 | peroxisomal 3-keto-acyl-CoA thiolase 2 | chr5:19814576-19816775 REVERSE LENGTH=1245
104	AT5G48880.3	3	-1	1	25	580	604	UAGGAGUAACUCUCAUUGGAUGCGA	UUGCUUCCAAUGGGAAUUACUUCUG	Translation	| Symbols: | peroxisomal 3-keto-acyl-CoA thiolase 2 | chr5:19814576-19817021 REVERSE LENGTH=1374
104	AT5G48880.2	3	-1	1	25	580	604	UAGGAGUAACUCUCAUUGGAUGCGA	UUGCUUCCAAUGGGAAUUACUUCUG	Translation	| Symbols: PKT2, KAT5 | peroxisomal 3-keto-acyl-CoA thiolase 2 | chr5:19814576-19817021 REVERSE LENGTH=1374
104	AT1G69220.2	3	-1	1	25	385	409	UAGGAGUAACUCUCAUUGGAUGCGA	AAACCGCGAAUGGGAGUUAGUCCUA	Cleavage	| Symbols: SIK1 | Protein kinase superfamily protein | chr1:26020298-26026119 REVERSE LENGTH=2430
104	AT1G69220.1	3	-1	1	25	385	409	UAGGAGUAACUCUCAUUGGAUGCGA	AAACCGCGAAUGGGAGUUAGUCCUA	Cleavage	| Symbols: SIK1 | Protein kinase superfamily protein | chr1:26020298-26026119 REVERSE LENGTH=2511
105	AT5G61690.1	3	-1	1	22	514	535	UAGGAUCUUCGAUCUGGCUACG	CGUGGUCAGACUGAAGAUCCUA	Cleavage	| Symbols: ATATH15, ATH15 | ABC2 homolog 15 | chr5:24789495-24793487 REVERSE LENGTH=2760
105	AT1G70820.1	3	-1	1	22	1387	1408	UAGGAUCUUCGAUCUGGCUACG	GGUAGUUUGAUCGAAGAUCUUG	Cleavage	| Symbols: | phosphoglucomutase, putative / glucose phosphomutase, putative | chr1:26705594-26708034 FORWARD LENGTH=1848
105	AT5G16710.1	3	-1	1	22	426	447	UAGGAUCUUCGAUCUGGCUACG	UUCAGUUGGAUCGAAGAUCUUU	Cleavage	| Symbols: DHAR3 | dehydroascorbate reductase 1 | chr5:5483312-5484926 FORWARD LENGTH=777
105	AT3G46510.1	3	-1	1	22	1051	1072	UAGGAUCUUCGAUCUGGCUACG	GCGAACAAGAUUGAAGAUCUUA	Cleavage	| Symbols: PUB13, ATPUB13 | plant U-box 13 | chr3:17124106-17126539 REVERSE LENGTH=1983
107	AT2G41720.2	3	-1	1	22	887	908	UAGGCGUUGAUCGAUGUAUUGA	ACAAUGCAUUGAUUGAUGCUUA	Cleavage	| Symbols: EMB2654 | Tetratricopeptide repeat (TPR)-like superfamily protein | chr2:17403861-17406648 REVERSE LENGTH=2052
107	AT2G41720.1	3	-1	1	22	1283	1304	UAGGCGUUGAUCGAUGUAUUGA	ACAAUGCAUUGAUUGAUGCUUA	Cleavage	| Symbols: EMB2654 | Tetratricopeptide repeat (TPR)-like superfamily protein | chr2:17403744-17407127 REVERSE LENGTH=2469
107	AT5G38730.1	3	-1	1	22	1139	1160	UAGGCGUUGAUCGAUGUAUUGA	GCAAUACUUUGAUCAACGCAUA	Cleavage	| Symbols: | Tetratricopeptide repeat (TPR)-like superfamily protein | chr5:15510901-15512691 FORWARD LENGTH=1791
107	AT2G48030.1	3	-1	1	22	1178	1199	UAGGCGUUGAUCGAUGUAUUGA	AAGCUACAUCGAUCAACGUCAA	Cleavage	| Symbols: | DNAse I-like superfamily protein | chr2:19647834-19649988 REVERSE LENGTH=1317
107	AT5G08305.1	3	-1	1	22	266	287	UAGGCGUUGAUCGAUGUAUUGA	CCGAGAAAUCGAUCAGCGUCUA	Cleavage	| Symbols: | Pentatricopeptide repeat (PPR) superfamily protein | chr5:2670134-2671738 REVERSE LENGTH=1605
109	AT5G20870.1	3	-1	1	22	1324	1345	UAGUAAUGAUUUCAGGAUUGCU	AACAAUCUUGGGGUUGUUACUA	Cleavage	| Symbols: | O-Glycosyl hydrolases family 17 protein | chr5:7080037-7081739 REVERSE LENGTH=1506
109	AT5G58660.1	3	-1	1	22	219	240	UAGUAAUGAUUUCAGGAUUGCU	AGAAAUCUCGGAGUCAUUACUG	Cleavage	| Symbols: | 2-oxoglutarate (2OG) and Fe(II)-dependent oxygenase superfamily protein | chr5:23701509-23703802 FORWARD LENGTH=1059
109	AT4G21750.2	3	-1	1	22	2104	2125	UAGUAAUGAUUUCAGGAUUGCU	AAUAAUCUUGAAGUGGUUACUA	Cleavage	| Symbols: ATML1 | Homeobox-leucine zipper family protein / lipid-binding START domain-containing protein | chr4:11556965-11560243 FORWARD LENGTH=2289
109	AT4G21750.1	3	-1	1	22	2104	2125	UAGUAAUGAUUUCAGGAUUGCU	AAUAAUCUUGAAGUGGUUACUA	Cleavage	| Symbols: ATML1 | Homeobox-leucine zipper family protein / lipid-binding START domain-containing protein | chr4:11556965-11560243 FORWARD LENGTH=2289
109	AT3G24320.1	3	-1	1	22	1437	1458	UAGUAAUGAUUUCAGGAUUGCU	GGAAAUCCUGAAAUUAUUGAUG	Cleavage	| Symbols: MSH1, CHM1, ATMSH1, CHM | MUTL protein homolog 1 | chr3:8823229-8829571 REVERSE LENGTH=3357
109	AT3G50380.1	3	-1	1	22	8043	8064	UAGUAAUGAUUUCAGGAUUGCU	AGAAACUCUGAGGUCAUUACUG	Cleavage	| Symbols: | Protein of unknown function (DUF1162) | chr3:18686527-18700533 REVERSE LENGTH=9219
109	AT5G41080.2	3	-1	1	22	525	546	UAGUAAUGAUUUCAGGAUUGCU	CCAUAUCCUGAGAUCAGUACUA	Cleavage	| Symbols: | PLC-like phosphodiesterases superfamily protein | chr5:16441989-16443835 FORWARD LENGTH=1077
109	AT5G41080.1	3	-1	1	22	573	594	UAGUAAUGAUUUCAGGAUUGCU	CCAUAUCCUGAGAUCAGUACUA	Cleavage	| Symbols: | PLC-like phosphodiesterases superfamily protein | chr5:16441858-16443835 FORWARD LENGTH=1125
109	AT3G04240.1	3	-1	1	22	2338	2359	UAGUAAUGAUUUCAGGAUUGCU	AUGGAUCCUGAGAUCGUUAAUA	Cleavage	| Symbols: SEC | Tetratricopeptide repeat (TPR)-like superfamily protein | chr3:1114187-1120722 REVERSE LENGTH=2934
109	AT2G25170.1	3	-1	1	22	3418	3439	UAGUAAUGAUUUCAGGAUUGCU	CAGAAUCCUGGAAGCGUUAUUA	Cleavage	| Symbols: PKL, GYM, CHD3, CHR6, SSL2 | chromatin remodeling factor CHD3 (PICKLE) | chr2:10714411-10723763 FORWARD LENGTH=4155
109	AT5G65820.1	3	-1	1	22	1497	1518	UAGUAAUGAUUUCAGGAUUGCU	UGGAACUCUGAAGUUAUUGCUA	Cleavage	| Symbols: | Pentatricopeptide repeat (PPR) superfamily protein | chr5:26339876-26341789 REVERSE LENGTH=1914
109	AT3G52340.1	3	-1	1	22	205	226	UAGUAAUGAUUUCAGGAUUGCU	UUGACUCCUGAUAUCAUUAUUA	Translation	| Symbols: SPP2, ATSPP2 | sucrose-6F-phosphate phosphohydrolase 2 | chr3:19407412-19409182 FORWARD LENGTH=1272
109	AT3G52340.2	3	-1	1	22	205	226	UAGUAAUGAUUUCAGGAUUGCU	UUGACUCCUGAUAUCAUUAUUA	Translation	| Symbols: SPP2 | sucrose-6F-phosphate phosphohydrolase 2 | chr3:19407412-19409182 FORWARD LENGTH=1272
109	AT3G52340.3	3	-1	1	22	205	226	UAGUAAUGAUUUCAGGAUUGCU	UUGACUCCUGAUAUCAUUAUUA	Translation	| Symbols: SPP2 | sucrose-6F-phosphate phosphohydrolase 2 | chr3:19407412-19409182 FORWARD LENGTH=1272
109	AT1G50890.1	3	-1	1	22	732	753	UAGUAAUGAUUUCAGGAUUGCU	ACAGAGCUUGGAAUCAUUGCUA	Cleavage	| Symbols: | ARM repeat superfamily protein | chr1:18862295-18865752 REVERSE LENGTH=2466
11	AT5G21005.1	3	-1	1	22	127	148	UAACAUAGUCCUCUGCCUUUUA	GGUAAGGCUGAUGACUGUGUUA	Translation	| Symbols: | unknown protein; LOCATED IN: endomembrane system; Has 30201 Blast hits to 17322 proteins in 780 species: Archae - 12; Bacteria - 1396; Metazoa - 17338; Fungi - 3422; Plants - 5037; Viruses - 0; Other Eukaryotes - 2996 (source: NCBI BLink). | chr5:7135434-7135676 REVERSE LENGTH=243
111	AT2G46530.3	3	-1	1	23	18	40	UAGUGGAAAUUAUAAAUGAUACC	AGAGCCACUUAUAAUUUCUAUUA	Cleavage	| Symbols: ARF11 | auxin response factor 11 | chr2:19105112-19108029 FORWARD LENGTH=1869
113	AT4G12790.5	3	-1	1	22	64	85	UAGUUCCAUAAUGUUCGUGCUG	UUGUAUGAACAUUGUGAAACUA	Cleavage	| Symbols: | P-loop containing nucleoside triphosphate hydrolases superfamily protein | chr4:7517280-7518892 REVERSE LENGTH=816
113	AT4G12790.1	3	-1	1	22	64	85	UAGUUCCAUAAUGUUCGUGCUG	UUGUAUGAACAUUGUGAAACUA	Cleavage	| Symbols: | P-loop containing nucleoside triphosphate hydrolases superfamily protein | chr4:7517280-7518892 REVERSE LENGTH=816
113	AT4G12790.3	3	-1	1	22	64	85	UAGUUCCAUAAUGUUCGUGCUG	UUGUAUGAACAUUGUGAAACUA	Cleavage	| Symbols: | P-loop containing nucleoside triphosphate hydrolases superfamily protein | chr4:7517280-7518892 REVERSE LENGTH=816
113	AT4G12790.4	3	-1	1	22	64	85	UAGUUCCAUAAUGUUCGUGCUG	UUGUAUGAACAUUGUGAAACUA	Cleavage	| Symbols: | P-loop containing nucleoside triphosphate hydrolases superfamily protein | chr4:7517280-7518892 REVERSE LENGTH=816
113	AT4G12790.2	3	-1	1	22	64	85	UAGUUCCAUAAUGUUCGUGCUG	UUGUAUGAACAUUGUGAAACUA	Cleavage	| Symbols: | P-loop containing nucleoside triphosphate hydrolases superfamily protein | chr4:7517280-7518892 REVERSE LENGTH=816
113	AT2G31030.1	3	-1	1	22	895	916	UAGUUCCAUAAUGUUCGUGCUG	UAUUGUGAUCAUUAUGGGACUA	Cleavage	| Symbols: ORP1B | OSBP(oxysterol binding protein)-related protein 1B | chr2:13206004-13207815 FORWARD LENGTH=1470
113	AT1G52700.1	3	-1	1	22	421	442	UAGUUCCAUAAUGUUCGUGCUG	GCUCUUGGACGUUAUGGAACUG	Cleavage	| Symbols: | alpha/beta-Hydrolases superfamily protein | chr1:19631186-19633366 REVERSE LENGTH=768
114	AT3G26230.1	3	-1	1	22	1380	1401	UAGUUUCCUAUCGAAGUGGACU	UUACCACUUUGAUUGGAGAUUA	Cleavage	| Symbols: CYP71B24 | cytochrome P450, family 71, subfamily B, polypeptide 24 | chr3:9598200-9599892 REVERSE LENGTH=1497
114	AT4G02010.1	3	-1	1	22	752	773	UAGUUUCCUAUCGAAGUGGACU	GCCCUACUUUGGUGGGAGAUUA	Cleavage	| Symbols: | Protein kinase superfamily protein | chr4:881457-885222 FORWARD LENGTH=2178
114	AT1G68570.1	3	-1	1	22	1502	1523	UAGUUUCCUAUCGAAGUGGACU	UGGCGAUUUCGAUCGGAAACUA	Cleavage	| Symbols: | Major facilitator superfamily protein | chr1:25746811-25750110 FORWARD LENGTH=1791
117	AT5G36880.1	3	-1	1	22	1677	1698	UAUAACAUCGUCGAUUCUCCCC	AGGGAGGGUUGAUGAUGUUAUC	Cleavage	| Symbols: ACS | acetyl-CoA synthetase | chr5:14534961-14539084 REVERSE LENGTH=2082
117	AT5G36880.2	3	-1	1	22	1827	1848	UAUAACAUCGUCGAUUCUCCCC	AGGGAGGGUUGAUGAUGUUAUC	Cleavage	| Symbols: ACS | acetyl-CoA synthetase | chr5:14534961-14540296 REVERSE LENGTH=2232
117	AT5G20940.1	3	-1	1	22	1095	1116	UAUAACAUCGUCGAUUCUCCCC	GAGCAGAAUCGACGAUGCUGUA	Cleavage	| Symbols: | Glycosyl hydrolase family protein | chr5:7104076-7106653 REVERSE LENGTH=1881
118	AT5G03830.1	3	-1	1	22	647	668	UAUAAGGAAGAGAAUUGGAGAA	UUCUCGAAUUCUCUUUCUUGUU	Cleavage	| Symbols: | CDK inhibitor P21 binding protein | chr5:1018666-1020129 FORWARD LENGTH=837
118	AT5G08610.1	3	-1	1	22	34	55	UAUAAGGAAGAGAAUUGGAGAA	AUCACUCAUUCUCUUCCUUGUA	Cleavage	| Symbols: | P-loop containing nucleoside triphosphate hydrolases superfamily protein | chr5:2790341-2794059 FORWARD LENGTH=2553
118	AT4G22753.2	3	-1	1	22	123	144	UAUAAGGAAGAGAAUUGGAGAA	CAUUCUGGUUCUCUUCCUUGUC	Cleavage	| Symbols: SMO1-3 | sterol 4-alpha methyl oxidase 1-3 | chr4:11949366-11953609 REVERSE LENGTH=1746
118	AT4G22753.1	3	-1	1	22	123	144	UAUAAGGAAGAGAAUUGGAGAA	CAUUCUGGUUCUCUUCCUUGUC	Cleavage	| Symbols: SMO1-3, ATSMO1, SMO1, ATSMO1-3 | sterol 4-alpha methyl oxidase 1-3 | chr4:11952019-11953609 REVERSE LENGTH=876
118	AT5G06850.1	3	-1	1	22	1868	1890	UAUAAGGAAGAGAAU-UGGAGAA	UAUUCCACGUUCUCUUCUUUAUA	Cleavage	| Symbols: | C2 calcium/lipid-binding plant phosphoribosyltransferase family protein | chr5:2127200-2129584 REVERSE LENGTH=2385
118	AT3G47460.1	3	-1	1	22	1384	1405	UAUAAGGAAGAGAAUUGGAGAA	GCAUUUGAUUCUCUUCCAUAUA	Cleavage	| Symbols: ATSMC2 | Structural maintenance of chromosomes (SMC) family protein | chr3:17486765-17493178 FORWARD LENGTH=3516
118	AT4G12620.1	3	-1	1	22	1303	1324	UAUAAGGAAGAGAAUUGGAGAA	CGUCCUAAGUCUCUUCCUUGUA	Cleavage	| Symbols: ORC1B, ATORC1B, UNE13 | origin of replication complex 1B | chr4:7459812-7462253 REVERSE LENGTH=2442
118	AT1G11390.1	3	-1	1	22	1828	1849	UAUAAGGAAGAGAAUUGGAGAA	UGGGCUAAGUCUCUUUCUUAUA	Cleavage	| Symbols: | Protein kinase superfamily protein | chr1:3834762-3837305 REVERSE LENGTH=1875
118	AT1G75900.1	3	-1	1	22	193	214	UAUAAGGAAGAGAAUUGGAGAA	AAGUGUGAUUUUCUUCCUUAUG	Cleavage	| Symbols: | GDSL-like Lipase/Acylhydrolase superfamily protein | chr1:28499179-28500943 FORWARD LENGTH=1095
119	AT3G07690.1	3	-1	1	22	823	844	UAUAAUCAUUCUUCAGGUCAAC	GGUGGCUUGAAGAAUGUUUAUG	Cleavage	| Symbols: | 6-phosphogluconate dehydrogenase family protein | chr3:2457232-2459378 FORWARD LENGTH=1401
119	AT5G58880.1	3	-1	1	22	1099	1120	UAUAAUCAUUCUUCAGGUCAAC	UUAGAUUUGGAGAAUGAAUAUA	Cleavage	| Symbols: | unknown protein; BEST Arabidopsis thaliana protein match is: unknown protein (TAIR:AT2G29620.1); Has 1807 Blast hits to 1807 proteins in 277 species: Archae - 0; Bacteria - 0; Metazoa - 736; Fungi - 347; Plants - 385; Viruses - 0; Other Eukaryotes - 339 (source: NCBI BLink). | chr5:23775966-23779504 FORWARD LENGTH=3267
119	AT1G14350.1	3	-1	1	22	889	910	UAUAAUCAUUCUUCAGGUCAAC	GAGGAUUUGAGGAGUGGUUAUG	Cleavage	| Symbols: FLP, AtMYB124, MYB124 | Duplicated homeodomain-like superfamily protein | chr1:4908427-4910647 FORWARD LENGTH=1311
119	AT1G14350.2	3	-1	1	22	889	910	UAUAAUCAUUCUUCAGGUCAAC	GAGGAUUUGAGGAGUGGUUAUG	Cleavage	| Symbols: FLP, MYB124 | Duplicated homeodomain-like superfamily protein | chr1:4908427-4910647 FORWARD LENGTH=1311
119	AT5G03380.2	3	-1	1	22	73	94	UAUAAUCAUUCUUCAGGUCAAC	GAAGAUGUGAAGAUUGAUUAUA	Cleavage	| Symbols: | Heavy metal transport/detoxification superfamily protein | chr5:832400-834128 REVERSE LENGTH=1098
119	AT5G03380.1	3	-1	1	22	154	175	UAUAAUCAUUCUUCAGGUCAAC	GAAGAUGUGAAGAUUGAUUAUA	Cleavage	| Symbols: | Heavy metal transport/detoxification superfamily protein | chr5:832400-834301 REVERSE LENGTH=1179
12	AT5G21005.1	3	-1	1	23	126	148	UAACAUAGUCCUCUGCCUUUUAC	UGGUAAGGCUGAUGACUGUGUUA	Translation	| Symbols: | unknown protein; LOCATED IN: endomembrane system; Has 30201 Blast hits to 17322 proteins in 780 species: Archae - 12; Bacteria - 1396; Metazoa - 17338; Fungi - 3422; Plants - 5037; Viruses - 0; Other Eukaryotes - 2996 (source: NCBI BLink). | chr5:7135434-7135676 REVERSE LENGTH=243
120	AT3G07690.1	3	-1	1	23	822	844	UAUAAUCAUUCUUCAGGUCAACA	GGGUGGCUUGAAGAAUGUUUAUG	Cleavage	| Symbols: | 6-phosphogluconate dehydrogenase family protein | chr3:2457232-2459378 FORWARD LENGTH=1401
120	AT5G58880.1	3	-1	1	23	1098	1120	UAUAAUCAUUCUUCAGGUCAACA	UUUAGAUUUGGAGAAUGAAUAUA	Cleavage	| Symbols: | unknown protein; BEST Arabidopsis thaliana protein match is: unknown protein (TAIR:AT2G29620.1); Has 1807 Blast hits to 1807 proteins in 277 species: Archae - 0; Bacteria - 0; Metazoa - 736; Fungi - 347; Plants - 385; Viruses - 0; Other Eukaryotes - 339 (source: NCBI BLink). | chr5:23775966-23779504 FORWARD LENGTH=3267
120	AT1G14350.2	3	-1	1	23	888	910	UAUAAUCAUUCUUCAGGUCAACA	AGAGGAUUUGAGGAGUGGUUAUG	Cleavage	| Symbols: FLP, MYB124 | Duplicated homeodomain-like superfamily protein | chr1:4908427-4910647 FORWARD LENGTH=1311
120	AT1G14350.1	3	-1	1	23	888	910	UAUAAUCAUUCUUCAGGUCAACA	AGAGGAUUUGAGGAGUGGUUAUG	Cleavage	| Symbols: FLP, AtMYB124, MYB124 | Duplicated homeodomain-like superfamily protein | chr1:4908427-4910647 FORWARD LENGTH=1311
120	AT5G03380.2	3	-1	1	23	72	94	UAUAAUCAUUCUUCAGGUCAACA	GGAAGAUGUGAAGAUUGAUUAUA	Cleavage	| Symbols: | Heavy metal transport/detoxification superfamily protein | chr5:832400-834128 REVERSE LENGTH=1098
120	AT5G03380.1	3	-1	1	23	153	175	UAUAAUCAUUCUUCAGGUCAACA	GGAAGAUGUGAAGAUUGAUUAUA	Cleavage	| Symbols: | Heavy metal transport/detoxification superfamily protein | chr5:832400-834301 REVERSE LENGTH=1179
121	AT2G02103.1	3	-1	1	22	501	522	UAUACCAGAACGUACUGUAAUC	AGUUAGAGUUCGUUUUGGUAUA	Cleavage	| Symbols: | unknown protein; FUNCTIONS IN: molecular_function unknown; INVOLVED IN: biological_process unknown; LOCATED IN: cellular_component unknown; BEST Arabidopsis thaliana protein match is: unknown protein (TAIR:AT5G25200.1); Has 30201 Blast hits to 17322 proteins in 780 species: Archae - 12; Bacteria - 1396; Metazoa - 17338; Fungi - 3422; Plants - 5037; Viruses - 0; Other Eukaryotes - 299…
122	AT1G63000.1	3	-1	1	23	363	385	UAUACGGCUCGAGAGGAUGGAUG	GGGUCAUCCUCUCGGGUCGGGUA	Cleavage	| Symbols: NRS/ER, UER1 | nucleotide-rhamnose synthase/epimerase-reductase | chr1:23342510-23343859 FORWARD LENGTH=906
122	AT1G31690.1	3	-1	1	23	994	1015	UAUACGGCUCGAGAGGAUGGAUG	GCCGUAUCC-CUUGAGCCGUAUA	Cleavage	| Symbols: | Copper amine oxidase family protein | chr1:11343980-11347767 FORWARD LENGTH=2034
123	AT5G49330.1	3	-1	1	23	970	992	UAUAGGUCAUUGCUUUGAAAACU	ACUUGUCAAAGUGAUGAUCUAUG	Cleavage	| Symbols: MYB111, ATMYB111, PFG3 | myb domain protein 111 | chr5:19999147-20001293 REVERSE LENGTH=1029
123	AT5G06260.1	3	-1	1	23	112	134	UAUAGGUCAUUGCUUUGAAAACU	AAUUCUCAGAGCAAUGACCAAUA	Cleavage	| Symbols: | TLD-domain containing nucleolar protein | chr5:1902755-1904835 REVERSE LENGTH=1275
123	AT4G34070.1	3	-1	1	23	250	272	UAUAGGUCAUUGCUUUGAAAACU	AAGUCUCAGAGCAAUGACCAAUA	Cleavage	| Symbols: | Calcium-binding EF-hand family protein | chr4:16323341-16325253 REVERSE LENGTH=942
123	AT3G60960.1	3	-1	1	23	1092	1114	UAUAGGUCAUUGCUUUGAAAACU	AAUAUUCAGAGCAAUGAUCAAUG	Cleavage	| Symbols: | Tetratricopeptide repeat (TPR)-like superfamily protein | chr3:22535729-22536940 FORWARD LENGTH=1212
123	AT1G80300.1	3	-1	1	23	1491	1513	UAUAGGUCAUUGCUUUGAAAACU	CCCUUGCAAAGAAAUGGCCUAUA	Cleavage	| Symbols: NTT1, ATNTT1 | nucleotide transporter 1 | chr1:30191954-30194280 FORWARD LENGTH=1875
123	AT3G15940.2	3	-1	1	23	1821	1843	UAUAGGUCAUUGCUUUGAAAACU	GACUAUCGAAGCAAUGGCUUAUG	Cleavage	| Symbols: | UDP-Glycosyltransferase superfamily protein | chr3:5393632-5396187 REVERSE LENGTH=2094
123	AT3G15940.1	3	-1	1	23	1821	1843	UAUAGGUCAUUGCUUUGAAAACU	GACUAUCGAAGCAAUGGCUUAUG	Cleavage	| Symbols: | UDP-Glycosyltransferase superfamily protein | chr3:5393632-5396187 REVERSE LENGTH=2094
123	AT1G52420.1	3	-1	1	23	1740	1762	UAUAGGUCAUUGCUUUGAAAACU	GACAAUCGAAGCAAUGGCUUAUG	Cleavage	| Symbols: | UDP-Glycosyltransferase superfamily protein | chr1:19528667-19531035 FORWARD LENGTH=2013
123	AT5G28380.1	3	-1	1	23	1053	1075	UAUAGGUCAUUGCUUUGAAAACU	AACAUUCAGAGCAAUGAUCAAUG	Cleavage	| Symbols: | Tetratricopeptide repeat (TPR)-like superfamily protein | chr5:10338723-10341007 REVERSE LENGTH=1173
123	AT5G28340.1	3	-1	1	23	1188	1210	UAUAGGUCAUUGCUUUGAAAACU	AACAUUCAGAGCAAUGAUCAAUG	Cleavage	| Symbols: | Tetratricopeptide repeat (TPR)-like superfamily protein | chr5:10314118-10317160 FORWARD LENGTH=1308
123	AT1G45150.1	3	-1	1	23	301	323	UAUAGGUCAUUGCUUUGAAAACU	CAGGUUCAGUGCAGUGACUUAUG	Cleavage	| Symbols: | unknown protein; Has 219 Blast hits to 202 proteins in 78 species: Archae - 0; Bacteria - 166; Metazoa - 0; Fungi - 0; Plants - 36; Viruses - 0; Other Eukaryotes - 17 (source: NCBI BLink). | chr1:17077615-17082330 REVERSE LENGTH=1932
126	AT5G16360.1	3	-1	1	22	661	682	UAUAUAUAACUGUCUAAGAGCU	AUUUCUUCGACAGUUAAAUAUG	Cleavage	| Symbols: | NC domain-containing protein-related | chr5:5355236-5356195 REVERSE LENGTH=852
126	AT4G28090.1	3	-1	1	22	1435	1456	UAUAUAUAACUGUCUAAGAGCU	AAAUCUUGGACAGCUGUAUAUG	Cleavage	| Symbols: sks10 | SKU5 similar 10 | chr4:13961888-13964229 REVERSE LENGTH=1644
127	AT1G06900.1	3	-1	1	22	760	781	UAUAUUCCUGUGGAUUGAUGCC	GGGGUUGAUCUACGGGAAUGUA	Cleavage	| Symbols: | Insulinase (Peptidase family M16) family protein | chr1:2115155-2120635 REVERSE LENGTH=3075
127	AT5G44190.1	3	-1	1	22	910	931	UAUAUUCCUGUGGAUUGAUGCC	CCACUCUAUCCACAGGGAUAUG	Cleavage	| Symbols: GLK2, ATGLK2, GPRI2 | GOLDEN2-like 2 | chr5:17798435-17800647 FORWARD LENGTH=1161
127	AT5G48130.1	3	-1	1	22	602	622	UAUAUUCCUGUGGAUUGAUGCC	UGAAUCAA-CCAUGGGAAUAUA	Cleavage	| Symbols: | Phototropic-responsive NPH3 family protein | chr5:19516291-19518450 FORWARD LENGTH=1878
128	AT1G06900.1	3	-1	1	23	759	781	UAUAUUCCUGUGGAUUGAUGCCA	UGGGGUUGAUCUACGGGAAUGUA	Cleavage	| Symbols: | Insulinase (Peptidase family M16) family protein | chr1:2115155-2120635 REVERSE LENGTH=3075
128	AT5G44190.1	3	-1	1	23	909	931	UAUAUUCCUGUGGAUUGAUGCCA	ACCACUCUAUCCACAGGGAUAUG	Cleavage	| Symbols: GLK2, ATGLK2, GPRI2 | GOLDEN2-like 2 | chr5:17798435-17800647 FORWARD LENGTH=1161
128	AT5G48130.1	3	-1	1	23	601	622	UAUAUUCCUGUGGAUUGAUGCCA	GUGAAUCAA-CCAUGGGAAUAUA	Cleavage	| Symbols: | Phototropic-responsive NPH3 family protein | chr5:19516291-19518450 FORWARD LENGTH=1878
129	AT2G31600.2	3	-1	1	22	335	356	UAUCACUAAUAAUCUCUGUGCU	AACACAGGGAUUAUUGGUGGAA	Cleavage	| Symbols: | unknown protein; FUNCTIONS IN: molecular_function unknown; INVOLVED IN: biological_process unknown; LOCATED IN: chloroplast; BEST Arabidopsis thaliana protein match is: unknown protein (TAIR:AT3G53860.1); Has 35333 Blast hits to 34131 proteins in 2444 species: Archae - 798; Bacteria - 22429; Metazoa - 974; Fungi - 991; Plants - 531; Viruses - 0; Other Eukaryotes - 9610 (source: NCBI …
129	AT2G31600.1	3	-1	1	22	335	356	UAUCACUAAUAAUCUCUGUGCU	AACACAGGGAUUAUUGGUGGAA	Cleavage	| Symbols: | unknown protein; FUNCTIONS IN: molecular_function unknown; INVOLVED IN: biological_process unknown; LOCATED IN: chloroplast; BEST Arabidopsis thaliana protein match is: unknown protein (TAIR:AT3G53860.1); Has 35333 Blast hits to 34131 proteins in 2444 species: Archae - 798; Bacteria - 22429; Metazoa - 974; Fungi - 991; Plants - 531; Viruses - 0; Other Eukaryotes - 9610 (source: NCBI …
129	AT5G12120.1	3	-1	1	22	793	814	UAUCACUAAUAAUCUCUGUGCU	AAACCAGAGGAUAUUAGUGAUA	Cleavage	| Symbols: | Ubiquitin-associated/translation elongation factor EF1B protein | chr5:3916229-3918088 REVERSE LENGTH=1860
129	AT3G48770.1	3	-1	1	22	1291	1312	UAUCACUAAUAAUCUCUGUGCU	UCAAUAGGGAUUGUUAGUGAGA	Cleavage	| Symbols: | DNA binding;ATP binding | chr3:18079261-18086817 REVERSE LENGTH=5700
129	AT1G71030.1	3	-1	1	22	346	367	UAUCACUAAUAAUCUCUGUGCU	GAAACCAAGAUUAUUAGUGAUC	Cleavage	| Symbols: ATMYBL2, MYBL2 | MYB-like 2 | chr1:26795383-26796226 REVERSE LENGTH=588
13	AT5G21005.1	3	-1	1	24	125	148	UAACAUAGUCCUCUGCCUUUUACU	UUGGUAAGGCUGAUGACUGUGUUA	Translation	| Symbols: | unknown protein; LOCATED IN: endomembrane system; Has 30201 Blast hits to 17322 proteins in 780 species: Archae - 12; Bacteria - 1396; Metazoa - 17338; Fungi - 3422; Plants - 5037; Viruses - 0; Other Eukaryotes - 2996 (source: NCBI BLink). | chr5:7135434-7135676 REVERSE LENGTH=243
130	AT3G30235.1	3	-1	1	23	398	420	UAUCAGGAUCAACUUCAAUACCU	GGCUUUUGAAGUUGAUUUUGAUU	Cleavage	| Symbols: | General transcription factor 2-related zinc finger protein | chr3:11882266-11883625 FORWARD LENGTH=507
130	AT5G25080.1	3	-1	1	23	234	256	UAUCAGGAUCAACUUCAAUACCU	AUGUACUGGUGUUGAUCCUGAUG	Cleavage	| Symbols: | Sas10/Utp3/C1D family | chr5:8643782-8646306 FORWARD LENGTH=654
130	AT2G40770.1	3	-1	1	23	267	289	UAUCAGGAUCAACUUCAAUACCU	ACCUAUUGAGGUUGAUCAUGAUC	Cleavage	| Symbols: | zinc ion binding;DNA binding;helicases;ATP binding;nucleic acid binding | chr2:17013535-17021315 REVERSE LENGTH=4995
130	AT3G17540.1	3	-1	1	23	1020	1042	UAUCAGGAUCAACUUCAAUACCU	CAUUGUUGGAGUUGAUCUUUAUA	Cleavage	| Symbols: | F-box and associated interaction domains-containing protein | chr3:6002783-6003973 FORWARD LENGTH=1191
130	AT1G08500.1	3	-1	1	23	519	541	UAUCAGGAUCAACUUCAAUACCU	UGAUGAUGAAGUUGCUCCUGAUA	Cleavage	| Symbols: ENODL18, AtENODL18 | early nodulin-like protein 18 | chr1:2689110-2689881 FORWARD LENGTH=687
130	AT1G68990.1	3	-1	1	23	558	580	UAUCAGGAUCAACUUCAAUACCU	UGCUAUUCAAGAUGAUCUUGAUA	Cleavage	| Symbols: MGP3 | male gametophyte defective 3 | chr1:25935499-25940755 REVERSE LENGTH=2931
130	AT1G68990.2	3	-1	1	23	558	580	UAUCAGGAUCAACUUCAAUACCU	UGCUAUUCAAGAUGAUCUUGAUA	Cleavage	| Symbols: MGP3 | male gametophyte defective 3 | chr1:25935499-25940755 REVERSE LENGTH=2952
130	AT5G29000.1	3	-1	1	23	1029	1051	UAUCAGGAUCAACUUCAAUACCU	AGAAGUUGAAGUUGGUCUUGAGA	Cleavage	| Symbols: PHL1 | Homeodomain-like superfamily protein | chr5:11022336-11024100 REVERSE LENGTH=1113
130	AT5G29000.3	3	-1	1	23	1029	1051	UAUCAGGAUCAACUUCAAUACCU	AGAAGUUGAAGUUGGUCUUGAGA	Cleavage	| Symbols: PHL1 | Homeodomain-like superfamily protein | chr5:11022336-11024100 REVERSE LENGTH=1113
130	AT2G24500.1	3	-1	1	23	408	430	UAUCAGGAUCAACUUCAAUACCU	AUGGAUUGAGGUUGAUUCGGAUG	Cleavage	| Symbols: FZF | Zinc finger protein 622 | chr2:10401259-10402805 REVERSE LENGTH=1188
130	AT5G29000.2	3	-1	1	23	1158	1180	UAUCAGGAUCAACUUCAAUACCU	AGAAGUUGAAGUUGGUCUUGAGA	Cleavage	| Symbols: PHL1 | Homeodomain-like superfamily protein | chr5:11022336-11024229 REVERSE LENGTH=1242
130	AT4G11840.1	3	-1	1	23	1953	1975	UAUCAGGAUCAACUUCAAUACCU	ACUUGUGGAAGUUGGUCUUGAUG	Cleavage	| Symbols: PLDGAMMA3 | phospholipase D gamma 3 | chr4:7122152-7125882 REVERSE LENGTH=2601
130	AT3G59140.1	3	-1	1	23	2771	2793	UAUCAGGAUCAACUUCAAUACCU	GCACUUUGAAGUUGAUCUUGGUC	Cleavage	| Symbols: ATMRP14, MRP14, ABCC10 | multidrug resistance-associated protein 14 | chr3:21863519-21868701 REVERSE LENGTH=4362
130	AT1G66400.1	3	-1	1	23	390	412	UAUCAGGAUCAACUUCAAUACCU	GAUUAAUAAAGUUGAUUCUGAUG	Cleavage	| Symbols: CML23 | calmodulin like 23 | chr1:24770856-24771329 REVERSE LENGTH=474
130	AT4G10130.1	3	-1	1	23	486	508	UAUCAGGAUCAACUUCAAUACCU	ACGAGUUUGGGUUGAUUCUGAUA	Cleavage	| Symbols: | DNAJ heat shock N-terminal domain-containing protein | chr4:6320959-6321483 REVERSE LENGTH=525
130	AT1G74920.2	3	-1	1	23	792	814	UAUCAGGAUCAACUUCAAUACCU	GUUUGAUGACGUUGAUCUUGAUA	Cleavage	| Symbols: ALDH10A8 | aldehyde dehydrogenase 10A8 | chr1:28139175-28142573 REVERSE LENGTH=1491
130	AT1G74920.1	3	-1	1	23	807	829	UAUCAGGAUCAACUUCAAUACCU	GUUUGAUGACGUUGAUCUUGAUA	Cleavage	| Symbols: ALDH10A8 | aldehyde dehydrogenase 10A8 | chr1:28139175-28142573 REVERSE LENGTH=1506
130	AT5G63960.1	3	-1	1	23	1140	1162	UAUCAGGAUCAACUUCAAUACCU	GAUUCGUGAUGUUGAUCCUGAUA	Cleavage	| Symbols: | DNA binding;nucleotide binding;nucleic acid binding;DNA-directed DNA polymerases;DNA-directed DNA polymerases | chr5:25599597-25606672 FORWARD LENGTH=3288
130	AT5G63960.2	3	-1	1	23	1191	1213	UAUCAGGAUCAACUUCAAUACCU	GAUUCGUGAUGUUGAUCCUGAUA	Cleavage	| Symbols: | DNA binding;nucleotide binding;nucleic acid binding;DNA-directed DNA polymerases;DNA-directed DNA polymerases | chr5:25599597-25606672 FORWARD LENGTH=3339
130	AT3G16720.1	3	-1	1	23	543	565	UAUCAGGAUCAACUUCAAUACCU	UGUGAUUGCGGUUGAUUCUGAUC	Cleavage	| Symbols: ATL2, TL2 | TOXICOS EN LEVADURA 2 | chr3:5692880-5693794 FORWARD LENGTH=915
131	AT4G34450.1	3	-1	1	22	1573	1594	UAUCAUGGAUCUCGUAAUUACA	AGUGAUGAUGAGGUCCGUGAUA	Cleavage	| Symbols: | coatomer gamma-2 subunit, putative / gamma-2 coat protein, putative / gamma-2 COP, putative | chr4:16471956-16476795 FORWARD LENGTH=2661
131	AT2G17630.1	3	-1	1	22	853	874	UAUCAUGGAUCUCGUAAUUACA	CUUGAUUACAAGAUUCAUGAUG	Cleavage	| Symbols: | Pyridoxal phosphate (PLP)-dependent transferases superfamily protein | chr2:7666637-7667905 FORWARD LENGTH=1269
131	AT4G35630.1	3	-1	1	22	877	898	UAUCAUGGAUCUCGUAAUUACA	CUUGAUUACAAGAUUCAUGAUG	Cleavage	| Symbols: PSAT | phosphoserine aminotransferase | chr4:16904205-16905497 FORWARD LENGTH=1293
131	AT1G01500.1	3	-1	1	22	358	379	UAUCAUGGAUCUCGUAAUUACA	GUUGAUUUCGAGGUUUAUGAUA	Cleavage	| Symbols: | Erythronate-4-phosphate dehydrogenase family protein | chr1:185260-186573 FORWARD LENGTH=984
131	AT2G43320.2	3	-1	1	22	304	325	UAUCAUGGAUCUCGUAAUUACA	CUUAAAAACGAGAUCCGUGAUG	Cleavage	| Symbols: | S-adenosyl-L-methionine-dependent methyltransferases superfamily protein | chr2:17996874-17999158 REVERSE LENGTH=1056
131	AT2G43320.1	3	-1	1	22	304	325	UAUCAUGGAUCUCGUAAUUACA	CUUAAAAACGAGAUCCGUGAUG	Cleavage	| Symbols: | S-adenosyl-L-methionine-dependent methyltransferases superfamily protein | chr2:17996874-17999158 REVERSE LENGTH=1056
131	AT1G10650.2	3	-1	1	22	412	433	UAUCAUGGAUCUCGUAAUUACA	AAAGAUCACGAGAUCAAUGAUA	Cleavage	| Symbols: | SBP (S-ribonuclease binding protein) family protein | chr1:3524122-3525060 REVERSE LENGTH=852
131	AT1G10650.1	3	-1	1	22	580	601	UAUCAUGGAUCUCGUAAUUACA	AAAGAUCACGAGAUCAAUGAUA	Cleavage	| Symbols: | SBP (S-ribonuclease binding protein) family protein | chr1:3524122-3525318 REVERSE LENGTH=1020
132	AT1G04090.1	3	-1	1	23	1088	1110	UAUCCAGGAGAUGAGAUUCGUCG	UCACGGAUCUUGUCUUCUGGAUC	Cleavage	| Symbols: | Plant protein of unknown function (DUF946) | chr1:1057225-1059247 FORWARD LENGTH=1719
132	AT2G05810.2	3	-1	1	23	1037	1059	UAUCCAGGAGAUGAGAUUCGUCG	CCGCGAAUUUCAUCUCCUUGAUC	Cleavage	| Symbols: | ARM repeat superfamily protein | chr2:2215225-2216967 REVERSE LENGTH=1743
132	AT2G05810.1	3	-1	1	23	1037	1059	UAUCCAGGAGAUGAGAUUCGUCG	CCGCGAAUUUCAUCUCCUUGAUC	Cleavage	| Symbols: | ARM repeat superfamily protein | chr2:2215225-2216967 REVERSE LENGTH=1743
132	AT1G71770.1	3	-1	1	23	210	232	UAUCCAGGAGAUGAGAUUCGUCG	CAAUGAGUCACAUCUCUUGGAUC	Cleavage	| Symbols: PAB5 | poly(A)-binding protein 5 | chr1:26990777-26993489 REVERSE LENGTH=2049
132	AT1G71770.2	3	-1	1	23	210	232	UAUCCAGGAGAUGAGAUUCGUCG	CAAUGAGUCACAUCUCUUGGAUC	Cleavage	| Symbols: PAB5 | poly(A)-binding protein 5 | chr1:26990777-26993489 REVERSE LENGTH=2049
132	AT1G08900.3	3	-1	1	23	15	37	UAUCCAGGAGAUGAGAUUCGUCG	ACUCGAAUCACAUCUUCUGAAUA	Cleavage	| Symbols: | Major facilitator superfamily protein | chr1:2852478-2855610 FORWARD LENGTH=1365
132	AT1G08900.2	3	-1	1	23	15	37	UAUCCAGGAGAUGAGAUUCGUCG	ACUCGAAUCACAUCUUCUGAAUA	Cleavage	| Symbols: | Major facilitator superfamily protein | chr1:2852478-2855610 FORWARD LENGTH=1389
132	AT1G08900.1	3	-1	1	23	15	37	UAUCCAGGAGAUGAGAUUCGUCG	ACUCGAAUCACAUCUUCUGAAUA	Cleavage	| Symbols: | Major facilitator superfamily protein | chr1:2852478-2855610 FORWARD LENGTH=1389
132	AT2G16390.1	3	-1	1	23	1360	1382	UAUCCAGGAGAUGAGAUUCGUCG	AAGAGUAUCUUAUUUCUUGGGUA	Cleavage	| Symbols: DRD1, CHR35, DMS1 | SNF2 domain-containing protein / helicase domain-containing protein | chr2:7097638-7101182 FORWARD LENGTH=2667
133	AT3G56550.1	3	-1	1	22	1541	1562	UAUCCAGUAGUCGAUUUUUUGA	GUGAAAAAUUGGCUAUUGCAUA	Cleavage	| Symbols: | Pentatricopeptide repeat (PPR) superfamily protein | chr3:20952896-20954641 REVERSE LENGTH=1746
133	AT3G50590.1	3	-1	1	22	4691	4712	UAUCCAGUAGUCGAUUUUUUGA	GCAGAUUAUCGACUAUUGGAUA	Cleavage	| Symbols: | Transducin/WD40 repeat-like superfamily protein | chr3:18771292-18779220 FORWARD LENGTH=4845
133	AT3G57570.1	3	-1	1	22	835	856	UAUCCAGUAGUCGAUUUUUUGA	AGAAAAACUCGACUACUGCAUG	Cleavage	| Symbols: | ARM repeat superfamily protein | chr3:21312598-21320105 FORWARD LENGTH=3279
133	AT3G57570.2	3	-1	1	22	847	868	UAUCCAGUAGUCGAUUUUUUGA	AGAAAAACUCGACUACUGCAUG	Cleavage	| Symbols: | ARM repeat superfamily protein | chr3:21312598-21320105 FORWARD LENGTH=3291
134	AT5G08695.1	3	-1	1	21	1571	1591	UAUCCGAGUAGAUUUUGAACU	AGGUUGGAAUCUAUUCGGAUA	Cleavage	| Symbols: | RNA-binding (RRM/RBD/RNP motifs) family protein | chr5:2829341-2834189 FORWARD LENGTH=2073
134	AT3G30430.1	3	-1	1	21	42	62	UAUCCGAGUAGAUUUUGAACU	UCCUCAAGAUCUACUCGGAGA	Cleavage	| Symbols: | F-box family protein | chr3:12064952-12065296 FORWARD LENGTH=345
134	AT4G02210.1	3	-1	1	21	340	360	UAUCCGAGUAGAUUUUGAACU	GAUUCGAGAUCUUUUCGGAUA	Cleavage	| Symbols: | unknown protein; BEST Arabidopsis thaliana protein match is: unknown protein (TAIR:AT2G24960.2); Has 791 Blast hits to 465 proteins in 19 species: Archae - 0; Bacteria - 0; Metazoa - 0; Fungi - 17; Plants - 748; Viruses - 0; Other Eukaryotes - 26 (source: NCBI BLink). | chr4:974320-975917 REVERSE LENGTH=1320
134	AT4G02210.2	3	-1	1	21	340	360	UAUCCGAGUAGAUUUUGAACU	GAUUCGAGAUCUUUUCGGAUA	Cleavage	| Symbols: | unknown protein; FUNCTIONS IN: molecular_function unknown; INVOLVED IN: biological_process unknown; LOCATED IN: cellular_component unknown; EXPRESSED IN: 22 plant structures; EXPRESSED DURING: 13 growth stages; BEST Arabidopsis thaliana protein match is: unknown protein (TAIR:AT2G24960.2). | chr4:974320-975917 REVERSE LENGTH=1320
134	AT1G16330.1	3	-1	1	21	68	88	UAUCCGAGUAGAUUUUGAACU	GUUUCAAAAUCUUCUCCGAUA	Cleavage	| Symbols: CYCB3;1 | cyclin b3;1 | chr1:5582387-5587391 REVERSE LENGTH=1947
134	AT5G08250.1	3	-1	1	21	231	251	UAUCCGAGUAGAUUUUGAACU	CAUGCAAGAUCUACUCGGAGA	Cleavage	| Symbols: | Cytochrome P450 superfamily protein | chr5:2653766-2655595 REVERSE LENGTH=1467
135	AT5G08695.1	3	-1	1	22	1570	1591	UAUCCGAGUAGAUUUUGAACUU	CAGGUUGGAAUCUAUUCGGAUA	Cleavage	| Symbols: | RNA-binding (RRM/RBD/RNP motifs) family protein | chr5:2829341-2834189 FORWARD LENGTH=2073
135	AT1G16330.1	3	-1	1	22	67	88	UAUCCGAGUAGAUUUUGAACUU	AGUUUCAAAAUCUUCUCCGAUA	Cleavage	| Symbols: CYCB3;1 | cyclin b3;1 | chr1:5582387-5587391 REVERSE LENGTH=1947
135	AT3G30430.1	3	-1	1	22	41	62	UAUCCGAGUAGAUUUUGAACUU	UUCCUCAAGAUCUACUCGGAGA	Cleavage	| Symbols: | F-box family protein | chr3:12064952-12065296 FORWARD LENGTH=345
135	AT4G02210.2	3	-1	1	22	339	360	UAUCCGAGUAGAUUUUGAACUU	UGAUUCGAGAUCUUUUCGGAUA	Cleavage	| Symbols: | unknown protein; FUNCTIONS IN: molecular_function unknown; INVOLVED IN: biological_process unknown; LOCATED IN: cellular_component unknown; EXPRESSED IN: 22 plant structures; EXPRESSED DURING: 13 growth stages; BEST Arabidopsis thaliana protein match is: unknown protein (TAIR:AT2G24960.2). | chr4:974320-975917 REVERSE LENGTH=1320
135	AT4G02210.1	3	-1	1	22	339	360	UAUCCGAGUAGAUUUUGAACUU	UGAUUCGAGAUCUUUUCGGAUA	Cleavage	| Symbols: | unknown protein; BEST Arabidopsis thaliana protein match is: unknown protein (TAIR:AT2G24960.2); Has 791 Blast hits to 465 proteins in 19 species: Archae - 0; Bacteria - 0; Metazoa - 0; Fungi - 17; Plants - 748; Viruses - 0; Other Eukaryotes - 26 (source: NCBI BLink). | chr4:974320-975917 REVERSE LENGTH=1320
135	AT5G08250.1	3	-1	1	22	230	251	UAUCCGAGUAGAUUUUGAACUU	CCAUGCAAGAUCUACUCGGAGA	Cleavage	| Symbols: | Cytochrome P450 superfamily protein | chr5:2653766-2655595 REVERSE LENGTH=1467
136	AT5G08695.1	3	-1	1	23	1569	1591	UAUCCGAGUAGAUUUUGAACUUU	GCAGGUUGGAAUCUAUUCGGAUA	Cleavage	| Symbols: | RNA-binding (RRM/RBD/RNP motifs) family protein | chr5:2829341-2834189 FORWARD LENGTH=2073
136	AT1G16330.1	3	-1	1	23	66	88	UAUCCGAGUAGAUUUUGAACUUU	GAGUUUCAAAAUCUUCUCCGAUA	Cleavage	| Symbols: CYCB3;1 | cyclin b3;1 | chr1:5582387-5587391 REVERSE LENGTH=1947
136	AT3G30430.1	3	-1	1	23	40	62	UAUCCGAGUAGAUUUUGAACUUU	CUUCCUCAAGAUCUACUCGGAGA	Cleavage	| Symbols: | F-box family protein | chr3:12064952-12065296 FORWARD LENGTH=345
136	AT4G02210.2	3	-1	1	23	338	360	UAUCCGAGUAGAUUUUGAACUUU	CUGAUUCGAGAUCUUUUCGGAUA	Cleavage	| Symbols: | unknown protein; FUNCTIONS IN: molecular_function unknown; INVOLVED IN: biological_process unknown; LOCATED IN: cellular_component unknown; EXPRESSED IN: 22 plant structures; EXPRESSED DURING: 13 growth stages; BEST Arabidopsis thaliana protein match is: unknown protein (TAIR:AT2G24960.2). | chr4:974320-975917 REVERSE LENGTH=1320
136	AT4G02210.1	3	-1	1	23	338	360	UAUCCGAGUAGAUUUUGAACUUU	CUGAUUCGAGAUCUUUUCGGAUA	Cleavage	| Symbols: | unknown protein; BEST Arabidopsis thaliana protein match is: unknown protein (TAIR:AT2G24960.2); Has 791 Blast hits to 465 proteins in 19 species: Archae - 0; Bacteria - 0; Metazoa - 0; Fungi - 17; Plants - 748; Viruses - 0; Other Eukaryotes - 26 (source: NCBI BLink). | chr4:974320-975917 REVERSE LENGTH=1320
136	AT5G08250.1	3	-1	1	23	229	251	UAUCCGAGUAGAUUUUGAACUUU	ACCAUGCAAGAUCUACUCGGAGA	Cleavage	| Symbols: | Cytochrome P450 superfamily protein | chr5:2653766-2655595 REVERSE LENGTH=1467
137	AT2G19280.2	3	-1	1	23	1910	1932	UAUCCGGCCAAUCAACUCAGAUC	CAUGUGAGUUGAUUGGUUUGAUG	Cleavage	| Symbols: | Pentatricopeptide repeat (PPR) superfamily protein | chr2:8362672-8364753 FORWARD LENGTH=2082
137	AT2G19280.1	3	-1	1	23	1910	1932	UAUCCGGCCAAUCAACUCAGAUC	CAUGUGAGUUGAUUGGUUUGAUG	Cleavage	| Symbols: | Pentatricopeptide repeat (PPR) superfamily protein | chr2:8362672-8364753 FORWARD LENGTH=2082
137	AT3G57880.1	3	-1	1	23	338	360	UAUCCGGCCAAUCAACUCAGAUC	AAGAUGAUUUGAUUGGUCGGGUU	Cleavage	| Symbols: | Calcium-dependent lipid-binding (CaLB domain) plant phosphoribosyltransferase family protein | chr3:21431198-21433519 REVERSE LENGTH=2322
138	AT2G19190.1	3	-1	1	22	97	118	UAUCCGGUAUCCUUUGAUCUUG	AUAGAUUGCGGGAUACCGGAUG	Cleavage	| Symbols: FRK1 | FLG22-induced receptor-like kinase 1 | chr2:8326067-8329893 REVERSE LENGTH=2631
138	AT1G70100.1	3	-1	1	22	632	653	UAUCCGGUAUCCUUUGAUCUUG	UUCCAUCAAAGGAUACUGGAGA	Cleavage	| Symbols: | unknown protein; BEST Arabidopsis thaliana protein match is: unknown protein (TAIR:AT1G24160.2); Has 3037 Blast hits to 2309 proteins in 344 species: Archae - 6; Bacteria - 672; Metazoa - 1089; Fungi - 230; Plants - 220; Viruses - 37; Other Eukaryotes - 783 (source: NCBI BLink). | chr1:26403736-26405544 FORWARD LENGTH=1404
138	AT1G70100.2	3	-1	1	22	632	653	UAUCCGGUAUCCUUUGAUCUUG	UUCCAUCAAAGGAUACUGGAGA	Cleavage	| Symbols: | unknown protein; BEST Arabidopsis thaliana protein match is: unknown protein (TAIR:AT1G24160.2); Has 3037 Blast hits to 2309 proteins in 344 species: Archae - 6; Bacteria - 672; Metazoa - 1089; Fungi - 230; Plants - 220; Viruses - 37; Other Eukaryotes - 783 (source: NCBI BLink). | chr1:26403736-26405544 FORWARD LENGTH=1404
138	AT1G70100.4	3	-1	1	22	632	653	UAUCCGGUAUCCUUUGAUCUUG	UUCCAUCAAAGGAUACUGGAGA	Cleavage	| Symbols: | unknown protein; FUNCTIONS IN: molecular_function unknown; INVOLVED IN: biological_process unknown; LOCATED IN: cellular_component unknown; EXPRESSED IN: 22 plant structures; EXPRESSED DURING: 13 growth stages; BEST Arabidopsis thaliana protein match is: unknown protein (TAIR:AT1G24160.2); Has 3305 Blast hits to 2533 proteins in 359 species: Archae - 8; Bacteria - 641; Metazoa - 1288…
138	AT1G70100.3	3	-1	1	22	632	653	UAUCCGGUAUCCUUUGAUCUUG	UUCCAUCAAAGGAUACUGGAGA	Cleavage	| Symbols: | unknown protein; BEST Arabidopsis thaliana protein match is: unknown protein (TAIR:AT1G24160.2); Has 35333 Blast hits to 34131 proteins in 2444 species: Archae - 798; Bacteria - 22429; Metazoa - 974; Fungi - 991; Plants - 531; Viruses - 0; Other Eukaryotes - 9610 (source: NCBI BLink). | chr1:26403736-26405832 FORWARD LENGTH=1515
139	AT1G28260.2	3	-1	1	22	332	353	UAUCCUUUGAUCUUGGAAGUCU	UGAUUUCCAAAGUCAGAGGAUA	Cleavage	| Symbols: | Telomerase activating protein Est1 | chr1:9875776-9878782 REVERSE LENGTH=2643
139	AT1G28260.1	3	-1	1	22	332	353	UAUCCUUUGAUCUUGGAAGUCU	UGAUUUCCAAAGUCAGAGGAUA	Cleavage	| Symbols: | Telomerase activating protein Est1 | chr1:9875776-9878782 REVERSE LENGTH=2643
139	AT5G23520.1	3	-1	1	22	458	479	UAUCCUUUGAUCUUGGAAGUCU	CAACUUCAAAGAUUGAGGGGUA	Cleavage	| Symbols: | smr (Small MutS Related) domain-containing protein | chr5:7929591-7931296 REVERSE LENGTH=1308
139	AT3G11340.1	3	-1	1	22	538	559	UAUCCUUUGAUCUUGGAAGUCU	GAAGAUCCAAGAUCAGGGGAUA	Cleavage	| Symbols: | UDP-Glycosyltransferase superfamily protein | chr3:3556728-3558149 FORWARD LENGTH=1344
139	AT3G12910.1	3	-1	1	22	199	220	UAUCCUUUGAUCUUGGAAGUCU	GAUCUUCCAAGGUCGAGGAAUA	Cleavage	| Symbols: | NAC (No Apical Meristem) domain transcriptional regulator superfamily protein | chr3:4109417-4110648 FORWARD LENGTH=912
139	AT3G14450.1	3	-1	1	22	673	694	UAUCCUUUGAUCUUGGAAGUCU	UUUCUUCCAAGGUCAGAAGAUG	Cleavage	| Symbols: CID9 | CTC-interacting domain 9 | chr3:4849788-4851601 FORWARD LENGTH=984
139	AT4G02060.1	3	-1	1	22	359	380	UAUCCUUUGAUCUUGGAAGUCU	UUCCUUCUGAGAUUAAAAGAUA	Cleavage	| Symbols: PRL, MCM7 | Minichromosome maintenance (MCM2/3/5) family protein | chr4:901484-905297 FORWARD LENGTH=2151
139	AT4G02060.2	3	-1	1	22	359	380	UAUCCUUUGAUCUUGGAAGUCU	UUCCUUCUGAGAUUAAAAGAUA	Cleavage	| Symbols: PRL | Minichromosome maintenance (MCM2/3/5) family protein | chr4:901484-905297 FORWARD LENGTH=2151
139	AT1G57770.1	3	-1	1	22	275	296	UAUCCUUUGAUCUUGGAAGUCU	AUUCCUUUGAGAUCAAAGGGUA	Cleavage	| Symbols: | FAD/NAD(P)-binding oxidoreductase family protein | chr1:21395254-21398135 FORWARD LENGTH=1725
139	AT1G09040.1	3	-1	1	22	341	362	UAUCCUUUGAUCUUGGAAGUCU	GCUCUGCCAAGAUCAGAGGAAA	Cleavage	| Symbols: | unknown protein; FUNCTIONS IN: molecular_function unknown; INVOLVED IN: biological_process unknown; LOCATED IN: membrane; EXPRESSED IN: leaf; BEST Arabidopsis thaliana protein match is: unknown protein (TAIR:AT1G09050.1); Has 614 Blast hits to 567 proteins in 104 species: Archae - 2; Bacteria - 12; Metazoa - 344; Fungi - 31; Plants - 81; Viruses - 0; Other Eukaryotes - 144 (source: N…
139	AT1G09050.1	3	-1	1	22	341	362	UAUCCUUUGAUCUUGGAAGUCU	GCUCUGCCAAGAUCAGAGGAAA	Cleavage	| Symbols: | unknown protein; BEST Arabidopsis thaliana protein match is: unknown protein (TAIR:AT1G09040.1); Has 552 Blast hits to 499 proteins in 115 species: Archae - 0; Bacteria - 86; Metazoa - 259; Fungi - 14; Plants - 77; Viruses - 0; Other Eukaryotes - 116 (source: NCBI BLink). | chr1:2918031-2920858 FORWARD LENGTH=2751
14	AT4G12670.1	3	-1	1	22	1021	1042	UAACAUUUUUUCUAGACUCUGG	CCGGAGUCUACAAACAAUGUUA	Cleavage	| Symbols: | Homeodomain-like superfamily protein | chr4:7472530-7474519 FORWARD LENGTH=1500
14	AT2G36660.1	3	-1	1	22	664	685	UAACAUUUUUUCUAGACUCUGG	GCAGAGUUUGGGAAAAUUGUUA	Cleavage	| Symbols: PAB7 | poly(A) binding protein 7 | chr2:15361476-15364398 REVERSE LENGTH=1830
14	AT4G16850.1	3	-1	1	22	241	262	UAACAUUUUUUCUAGACUCUGG	CAAGAGUCUAGAGAAGAUGCUG	Cleavage	| Symbols: | unknown protein; BEST Arabidopsis thaliana protein match is: unknown protein (TAIR:AT1G31130.1); Has 30201 Blast hits to 17322 proteins in 780 species: Archae - 12; Bacteria - 1396; Metazoa - 17338; Fungi - 3422; Plants - 5037; Viruses - 0; Other Eukaryotes - 2996 (source: NCBI BLink). | chr4:9480699-9481640 FORWARD LENGTH=942
14	AT1G67140.1	3	-1	1	22	1576	1597	UAACAUUUUUUCUAGACUCUGG	ACAGAAUCAAGGAGAAAUGUUA	Cleavage	| Symbols: SWEETIE | HEAT repeat-containing protein | chr1:25101016-25117372 REVERSE LENGTH=6666
14	AT1G67140.2	3	-1	1	22	1576	1597	UAACAUUUUUUCUAGACUCUGG	ACAGAAUCAAGGAGAAAUGUUA	Cleavage	| Symbols: SWEETIE | HEAT repeat-containing protein | chr1:25101016-25117372 REVERSE LENGTH=6669
14	AT1G67140.3	3	-1	1	22	1576	1597	UAACAUUUUUUCUAGACUCUGG	ACAGAAUCAAGGAGAAAUGUUA	Cleavage	| Symbols: SWEETIE | HEAT repeat-containing protein | chr1:25101016-25117372 REVERSE LENGTH=6672
14	AT2G47900.1	3	-1	1	22	220	241	UAACAUUUUUUCUAGACUCUGG	UGGCCGUCUAGGAAAAAUGUUG	Cleavage	| Symbols: AtTLP3, TLP3 | tubby like protein 3 | chr2:19611196-19612766 REVERSE LENGTH=1221
14	AT2G47900.2	3	-1	1	22	220	241	UAACAUUUUUUCUAGACUCUGG	UGGCCGUCUAGGAAAAAUGUUG	Cleavage	| Symbols: AtTLP3, TLP3 | tubby like protein 3 | chr2:19611196-19612766 REVERSE LENGTH=1221
14	AT2G47900.3	3	-1	1	22	220	241	UAACAUUUUUUCUAGACUCUGG	UGGCCGUCUAGGAAAAAUGUUG	Cleavage	| Symbols: TLP3 | tubby like protein 3 | chr2:19611196-19612766 REVERSE LENGTH=1224
14	AT4G36770.1	3	-1	1	22	1285	1306	UAACAUUUUUUCUAGACUCUGG	AAAGAGAUGAGAAAGAAUGUUA	Cleavage	| Symbols: | UDP-Glycosyltransferase superfamily protein | chr4:17330217-17331590 REVERSE LENGTH=1374
14	AT2G34230.2	3	-1	1	22	1690	1711	UAACAUUUUUUCUAGACUCUGG	GAAGACACUAGGAAGAAUGUUA	Cleavage	| Symbols: | Protein with domains of unknown function (DUF627 and DUF629) | chr2:14454639-14456651 FORWARD LENGTH=2013
14	AT2G34230.1	3	-1	1	22	1690	1711	UAACAUUUUUUCUAGACUCUGG	GAAGACACUAGGAAGAAUGUUA	Cleavage	| Symbols: | Protein with domains of unknown function (DUF627 and DUF629) | chr2:14454639-14456969 FORWARD LENGTH=2151
14	AT2G25640.1	3	-1	1	22	918	939	UAACAUUUUUUCUAGACUCUGG	UGGGAGCCUGGAAAAAUUGUUA	Cleavage	| Symbols: | SPOC domain / Transcription elongation factor S-II protein | chr2:10910836-10913908 FORWARD LENGTH=2238
14	AT2G34220.1	3	-1	1	22	1786	1807	UAACAUUUUUUCUAGACUCUGG	GAAGACACUAGGAAGAAUGUUA	Cleavage	| Symbols: MEE20 | Protein with domains of unknown function (DUF627 and DUF629) | chr2:14451060-14453575 FORWARD LENGTH=2262
140	AT1G28260.1	3	-1	1	23	331	353	UAUCCUUUGAUCUUGGAAGUCUU	CUGAUUUCCAAAGUCAGAGGAUA	Cleavage	| Symbols: | Telomerase activating protein Est1 | chr1:9875776-9878782 REVERSE LENGTH=2643
140	AT1G28260.2	3	-1	1	23	331	353	UAUCCUUUGAUCUUGGAAGUCUU	CUGAUUUCCAAAGUCAGAGGAUA	Cleavage	| Symbols: | Telomerase activating protein Est1 | chr1:9875776-9878782 REVERSE LENGTH=2643
140	AT5G23520.1	3	-1	1	23	457	479	UAUCCUUUGAUCUUGGAAGUCUU	CCAACUUCAAAGAUUGAGGGGUA	Cleavage	| Symbols: | smr (Small MutS Related) domain-containing protein | chr5:7929591-7931296 REVERSE LENGTH=1308
140	AT3G12910.1	3	-1	1	23	198	220	UAUCCUUUGAUCUUGGAAGUCUU	GGAUCUUCCAAGGUCGAGGAAUA	Cleavage	| Symbols: | NAC (No Apical Meristem) domain transcriptional regulator superfamily protein | chr3:4109417-4110648 FORWARD LENGTH=912
140	AT3G14450.1	3	-1	1	23	672	694	UAUCCUUUGAUCUUGGAAGUCUU	AUUUCUUCCAAGGUCAGAAGAUG	Cleavage	| Symbols: CID9 | CTC-interacting domain 9 | chr3:4849788-4851601 FORWARD LENGTH=984
140	AT4G02060.2	3	-1	1	23	358	380	UAUCCUUUGAUCUUGGAAGUCUU	AUUCCUUCUGAGAUUAAAAGAUA	Cleavage	| Symbols: PRL | Minichromosome maintenance (MCM2/3/5) family protein | chr4:901484-905297 FORWARD LENGTH=2151
140	AT4G02060.1	3	-1	1	23	358	380	UAUCCUUUGAUCUUGGAAGUCUU	AUUCCUUCUGAGAUUAAAAGAUA	Cleavage	| Symbols: PRL, MCM7 | Minichromosome maintenance (MCM2/3/5) family protein | chr4:901484-905297 FORWARD LENGTH=2151
141	AT3G02880.1	3	-1	1	22	169	190	UAUCGAAGUGGACUCCGAGCCA	UGGCACGGAGUCCACUGCGAUG	Cleavage	| Symbols: | Leucine-rich repeat protein kinase family protein | chr3:634819-636982 FORWARD LENGTH=1884
142	AT5G54480.1	3	-1	1	22	262	283	UAUCGGAGUCUGAUUCAGAGUC	GAUUCUGAUUCAGAUUCUGAUU	Cleavage	| Symbols: | Protein of unknown function (DUF630 and DUF632) | chr5:22118004-22120166 FORWARD LENGTH=2163
142	AT5G51170.2	3	-1	1	22	28	49	UAUCGGAGUCUGAUUCAGAGUC	GACUCUUCAUCGGAUUCCGAUA	Cleavage	| Symbols: | unknown protein; FUNCTIONS IN: molecular_function unknown; INVOLVED IN: biological_process unknown; LOCATED IN: cellular_component unknown; EXPRESSED IN: 24 plant structures; EXPRESSED DURING: 15 growth stages; CONTAINS InterPro DOMAIN/s: Uncharacterised protein family UPF0406 (InterPro:IPR019146); Has 166 Blast hits to 166 proteins in 77 species: Archae - 0; Bacteria - 0; Metazoa - …
142	AT5G51170.1	3	-1	1	22	28	49	UAUCGGAGUCUGAUUCAGAGUC	GACUCUUCAUCGGAUUCCGAUA	Cleavage	| Symbols: | unknown protein; CONTAINS InterPro DOMAIN/s: Uncharacterised protein family UPF0406 (InterPro:IPR019146); Has 30201 Blast hits to 17322 proteins in 780 species: Archae - 12; Bacteria - 1396; Metazoa - 17338; Fungi - 3422; Plants - 5037; Viruses - 0; Other Eukaryotes - 2996 (source: NCBI BLink). | chr5:20793906-20795330 REVERSE LENGTH=858
142	AT1G67900.2	3	-1	1	22	775	796	UAUCGGAGUCUGAUUCAGAGUC	GAUUCUGACUCAGAUUCGGAUA	Cleavage	| Symbols: | Phototropic-responsive NPH3 family protein | chr1:25467737-25469888 FORWARD LENGTH=1896
142	AT1G67900.1	3	-1	1	22	775	796	UAUCGGAGUCUGAUUCAGAGUC	GAUUCUGACUCAGAUUCGGAUA	Cleavage	| Symbols: | Phototropic-responsive NPH3 family protein | chr1:25467737-25469888 FORWARD LENGTH=1896
142	AT1G67900.3	3	-1	1	22	775	796	UAUCGGAGUCUGAUUCAGAGUC	GAUUCUGACUCAGAUUCGGAUA	Cleavage	| Symbols: | Phototropic-responsive NPH3 family protein | chr1:25467737-25469888 FORWARD LENGTH=1896
142	AT1G49920.1	3	-1	1	22	1822	1843	UAUCGGAGUCUGAUUCAGAGUC	GAGUUUGAGACAGAUUCCGAUA	Cleavage	| Symbols: | MuDR family transposase | chr1:18481798-18484233 REVERSE LENGTH=2358
142	AT1G27880.1	3	-1	1	22	4	25	UAUCGGAGUCUGAUUCAGAGUC	GAUUUCGAUUCAGACUCCGAUG	Cleavage	| Symbols: | DEAD/DEAH box RNA helicase family protein | chr1:9708940-9713901 FORWARD LENGTH=2736
142	AT2G14620.1	3	-1	1	22	501	522	UAUCGGAGUCUGAUUCAGAGUC	UAUGGUGGAUCAGAUUCCGAUA	Cleavage	| Symbols: XTH10 | xyloglucan endotransglucosylase/hydrolase 10 | chr2:6244889-6246010 FORWARD LENGTH=900
142	AT1G06390.1	3	-1	1	22	82	103	UAUCGGAGUCUGAUUCAGAGUC	CGUCCUGAAUUGGAUUCUGAUA	Cleavage	| Symbols: GSK1, ATGSK1, ATSK22, SK22, BIL2, ATSK2-3 | GSK3/SHAGGY-like protein kinase 1 | chr1:1946860-1950417 FORWARD LENGTH=1224
142	AT1G06390.2	3	-1	1	22	82	103	UAUCGGAGUCUGAUUCAGAGUC	CGUCCUGAAUUGGAUUCUGAUA	Cleavage	| Symbols: GSK1, ATGSK1, ATSK22, SK22, BIL2, ATSK2-3 | GSK3/SHAGGY-like protein kinase 1 | chr1:1946860-1950417 FORWARD LENGTH=1224
142	AT5G02150.2	3	-1	1	22	523	544	UAUCGGAGUCUGAUUCAGAGUC	GAGAAUGACUCAGACUCCGAUA	Cleavage	| Symbols: Fes1C | Fes1C | chr5:424481-425754 REVERSE LENGTH=858
142	AT5G02150.1	3	-1	1	22	640	661	UAUCGGAGUCUGAUUCAGAGUC	GAGAAUGACUCAGACUCCGAUA	Cleavage	| Symbols: Fes1C | Fes1C | chr5:424481-426068 REVERSE LENGTH=975
142	AT3G61300.1	3	-1	1	22	996	1017	UAUCGGAGUCUGAUUCAGAGUC	CGAUCUCAAUCAGAUUCCGACA	Cleavage	| Symbols: | C2 calcium/lipid-binding plant phosphoribosyltransferase family protein | chr3:22687662-22690580 FORWARD LENGTH=2919
142	AT5G26160.1	3	-1	1	22	1900	1921	UAUCGGAGUCUGAUUCAGAGUC	GUAUCAGAAUUAGGUUCUGAUA	Cleavage	| Symbols: | unknown protein; BEST Arabidopsis thaliana protein match is: unknown protein (TAIR:AT5G20610.1); Has 197 Blast hits to 158 proteins in 44 species: Archae - 0; Bacteria - 14; Metazoa - 28; Fungi - 15; Plants - 117; Viruses - 2; Other Eukaryotes - 21 (source: NCBI BLink). | chr5:9143269-9146312 FORWARD LENGTH=2931
143	AT1G07850.1	3	-1	1	23	1169	1191	UAUGAAAUCCCAUGAUAUUGACU	UCUCGGUCUCAUGGGGUUUCGUA	Cleavage	| Symbols: | Protein of unknown function (DUF604) | chr1:2426745-2428719 FORWARD LENGTH=1626
143	AT3G18330.1	3	-1	1	23	480	502	UAUGAAAUCCCAUGAUAUUGACU	CUACAAAAUCAUGGGGUUUUAUC	Cleavage	| Symbols: | F-box family protein | chr3:6291127-6292257 REVERSE LENGTH=1131
143	AT2G39850.1	3	-1	1	23	320	342	UAUGAAAUCCCAUGAUAUUGACU	CGACAAGAUCAUGGGACUUCAUG	Cleavage	| Symbols: | Subtilisin-like serine endopeptidase family protein | chr2:16630626-16634100 FORWARD LENGTH=2328
143	AT5G07572.1	3	-1	1	23	306	328	UAUGAAAUCCCAUGAUAUUGACU	UGGUUAUGUUGUGGGAUUUCAUG	Cleavage	| Symbols: | unknown protein; FUNCTIONS IN: molecular_function unknown; INVOLVED IN: biological_process unknown; LOCATED IN: cellular_component unknown; Has 30201 Blast hits to 17322 proteins in 780 species: Archae - 12; Bacteria - 1396; Metazoa - 17338; Fungi - 3422; Plants - 5037; Viruses - 0; Other Eukaryotes - 2996 (source: NCBI BLink). | chr5:2396913-2397263 FORWARD LENGTH=351
143	AT5G38550.1	3	-1	1	23	375	397	UAUGAAAUCCCAUGAUAUUGACU	AAAGAAGAUCAUUGGAUUUCAUG	Translation	| Symbols: | Mannose-binding lectin superfamily protein | chr5:15432965-15435421 REVERSE LENGTH=1785
144	AT1G45160.1	3	-1	1	19	3070	3088	UAUGAUGAUUGCAAGUUGC	UCUAUUUGCAAUCAUCGUA	Cleavage	| Symbols: | Protein kinase superfamily protein | chr1:17084115-17090277 REVERSE LENGTH=3129
144	AT5G56400.1	3	-1	1	19	1285	1303	UAUGAUGAUUGCAAGUUGC	GAGAUUUGUGAUCAUCAUA	Cleavage	| Symbols: | FBD, F-box, Skp2-like and Leucine Rich Repeat domains containing protein | chr5:22846069-22847615 REVERSE LENGTH=1368
144	AT2G33100.1	3	-1	1	19	2826	2844	UAUGAUGAUUGCAAGUUGC	GCCGCUUACAAUCAUCAUA	Cleavage	| Symbols: ATCSLD1, CSLD1 | cellulose synthase-like D1 | chr2:14036494-14040044 REVERSE LENGTH=3111
145	AT2G33100.1	3	-1	1	20	2825	2844	UAUGAUGAUUGCAAGUUGCG	UGCCGCUUACAAUCAUCAUA	Cleavage	| Symbols: ATCSLD1, CSLD1 | cellulose synthase-like D1 | chr2:14036494-14040044 REVERSE LENGTH=3111
145	AT1G45160.1	3	-1	1	20	3069	3088	UAUGAUGAUUGCAAGUUGCG	CUCUAUUUGCAAUCAUCGUA	Cleavage	| Symbols: | Protein kinase superfamily protein | chr1:17084115-17090277 REVERSE LENGTH=3129
145	AT5G56400.1	3	-1	1	20	1284	1303	UAUGAUGAUUGCAAGUUGCG	AGAGAUUUGUGAUCAUCAUA	Cleavage	| Symbols: | FBD, F-box, Skp2-like and Leucine Rich Repeat domains containing protein | chr5:22846069-22847615 REVERSE LENGTH=1368
146	AT2G33100.1	3	-1	1	21	2824	2844	UAUGAUGAUUGCAAGUUGCGC	AUGCCGCUUACAAUCAUCAUA	Cleavage	| Symbols: ATCSLD1, CSLD1 | cellulose synthase-like D1 | chr2:14036494-14040044 REVERSE LENGTH=3111
146	AT1G45160.1	3	-1	1	21	3068	3088	UAUGAUGAUUGCAAGUUGCGC	ACUCUAUUUGCAAUCAUCGUA	Cleavage	| Symbols: | Protein kinase superfamily protein | chr1:17084115-17090277 REVERSE LENGTH=3129
146	AT5G56400.1	3	-1	1	21	1283	1303	UAUGAUGAUUGCAAGUUGCGC	GAGAGAUUUGUGAUCAUCAUA	Cleavage	| Symbols: | FBD, F-box, Skp2-like and Leucine Rich Repeat domains containing protein | chr5:22846069-22847615 REVERSE LENGTH=1368
147	AT5G56400.1	3	-1	1	22	1282	1303	UAUGAUGAUUGCAAGUUGCGCU	GGAGAGAUUUGUGAUCAUCAUA	Cleavage	| Symbols: | FBD, F-box, Skp2-like and Leucine Rich Repeat domains containing protein | chr5:22846069-22847615 REVERSE LENGTH=1368
147	AT2G33100.1	3	-1	1	22	2823	2844	UAUGAUGAUUGCAAGUUGCGCU	CAUGCCGCUUACAAUCAUCAUA	Cleavage	| Symbols: ATCSLD1, CSLD1 | cellulose synthase-like D1 | chr2:14036494-14040044 REVERSE LENGTH=3111
147	AT1G45160.1	3	-1	1	22	3067	3088	UAUGAUGAUUGCAAGUUGCGCU	UACUCUAUUUGCAAUCAUCGUA	Cleavage	| Symbols: | Protein kinase superfamily protein | chr1:17084115-17090277 REVERSE LENGTH=3129
148	AT5G56400.1	3	-1	1	23	1281	1303	UAUGAUGAUUGCAAGUUGCGCUG	AGGAGAGAUUUGUGAUCAUCAUA	Cleavage	| Symbols: | FBD, F-box, Skp2-like and Leucine Rich Repeat domains containing protein | chr5:22846069-22847615 REVERSE LENGTH=1368
148	AT2G33100.1	3	-1	1	23	2822	2844	UAUGAUGAUUGCAAGUUGCGCUG	UCAUGCCGCUUACAAUCAUCAUA	Cleavage	| Symbols: ATCSLD1, CSLD1 | cellulose synthase-like D1 | chr2:14036494-14040044 REVERSE LENGTH=3111
148	AT1G45160.1	3	-1	1	23	3066	3088	UAUGAUGAUUGCAAGUUGCGCUG	GUACUCUAUUUGCAAUCAUCGUA	Cleavage	| Symbols: | Protein kinase superfamily protein | chr1:17084115-17090277 REVERSE LENGTH=3129
149	AT1G55180.1	3	-1	1	22	716	737	UAUGAUUUCUGUUUCAGGGGCU	AGCUUCUGAAACGGAAAUCAGA	Cleavage	| Symbols: PLDEPSILON, PLDALPHA4 | phospholipase D alpha 4 | chr1:20585057-20587629 REVERSE LENGTH=2289
149	AT2G30080.1	3	-1	1	22	549	570	UAUGAUUUCUGUUUCAGGGGCU	AGUUCUUGAAAUAGGGAUUAUA	Cleavage	| Symbols: ZIP6, ATZIP6 | ZIP metal ion transporter family | chr2:12838730-12840112 REVERSE LENGTH=1026
149	AT2G36740.1	3	-1	1	22	591	612	UAUGAUUUCUGUUUCAGGGGCU	AGCUGCUCAAACAGAAAUCAUG	Cleavage	| Symbols: SWC2, ATSWC2 | sequence-specific DNA binding transcription factors;DNA binding;DNA binding | chr2:15407066-15409430 REVERSE LENGTH=1098
149	AT3G12520.2	3	-1	1	22	1134	1155	UAUGAUUUCUGUUUCAGGGGCU	AGGCCUUGUAACAGGAAUCAUC	Cleavage	| Symbols: SULTR4;2 | sulfate transporter 4;2 | chr3:3967976-3971891 REVERSE LENGTH=1986
149	AT3G12520.1	3	-1	1	22	1182	1203	UAUGAUUUCUGUUUCAGGGGCU	AGGCCUUGUAACAGGAAUCAUC	Cleavage	| Symbols: SULTR4;2 | sulfate transporter 4;2 | chr3:3967976-3971891 REVERSE LENGTH=2034
149	AT5G66500.1	3	-1	1	22	339	360	UAUGAUUUCUGUUUCAGGGGCU	AGGCGCUGAAACAGGAACCAUA	Cleavage	| Symbols: | Tetratricopeptide repeat (TPR)-like superfamily protein | chr5:26548076-26549674 REVERSE LENGTH=1599
149	AT3G48900.1	3	-1	1	22	1395	1416	UAUGAUUUCUGUUUCAGGGGCU	GUAUCCGGAAACAGAAGUCAUU	Cleavage	| Symbols: | single-stranded DNA endonuclease family protein | chr3:18132449-18136239 FORWARD LENGTH=1611
149	AT3G48900.2	3	-1	1	22	1587	1608	UAUGAUUUCUGUUUCAGGGGCU	GUAUCCGGAAACAGAAGUCAUU	Cleavage	| Symbols: | single-stranded DNA endonuclease family protein | chr3:18131854-18136239 FORWARD LENGTH=1803
15	AT4G12670.1	3	-1	1	24	1019	1042	UAACAUUUUUUCUAGACUCUGGGG	CUCCGGAGUCUACAAACAAUGUUA	Cleavage	| Symbols: | Homeodomain-like superfamily protein | chr4:7472530-7474519 FORWARD LENGTH=1500
15	AT2G36660.1	3	-1	1	24	662	685	UAACAUUUUUUCUAGACUCUGGGG	UUGCAGAGUUUGGGAAAAUUGUUA	Cleavage	| Symbols: PAB7 | poly(A) binding protein 7 | chr2:15361476-15364398 REVERSE LENGTH=1830
15	AT4G16850.1	3	-1	1	24	239	262	UAACAUUUUUUCUAGACUCUGGGG	GGCAAGAGUCUAGAGAAGAUGCUG	Cleavage	| Symbols: | unknown protein; BEST Arabidopsis thaliana protein match is: unknown protein (TAIR:AT1G31130.1); Has 30201 Blast hits to 17322 proteins in 780 species: Archae - 12; Bacteria - 1396; Metazoa - 17338; Fungi - 3422; Plants - 5037; Viruses - 0; Other Eukaryotes - 2996 (source: NCBI BLink). | chr4:9480699-9481640 FORWARD LENGTH=942
15	AT1G67140.1	3	-1	1	24	1574	1597	UAACAUUUUUUCUAGACUCUGGGG	UAACAGAAUCAAGGAGAAAUGUUA	Cleavage	| Symbols: SWEETIE | HEAT repeat-containing protein | chr1:25101016-25117372 REVERSE LENGTH=6666
15	AT1G67140.2	3	-1	1	24	1574	1597	UAACAUUUUUUCUAGACUCUGGGG	UAACAGAAUCAAGGAGAAAUGUUA	Cleavage	| Symbols: SWEETIE | HEAT repeat-containing protein | chr1:25101016-25117372 REVERSE LENGTH=6669
15	AT1G67140.3	3	-1	1	24	1574	1597	UAACAUUUUUUCUAGACUCUGGGG	UAACAGAAUCAAGGAGAAAUGUUA	Cleavage	| Symbols: SWEETIE | HEAT repeat-containing protein | chr1:25101016-25117372 REVERSE LENGTH=6672
15	AT2G47900.2	3	-1	1	24	218	241	UAACAUUUUUUCUAGACUCUGGGG	CUUGGCCGUCUAGGAAAAAUGUUG	Cleavage	| Symbols: AtTLP3, TLP3 | tubby like protein 3 | chr2:19611196-19612766 REVERSE LENGTH=1221
15	AT2G47900.1	3	-1	1	24	218	241	UAACAUUUUUUCUAGACUCUGGGG	CUUGGCCGUCUAGGAAAAAUGUUG	Cleavage	| Symbols: AtTLP3, TLP3 | tubby like protein 3 | chr2:19611196-19612766 REVERSE LENGTH=1221
15	AT2G47900.3	3	-1	1	24	218	241	UAACAUUUUUUCUAGACUCUGGGG	CUUGGCCGUCUAGGAAAAAUGUUG	Cleavage	| Symbols: TLP3 | tubby like protein 3 | chr2:19611196-19612766 REVERSE LENGTH=1224
15	AT4G36770.1	3	-1	1	24	1283	1306	UAACAUUUUUUCUAGACUCUGGGG	GAAAAGAGAUGAGAAAGAAUGUUA	Cleavage	| Symbols: | UDP-Glycosyltransferase superfamily protein | chr4:17330217-17331590 REVERSE LENGTH=1374
15	AT2G34230.2	3	-1	1	24	1688	1711	UAACAUUUUUUCUAGACUCUGGGG	GAGAAGACACUAGGAAGAAUGUUA	Cleavage	| Symbols: | Protein with domains of unknown function (DUF627 and DUF629) | chr2:14454639-14456651 FORWARD LENGTH=2013
15	AT2G34230.1	3	-1	1	24	1688	1711	UAACAUUUUUUCUAGACUCUGGGG	GAGAAGACACUAGGAAGAAUGUUA	Cleavage	| Symbols: | Protein with domains of unknown function (DUF627 and DUF629) | chr2:14454639-14456969 FORWARD LENGTH=2151
15	AT2G25640.1	3	-1	1	24	916	939	UAACAUUUUUUCUAGACUCUGGGG	GAUGGGAGCCUGGAAAAAUUGUUA	Cleavage	| Symbols: | SPOC domain / Transcription elongation factor S-II protein | chr2:10910836-10913908 FORWARD LENGTH=2238
15	AT2G34220.1	3	-1	1	24	1784	1807	UAACAUUUUUUCUAGACUCUGGGG	GAGAAGACACUAGGAAGAAUGUUA	Cleavage	| Symbols: MEE20 | Protein with domains of unknown function (DUF627 and DUF629) | chr2:14451060-14453575 FORWARD LENGTH=2262
150	AT2G30080.1	3	-1	1	23	548	570	UAUGAUUUCUGUUUCAGGGGCUU	AAGUUCUUGAAAUAGGGAUUAUA	Cleavage	| Symbols: ZIP6, ATZIP6 | ZIP metal ion transporter family | chr2:12838730-12840112 REVERSE LENGTH=1026
150	AT1G55180.1	3	-1	1	23	715	737	UAUGAUUUCUGUUUCAGGGGCUU	GAGCUUCUGAAACGGAAAUCAGA	Cleavage	| Symbols: PLDEPSILON, PLDALPHA4 | phospholipase D alpha 4 | chr1:20585057-20587629 REVERSE LENGTH=2289
150	AT2G36740.1	3	-1	1	23	590	612	UAUGAUUUCUGUUUCAGGGGCUU	AAGCUGCUCAAACAGAAAUCAUG	Cleavage	| Symbols: SWC2, ATSWC2 | sequence-specific DNA binding transcription factors;DNA binding;DNA binding | chr2:15407066-15409430 REVERSE LENGTH=1098
150	AT5G66500.1	3	-1	1	23	338	360	UAUGAUUUCUGUUUCAGGGGCUU	AAGGCGCUGAAACAGGAACCAUA	Cleavage	| Symbols: | Tetratricopeptide repeat (TPR)-like superfamily protein | chr5:26548076-26549674 REVERSE LENGTH=1599
150	AT3G12520.2	3	-1	1	23	1133	1155	UAUGAUUUCUGUUUCAGGGGCUU	CAGGCCUUGUAACAGGAAUCAUC	Cleavage	| Symbols: SULTR4;2 | sulfate transporter 4;2 | chr3:3967976-3971891 REVERSE LENGTH=1986
150	AT3G12520.1	3	-1	1	23	1181	1203	UAUGAUUUCUGUUUCAGGGGCUU	CAGGCCUUGUAACAGGAAUCAUC	Cleavage	| Symbols: SULTR4;2 | sulfate transporter 4;2 | chr3:3967976-3971891 REVERSE LENGTH=2034
151	AT1G61100.2	3	-1	1	23	835	857	UAUGGAAUACUGGAUGGAUGUUC	CAACAUCCGUCCGGUGUUCCAAA	Cleavage	| Symbols: | disease resistance protein (TIR class), putative | chr1:22508831-22512122 REVERSE LENGTH=2424
151	AT1G61100.1	3	-1	1	23	838	860	UAUGGAAUACUGGAUGGAUGUUC	CAACAUCCGUCCGGUGUUCCAAA	Cleavage	| Symbols: | disease resistance protein (TIR class), putative | chr1:22508831-22512122 REVERSE LENGTH=2427
151	AT3G14590.1	3	-1	1	23	1449	1471	UAUGGAAUACUGGAUGGAUGUUC	GAAAAUCGGUUUAGUGUUCCAUA	Cleavage	| Symbols: NTMC2TYPE6.2, NTMC2T6.2 | Calcium-dependent lipid-binding (CaLB domain) family protein | chr3:4904448-4907506 REVERSE LENGTH=2079
151	AT3G14590.3	3	-1	1	23	1491	1513	UAUGGAAUACUGGAUGGAUGUUC	GAAAAUCGGUUUAGUGUUCCAUA	Cleavage	| Symbols: NTMC2T6.2 | Calcium-dependent lipid-binding (CaLB domain) family protein | chr3:4904448-4907881 REVERSE LENGTH=2121
151	AT3G14590.2	3	-1	1	23	1584	1606	UAUGGAAUACUGGAUGGAUGUUC	GAAAAUCGGUUUAGUGUUCCAUA	Cleavage	| Symbols: NTMC2TYPE6.2, NTMC2T6.2 | Calcium-dependent lipid-binding (CaLB domain) family protein | chr3:4904448-4907741 REVERSE LENGTH=2214
151	AT3G16680.1	3	-1	1	23	105	127	UAUGGAAUACUGGAUGGAUGUUC	UGCGGUCUAUCCAAUAUUUCAUA	Translation	| Symbols: | DNA binding;DNA-directed RNA polymerases | chr3:5683697-5684130 FORWARD LENGTH=264
154	AT3G03430.1	3	-1	1	22	155	176	UAUUCAUCGAUGUCGGUAUCGA	UUGAUACCGAUGGCGAUGGAUA	Translation	| Symbols: | Calcium-binding EF-hand family protein | chr3:814481-814732 FORWARD LENGTH=252
154	AT2G38830.1	3	-1	1	22	760	781	UAUUCAUCGAUGUCGGUAUCGA	UUGAAAUUGACGUCGAUGGAUA	Cleavage	| Symbols: | Ubiquitin-conjugating enzyme/RWD-like protein | chr2:16225777-16226772 FORWARD LENGTH=996
154	AT5G67470.1	3	-1	1	22	2557	2578	UAUUCAUCGAUGUCGGUAUCGA	GAAAUGUCGACAUCGAUGGGUU	Cleavage	| Symbols: ATFH6, FH6 | formin homolog 6 | chr5:26926835-26930212 FORWARD LENGTH=2700
154	AT5G10720.1	3	-1	1	22	2581	2602	UAUUCAUCGAUGUCGGUAUCGA	GAUAUAUCGACAUCGGAGAAUG	Cleavage	| Symbols: AHK5, CKI2, HK5 | histidine kinase 5 | chr5:3386835-3390541 FORWARD LENGTH=2769
155	AT2G34670.1	3	-1	1	21	1377	1397	UAUUCCGAAUUGUGUUCUACC	UAUAGAUCUCAGUUCGGAAUA	Cleavage	| Symbols: | Protein of unknown function (DUF630 and DUF632) | chr2:14613239-14615231 REVERSE LENGTH=1686
155	AT2G34670.2	3	-1	1	21	1377	1397	UAUUCCGAAUUGUGUUCUACC	UAUAGAUCUCAGUUCGGAAUA	Cleavage	| Symbols: | Protein of unknown function (DUF630 and DUF632) | chr2:14612741-14615231 REVERSE LENGTH=2085
156	AT2G30900.1	3	-1	1	21	650	670	UAUUCCUGGAUAUGAUUGGCU	ACGCAAUUAUGUCCGGGAAUG	Cleavage	| Symbols: TBL43 | TRICHOME BIREFRINGENCE-LIKE 43 | chr2:13150481-13152417 FORWARD LENGTH=1107
158	AT5G05170.1	3	-1	1	23	99	121	UAUUGCAAGCUGUAGAACGUUCU	AGAUCGUUUUGUGGCUUGUGAUA	Cleavage	| Symbols: CESA3, IXR1, ATCESA3, ATH-B, CEV1 | Cellulose synthase family protein | chr5:1530401-1535090 REVERSE LENGTH=3198
158	AT4G35420.1	3	-1	1	23	600	622	UAUUGCAAGCUGUAGAACGUUCU	UUUAUGUUCUACAGCUUCCGAUG	Cleavage	| Symbols: DRL1 | dihydroflavonol 4-reductase-like1 | chr4:16834091-16835611 REVERSE LENGTH=981
159	AT1G23140.1	3	-1	1	22	298	319	UAUUGGUGAGGUUUUGAAUACU	GAUAUUCAAGAACUCACUAAUG	Translation	| Symbols: | Calcium-dependent lipid-binding (CaLB domain) family protein | chr1:8202362-8203172 REVERSE LENGTH=498
159	AT5G51260.1	3	-1	1	22	541	562	UAUUGGUGAGGUUUUGAAUACU	ACUGUUGAAAAUCUCAUCAAUG	Cleavage	| Symbols: | HAD superfamily, subfamily IIIB acid phosphatase | chr5:20832222-20833466 REVERSE LENGTH=774
159	AT5G10240.2	3	-1	1	22	257	278	UAUUGGUGAGGUUUUGAAUACU	AAAAUUUGAAGUCUCACCAAUU	Cleavage	| Symbols: ASN3 | asparagine synthetase 3 | chr5:3212934-3216418 REVERSE LENGTH=1734
159	AT5G10240.1	3	-1	1	22	257	278	UAUUGGUGAGGUUUUGAAUACU	AAAAUUUGAAGUCUCACCAAUU	Cleavage	| Symbols: ASN3 | asparagine synthetase 3 | chr5:3212934-3216418 REVERSE LENGTH=1737
159	AT5G22460.2	3	-1	1	22	355	376	UAUUGGUGAGGUUUUGAAUACU	GACAUUCAAGAACUCGCCGAUA	Translation	| Symbols: | alpha/beta-Hydrolases superfamily protein | chr5:7443659-7445269 REVERSE LENGTH=1023
159	AT5G22460.1	3	-1	1	22	355	376	UAUUGGUGAGGUUUUGAAUACU	GACAUUCAAGAACUCGCCGAUA	Translation	| Symbols: | alpha/beta-Hydrolases superfamily protein | chr5:7443659-7445269 REVERSE LENGTH=1023
159	AT1G61500.1	3	-1	1	22	1447	1468	UAUUGGUGAGGUUUUGAAUACU	ACCAUUCAAAACGCCACCAAUA	Translation	| Symbols: | S-locus lectin protein kinase family protein | chr1:22689729-22692881 REVERSE LENGTH=2415
159	AT3G05741.1	3	-1	1	22	514	535	UAUUGGUGAGGUUUUGAAUACU	CGCGUUGAAAACUUUGCCAAUA	Cleavage	| Symbols: | Plant invertase/pectin methylesterase inhibitor superfamily protein | chr3:1701553-1702125 REVERSE LENGTH=573
159	AT2G40250.1	3	-1	1	22	61	82	UAUUGGUGAGGUUUUGAAUACU	CAACUUCUAAACCUUACCAAUG	Cleavage	| Symbols: | SGNH hydrolase-type esterase superfamily protein | chr2:16813330-16815251 FORWARD LENGTH=1086
159	AT3G25855.1	3	-1	1	22	217	238	UAUUGGUGAGGUUUUGAAUACU	GAAGUUGAAGAUCUCACCAAUG	Cleavage	| Symbols: | Copper transport protein family | chr3:9459608-9460267 REVERSE LENGTH=339
159	AT4G00770.1	3	-1	1	22	338	359	UAUUGGUGAGGUUUUGAAUACU	CACAUUUUGAACCUCAUCAGUA	Cleavage	| Symbols: | unknown protein; Has 127 Blast hits to 120 proteins in 33 species: Archae - 0; Bacteria - 2; Metazoa - 6; Fungi - 8; Plants - 62; Viruses - 3; Other Eukaryotes - 46 (source: NCBI BLink). | chr4:331195-333050 FORWARD LENGTH=1323
16	AT3G46260.1	3	-1	1	23	23	46	UAACCAAGGUUGAUA-AGAUGACU	UCGCAUUUCUAUCAACUUUGGUUA	Cleavage	| Symbols: | protein kinase-related | chr3:16998163-16999992 REVERSE LENGTH=1305
16	AT2G20815.2	3	-1	1	23	652	674	UAACCAAGGUUGAUAAGAUGACU	GGUAAACUAAUCAACCUUGGUUU	Cleavage	| Symbols: QWRF3 | Family of unknown function (DUF566) | chr2:8959988-8961917 FORWARD LENGTH=1365
16	AT2G20815.1	3	-1	1	23	739	761	UAACCAAGGUUGAUAAGAUGACU	GGUAAACUAAUCAACCUUGGUUU	Cleavage	| Symbols: QWRF3 | Family of unknown function (DUF566) | chr2:8959988-8961917 FORWARD LENGTH=1449
16	AT1G14120.1	3	-1	1	23	634	656	UAACCAAGGUUGAUAAGAUGACU	ACGCUUCUUGUCAACCUUGGUGA	Cleavage	| Symbols: | 2-oxoglutarate (2OG) and Fe(II)-dependent oxygenase superfamily protein | chr1:4833648-4834833 REVERSE LENGTH=939
16	AT4G37550.2	3	-1	1	23	1093	1115	UAACCAAGGUUGAUAAGAUGACU	GACUAUCUUUUCAAAUUUGGUUA	Cleavage	| Symbols: | Acetamidase/Formamidase family protein | chr4:17643684-17645249 FORWARD LENGTH=1149
16	AT4G37550.3	3	-1	1	23	1033	1055	UAACCAAGGUUGAUAAGAUGACU	GACUAUCUUUUCAAAUUUGGUUA	Cleavage	| Symbols: | Acetamidase/Formamidase family protein | chr4:17643684-17645729 FORWARD LENGTH=1299
16	AT4G37550.1	3	-1	1	23	1093	1115	UAACCAAGGUUGAUAAGAUGACU	GACUAUCUUUUCAAAUUUGGUUA	Cleavage	| Symbols: | Acetamidase/Formamidase family protein | chr4:17643684-17645729 FORWARD LENGTH=1359
16	AT3G48470.1	3	-1	1	23	2793	2815	UAACCAAGGUUGAUAAGAUGACU	UUACAUAGUGUCAACCUUGGUUG	Cleavage	| Symbols: EMB2423 | embryo defective 2423 | chr3:17951689-17956754 FORWARD LENGTH=3084
16	AT3G10070.1	3	-1	1	23	822	843	UAACCAAGGUUGAUAAGAUGACU	AGCUAUCA-AUCAACCUUGGUUA	Cleavage	| Symbols: TAF12, TAFII58 | TBP-associated factor 12 | chr3:3104195-3106798 REVERSE LENGTH=1620
161	AT4G00480.1	3	-1	1	23	165	187	UAUUUCAAUUGUGAUAUCCGACU	AGAAGGAUGUUACAAUGGAGAUA	Cleavage	| Symbols: ATMYC1, myc1 | basic helix-loop-helix (bHLH) DNA-binding superfamily protein | chr4:217106-219684 REVERSE LENGTH=1581
161	AT4G00480.2	3	-1	1	23	165	187	UAUUUCAAUUGUGAUAUCCGACU	AGAAGGAUGUUACAAUGGAGAUA	Cleavage	| Symbols: ATMYC1, myc1 | basic helix-loop-helix (bHLH) DNA-binding superfamily protein | chr4:216866-219684 REVERSE LENGTH=1743
161	AT2G37810.1	3	-1	1	23	650	672	UAUUUCAAUUGUGAUAUCCGACU	UCAAGGAUGUUACAGUUGAAGUU	Cleavage	| Symbols: | Cysteine/Histidine-rich C1 domain family protein | chr2:15845350-15846051 REVERSE LENGTH=702
161	AT3G53350.2	3	-1	1	23	664	686	UAUUUCAAUUGUGAUAUCCGACU	CAAGAGAUAACACAAUUGAAAUC	Cleavage	| Symbols: RIP4 | ROP interactive partner 4 | chr3:19780190-19781555 REVERSE LENGTH=1185
161	AT3G53350.3	3	-1	1	23	664	686	UAUUUCAAUUGUGAUAUCCGACU	CAAGAGAUAACACAAUUGAAAUC	Cleavage	| Symbols: RIP4 | ROP interactive partner 4 | chr3:19780190-19781555 REVERSE LENGTH=1185
161	AT3G53350.1	3	-1	1	23	670	692	UAUUUCAAUUGUGAUAUCCGACU	CAAGAGAUAACACAAUUGAAAUC	Cleavage	| Symbols: RIP4 | ROP interactive partner 4 | chr3:19780190-19781555 REVERSE LENGTH=1191
161	AT1G70820.1	3	-1	1	23	1328	1350	UAUUUCAAUUGUGAUAUCCGACU	UGGUGAAGAUCAUAAUUGAAAUG	Cleavage	| Symbols: | phosphoglucomutase, putative / glucose phosphomutase, putative | chr1:26705594-26708034 FORWARD LENGTH=1848
162	AT1G75730.2	3	-1	1	22	816	837	UAUUUGAGUUUCUGAGUGAUCG	UGUUCAUUCAGGAGCUCAAGUU	Cleavage	| Symbols: | unknown protein; FUNCTIONS IN: molecular_function unknown; INVOLVED IN: biological_process unknown; EXPRESSED IN: 22 plant structures; EXPRESSED DURING: 12 growth stages. | chr1:28435991-28438983 REVERSE LENGTH=1770
162	AT1G75730.1	3	-1	1	22	816	837	UAUUUGAGUUUCUGAGUGAUCG	UGUUCAUUCAGGAGCUCAAGUU	Cleavage	| Symbols: | unknown protein; Has 327 Blast hits to 272 proteins in 89 species: Archae - 0; Bacteria - 129; Metazoa - 68; Fungi - 14; Plants - 20; Viruses - 0; Other Eukaryotes - 96 (source: NCBI BLink). | chr1:28435991-28438983 REVERSE LENGTH=1770
162	AT1G11320.1	3	-1	1	22	652	673	UAUUUGAGUUUCUGAGUGAUCG	UUAACAUUCAGAAAGUCAAAUA	Cleavage	| Symbols: | unknown protein; FUNCTIONS IN: molecular_function unknown; INVOLVED IN: biological_process unknown; LOCATED IN: mitochondrion, plastid; EXPRESSED IN: 7 plant structures; EXPRESSED DURING: C globular stage, F mature embryo stage, petal differentiation and expansion stage, E expanded cotyledon stage, D bilateral stage; Has 46 Blast hits to 46 proteins in 14 species: Archae - 0; Bacteri…
162	AT5G40170.1	3	-1	1	22	155	176	UAUUUGAGUUUCUGAGUGAUCG	ACCUCACUUGGAAACUCGAUUA	Cleavage	| Symbols: AtRLP54, RLP54 | receptor like protein 54 | chr5:16065179-16067557 REVERSE LENGTH=2379
162	AT1G65790.1	3	-1	1	22	406	427	UAUUUGAGUUUCUGAGUGAUCG	UUCUUGCUCAGAGACUCCAAUA	Cleavage	| Symbols: ARK1, RK1 | receptor kinase 1 | chr1:24468932-24472329 FORWARD LENGTH=2532
162	AT1G64065.1	3	-1	1	22	292	313	UAUUUGAGUUUCUGAGUGAUCG	AUCUCGAUCAGAAACUCGAAUU	Cleavage	| Symbols: | Late embryogenesis abundant (LEA) hydroxyproline-rich glycoprotein family | chr1:23778628-23779272 FORWARD LENGTH=645
162	AT1G13120.1	3	-1	1	22	738	759	UAUUUGAGUUUCUGAGUGAUCG	AGCUCGCGCAGAGGCUCAAAUG	Cleavage	| Symbols: | | chr1:4469334-4472775 REVERSE LENGTH=1836
162	AT3G18290.1	3	-1	1	22	551	572	UAUUUGAGUUUCUGAGUGAUCG	UACUUAUUGAGAAAUUCAAGUA	Cleavage	| Symbols: EMB2454, BTS | zinc finger protein-related | chr3:6274308-6280174 FORWARD LENGTH=3765
163	AT4G29880.1	3	-1	1	23	210	232	UAUUUGCUAGAUUGAGGACGAGA	UCCUUCCCUCAAUUUGGCAAAUA	Cleavage	| Symbols: PIRL7 | plant intracellular ras group-related LRR 7 | chr4:14607078-14608379 REVERSE LENGTH=1122
164	AT1G61080.1	3	-1	1	22	897	918	UCAAAAAAGAUGAGAUCCAGGC	CUCUGCAUCUCAUCUUUUAUGG	Cleavage	| Symbols: | Hydroxyproline-rich glycoprotein family protein | chr1:22493194-22497019 REVERSE LENGTH=2724
164	AT2G31030.1	3	-1	1	22	1098	1119	UCAAAAAAGAUGAGAUCCAGGC	GAGUGAAUCUCAUCUUUUGUGG	Cleavage	| Symbols: ORP1B | OSBP(oxysterol binding protein)-related protein 1B | chr2:13206004-13207815 FORWARD LENGTH=1470
165	AT1G61080.1	3	-1	1	23	896	918	UCAAAAAAGAUGAGAUCCAGGCG	ACUCUGCAUCUCAUCUUUUAUGG	Cleavage	| Symbols: | Hydroxyproline-rich glycoprotein family protein | chr1:22493194-22497019 REVERSE LENGTH=2724
165	AT2G31030.1	3	-1	1	23	1097	1119	UCAAAAAAGAUGAGAUCCAGGCG	AGAGUGAAUCUCAUCUUUUGUGG	Cleavage	| Symbols: ORP1B | OSBP(oxysterol binding protein)-related protein 1B | chr2:13206004-13207815 FORWARD LENGTH=1470
166	AT5G17380.1	3	-1	1	23	1660	1682	UCAAAAGGAUCAAGAAUGGCAUA	AAUGUUAUUAUUGAUCCUUUUGC	Cleavage	| Symbols: | Thiamine pyrophosphate dependent pyruvate decarboxylase family protein | chr5:5724920-5726720 REVERSE LENGTH=1719
166	AT3G60830.1	3	-1	1	23	154	176	UCAAAAGGAUCAAGAAUGGCAUA	GAUGUCACUCUUGAUCCUAUUGA	Cleavage	| Symbols: ATARP7, ARP7 | actin-related protein 7 | chr3:22474298-22476000 FORWARD LENGTH=1092
166	AT4G04920.2	3	-1	1	23	1678	1700	UCAAAAGGAUCAAGAAUGGCAUA	AAGGUUGUAUUUGAUCCUUUUGA	Cleavage	| Symbols: SFR6 | sensitive to freezing 6 | chr4:2497931-2504996 FORWARD LENGTH=3804
166	AT4G04920.1	3	-1	1	23	1678	1700	UCAAAAGGAUCAAGAAUGGCAUA	AAGGUUGUAUUUGAUCCUUUUGA	Cleavage	| Symbols: SFR6 | sensitive to freezing 6 | chr4:2497931-2504996 FORWARD LENGTH=3837
166	AT1G54790.1	3	-1	1	23	574	596	UCAAAAGGAUCAAGAAUGGCAUA	CCUUCCAUUCUUGAAACUUUUGA	Cleavage	| Symbols: | GDSL-like Lipase/Acylhydrolase superfamily protein | chr1:20441124-20443997 REVERSE LENGTH=1149
166	AT1G54790.3	3	-1	1	23	577	599	UCAAAAGGAUCAAGAAUGGCAUA	CCUUCCAUUCUUGAAACUUUUGA	Cleavage	| Symbols: | GDSL-like Lipase/Acylhydrolase superfamily protein | chr1:20441124-20442634 REVERSE LENGTH=1152
166	AT1G54790.2	3	-1	1	23	574	596	UCAAAAGGAUCAAGAAUGGCAUA	CCUUCCAUUCUUGAAACUUUUGA	Cleavage	| Symbols: | GDSL-like Lipase/Acylhydrolase superfamily protein | chr1:20441124-20443997 REVERSE LENGTH=1227
166	AT2G21910.1	3	-1	1	23	466	488	UCAAAAGGAUCAAGAAUGGCAUA	GUCCCCGUUCUUGAUCAUUUUGC	Cleavage	| Symbols: CYP96A5 | cytochrome P450, family 96, subfamily A, polypeptide 5 | chr2:9341498-9343030 FORWARD LENGTH=1533
166	AT5G27880.1	3	-1	1	23	451	473	UCAAAAGGAUCAAGAAUGGCAUA	GGGAUCACUCUUGAUCCUUUUAA	Cleavage	| Symbols: | C2H2 and C2HC zinc fingers superfamily protein | chr5:9885908-9886744 FORWARD LENGTH=837
166	AT3G24503.1	3	-1	1	23	985	1007	UCAAAAGGAUCAAGAAUGGCAUA	UGGACCGUUGGUGAUCCUUUUGA	Cleavage	| Symbols: ALDH2C4, ALDH1A, REF1 | aldehyde dehydrogenase 2C4 | chr3:8919732-8923029 REVERSE LENGTH=1506
167	AT3G04700.1	3	-1	1	23	554	576	UCAAUAAGACUCUAUCACAACCU	GUUCUGUUAUGCAGUCUUAUUGA	Cleavage	| Symbols: | Protein of unknown function (DUF1685) | chr3:1276948-1277607 FORWARD LENGTH=576
168	AT1G01960.1	3	-1	1	21	5126	5146	UCAAUGGGAGCAACUUUGACC	UGCCGGAGUUGUUUCCAUUGA	Cleavage	| Symbols: EDA10 | SEC7-like guanine nucleotide exchange family protein | chr1:330830-337582 REVERSE LENGTH=5253
168	AT1G33010.1	3	-1	1	21	585	605	UCAAUGGGAGCAACUUUGACC	UCAUGAGGUUGCUCCCGUUGA	Cleavage	| Symbols: | F-box and associated interaction domains-containing protein | chr1:11959287-11960591 FORWARD LENGTH=1086
168	AT3G44720.1	3	-1	1	21	189	209	UCAAUGGGAGCAACUUUGACC	UAGUAAAGUUGCUUCUGUUGA	Cleavage	| Symbols: ADT4 | arogenate dehydratase 4 | chr3:16271759-16273033 FORWARD LENGTH=1275
168	AT5G65460.1	3	-1	1	21	2394	2414	UCAAUGGGAGCAACUUUGACC	GAUCAAGGUUUCUCCUGUUGA	Translation	| Symbols: KCA2, KAC2 | kinesin like protein for actin based chloroplast movement 2 | chr5:26161831-26169001 REVERSE LENGTH=3795
168	AT4G26210.2	3	-1	1	21	5	25	UCAAUGGGAGCAACUUUGACC	CAUCAAAGUUGCUACAAUUGA	Cleavage	| Symbols: | Mitochondrial ATP synthase subunit G protein | chr4:13282370-13283118 FORWARD LENGTH=369
168	AT4G26210.1	3	-1	1	21	5	25	UCAAUGGGAGCAACUUUGACC	CAUCAAAGUUGCUACAAUUGA	Cleavage	| Symbols: | Mitochondrial ATP synthase subunit G protein | chr4:13282370-13283118 FORWARD LENGTH=369
169	AT1G01960.1	3	-1	1	22	5125	5146	UCAAUGGGAGCAACUUUGACCA	UUGCCGGAGUUGUUUCCAUUGA	Cleavage	| Symbols: EDA10 | SEC7-like guanine nucleotide exchange family protein | chr1:330830-337582 REVERSE LENGTH=5253
169	AT1G33010.1	3	-1	1	22	584	605	UCAAUGGGAGCAACUUUGACCA	AUCAUGAGGUUGCUCCCGUUGA	Cleavage	| Symbols: | F-box and associated interaction domains-containing protein | chr1:11959287-11960591 FORWARD LENGTH=1086
169	AT3G44720.1	3	-1	1	22	188	209	UCAAUGGGAGCAACUUUGACCA	CUAGUAAAGUUGCUUCUGUUGA	Cleavage	| Symbols: ADT4 | arogenate dehydratase 4 | chr3:16271759-16273033 FORWARD LENGTH=1275
169	AT5G65460.1	3	-1	1	22	2393	2414	UCAAUGGGAGCAACUUUGACCA	CGAUCAAGGUUUCUCCUGUUGA	Translation	| Symbols: KCA2, KAC2 | kinesin like protein for actin based chloroplast movement 2 | chr5:26161831-26169001 REVERSE LENGTH=3795
169	AT4G26210.2	3	-1	1	22	4	25	UCAAUGGGAGCAACUUUGACCA	GCAUCAAAGUUGCUACAAUUGA	Cleavage	| Symbols: | Mitochondrial ATP synthase subunit G protein | chr4:13282370-13283118 FORWARD LENGTH=369
169	AT4G26210.1	3	-1	1	22	4	25	UCAAUGGGAGCAACUUUGACCA	GCAUCAAAGUUGCUACAAUUGA	Cleavage	| Symbols: | Mitochondrial ATP synthase subunit G protein | chr4:13282370-13283118 FORWARD LENGTH=369
17	AT4G18840.1	3	-1	1	22	618	639	UAACGAUGGAUUUCAAGAGCUU	UGUUUCUUGGAAUUCGUUGUUG	Cleavage	| Symbols: | Pentatricopeptide repeat (PPR-like) superfamily protein | chr4:10338719-10340356 REVERSE LENGTH=1638
17	AT3G60680.1	3	-1	1	22	729	750	UAACGAUGGAUUUCAAGAGCUU	AUUGUCUUCAAAUUCAUCGUUG	Cleavage	| Symbols: | Plant protein of unknown function (DUF641) | chr3:22430246-22431745 FORWARD LENGTH=1500
170	AT1G67880.1	3	-1	1	22	413	434	UCAAUUAGAACAAACUGGUCCU	UUACUCAGUUUGUUCUACUUGA	Cleavage	| Symbols: | beta-1,4-N-acetylglucosaminyltransferase family protein | chr1:25454081-25455453 REVERSE LENGTH=1173
170	AT4G19045.1	3	-1	1	22	569	590	UCAAUUAGAACAAACUGGUCCU	CUCAUGAGUUUGUUCUCAUUGA	Cleavage	| Symbols: | Mob1/phocein family protein | chr4:10438213-10439788 REVERSE LENGTH=648
170	AT3G18190.1	3	-1	1	22	1169	1190	UCAAUUAGAACAAACUGGUCCU	CCAACCAGCUUGUUCUAGAUGA	Cleavage	| Symbols: | TCP-1/cpn60 chaperonin family protein | chr3:6232226-6233836 FORWARD LENGTH=1611
171	AT5G45220.1	3	-1	1	22	694	715	UCAGAACUAAAAAUAGAGCUUC	UUGGUUCUCUUUUUUGUUCUGA	Cleavage	| Symbols: | Disease resistance protein (TIR-NBS-LRR class) family | chr5:18298926-18301069 REVERSE LENGTH=1641
171	AT3G25020.1	3	-1	1	22	2645	2666	UCAGAACUAAAAAUAGAGCUUC	UACGAUCUUUUUUUGGUUUUGA	Cleavage	| Symbols: AtRLP42, RLP42 | receptor like protein 42 | chr3:9116868-9119540 REVERSE LENGTH=2673
175	AT5G16715.1	3	-1	1	22	2096	2117	UCAGAAUAGAUGAGAAUAUCGU	UCCAUAUUCUCAUUGAUUCUGU	Cleavage	| Symbols: EMB2247 | ATP binding;valine-tRNA ligases;aminoacyl-tRNA ligases;nucleotide binding;ATP binding;aminoacyl-tRNA ligases | chr5:5485353-5493229 FORWARD LENGTH=2925
175	AT3G16830.1	3	-1	1	22	2780	2801	UCAGAAUAGAUGAGAAUAUCGU	UCAAUAUUCUUGUCUCUUCUGG	Cleavage	| Symbols: TPR2 | TOPLESS-related 2 | chr3:5731709-5737531 FORWARD LENGTH=3396
175	AT2G17790.1	3	-1	1	22	1992	2013	UCAGAAUAGAUGAGAAUAUCGU	UGCCUGUUCUCAUUUGUUCUGG	Cleavage	| Symbols: VPS35A, ZIP3 | VPS35 homolog A | chr2:7733685-7739344 FORWARD LENGTH=2364
175	AT1G55250.1	3	-1	1	22	2583	2604	UCAGAAUAGAUGAGAAUAUCGU	GAAAUGUUAUCAUCUGUUCUGC	Cleavage	| Symbols: HUB2 | histone mono-ubiquitination 2 | chr1:20607214-20612302 FORWARD LENGTH=2703
175	AT1G55250.3	3	-1	1	22	2580	2601	UCAGAAUAGAUGAGAAUAUCGU	GAAAUGUUAUCAUCUGUUCUGC	Cleavage	| Symbols: HUB2 | histone mono-ubiquitination 2 | chr1:20607214-20612302 FORWARD LENGTH=2700
175	AT1G55250.4	3	-1	1	22	1074	1095	UCAGAAUAGAUGAGAAUAUCGU	GAAAUGUUAUCAUCUGUUCUGC	Cleavage	| Symbols: HUB2 | histone mono-ubiquitination 2 | chr1:20610166-20612302 FORWARD LENGTH=1194
175	AT1G55250.2	3	-1	1	22	1032	1053	UCAGAAUAGAUGAGAAUAUCGU	GAAAUGUUAUCAUCUGUUCUGC	Cleavage	| Symbols: | histone mono-ubiquitination 2 | chr1:20610166-20612302 FORWARD LENGTH=1152
176	AT5G16715.1	3	-1	1	23	2095	2117	UCAGAAUAGAUGAGAAUAUCGUC	CUCCAUAUUCUCAUUGAUUCUGU	Cleavage	| Symbols: EMB2247 | ATP binding;valine-tRNA ligases;aminoacyl-tRNA ligases;nucleotide binding;ATP binding;aminoacyl-tRNA ligases | chr5:5485353-5493229 FORWARD LENGTH=2925
176	AT3G16830.1	3	-1	1	23	2779	2801	UCAGAAUAGAUGAGAAUAUCGUC	CUCAAUAUUCUUGUCUCUUCUGG	Cleavage	| Symbols: TPR2 | TOPLESS-related 2 | chr3:5731709-5737531 FORWARD LENGTH=3396
176	AT2G17790.1	3	-1	1	23	1991	2013	UCAGAAUAGAUGAGAAUAUCGUC	AUGCCUGUUCUCAUUUGUUCUGG	Cleavage	| Symbols: VPS35A, ZIP3 | VPS35 homolog A | chr2:7733685-7739344 FORWARD LENGTH=2364
176	AT1G55250.1	3	-1	1	23	2582	2604	UCAGAAUAGAUGAGAAUAUCGUC	UGAAAUGUUAUCAUCUGUUCUGC	Cleavage	| Symbols: HUB2 | histone mono-ubiquitination 2 | chr1:20607214-20612302 FORWARD LENGTH=2703
176	AT1G55250.3	3	-1	1	23	2579	2601	UCAGAAUAGAUGAGAAUAUCGUC	UGAAAUGUUAUCAUCUGUUCUGC	Cleavage	| Symbols: HUB2 | histone mono-ubiquitination 2 | chr1:20607214-20612302 FORWARD LENGTH=2700
176	AT1G55250.4	3	-1	1	23	1073	1095	UCAGAAUAGAUGAGAAUAUCGUC	UGAAAUGUUAUCAUCUGUUCUGC	Cleavage	| Symbols: HUB2 | histone mono-ubiquitination 2 | chr1:20610166-20612302 FORWARD LENGTH=1194
176	AT1G55250.2	3	-1	1	23	1031	1053	UCAGAAUAGAUGAGAAUAUCGUC	UGAAAUGUUAUCAUCUGUUCUGC	Cleavage	| Symbols: | histone mono-ubiquitination 2 | chr1:20610166-20612302 FORWARD LENGTH=1152
177	AT5G21030.1	3	-1	1	23	1909	1931	UCAGGCGACUGUGUACAUACGCC	UGUGUGCGUACACAGUCGCCUAA	Cleavage	| Symbols: | PAZ domain-containing protein / piwi domain-containing protein | chr5:7139892-7144272 REVERSE LENGTH=2553
178	AT5G59280.1	3	-1	1	23	333	355	UCAUAGUCUUAGAGAAGAACGCC	CGUCUUCUUCUUUGAGGCUAUCA	Cleavage	| Symbols: APUM16, PUM16 | pumilio 16 | chr5:23914141-23915139 REVERSE LENGTH=999
178	AT2G46920.1	3	-1	1	23	991	1013	UCAUAGUCUUAGAGAAGAACGCC	GAAGGUCUUCUUUGGGAUUAUGA	Cleavage	| Symbols: POL | Protein phosphatase 2C family protein | chr2:19278106-19280921 REVERSE LENGTH=2571
178	AT2G46920.2	3	-1	1	23	991	1013	UCAUAGUCUUAGAGAAGAACGCC	GAAGGUCUUCUUUGGGAUUAUGA	Cleavage	| Symbols: POL | Protein phosphatase 2C family protein | chr2:19278106-19280921 REVERSE LENGTH=2571
178	AT2G32910.1	3	-1	1	23	1072	1094	UCAUAGUCUUAGAGAAGAACGCC	AAGCUUUUUCUUUAUGAUUAUGA	Cleavage	| Symbols: | DCD (Development and Cell Death) domain protein | chr2:13959685-13961989 FORWARD LENGTH=2076
178	AT1G43630.1	3	-1	1	23	165	187	UCAUAGUCUUAGAGAAGAACGCC	AACAUCCUUCUCUGAGCCUAUGA	Cleavage	| Symbols: | Protein of unknown function (DUF793) | chr1:16436445-16437686 REVERSE LENGTH=1242
178	AT3G18890.1	3	-1	1	23	897	919	UCAUAGUCUUAGAGAAGAACGCC	ACUUUCUUUCUCUAAGAUUGUGG	Cleavage	| Symbols: | NAD(P)-binding Rossmann-fold superfamily protein | chr3:6511169-6514729 FORWARD LENGTH=1926
178	AT3G52950.2	3	-1	1	23	381	403	UCAUAGUCUUAGAGAAGAACGCC	AACUUUGGUCUCUAAGGUUAUGA	Cleavage	| Symbols: | CBS / octicosapeptide/Phox/Bemp1 (PB1) domains-containing protein | chr3:19634866-19636536 FORWARD LENGTH=1671
178	AT3G52950.1	3	-1	1	23	381	403	UCAUAGUCUUAGAGAAGAACGCC	AACUUUGGUCUCUAAGGUUAUGA	Cleavage	| Symbols: | CBS / octicosapeptide/Phox/Bemp1 (PB1) domains-containing protein | chr3:19634866-19636536 FORWARD LENGTH=1671
179	AT1G35220.1	3	-1	1	22	1126	1147	UCAUUGGAUGCGAUAUAAUCGA	AAUAUAACAUCGUAUCUAAUGA	Cleavage	| Symbols: | unknown protein; FUNCTIONS IN: molecular_function unknown; INVOLVED IN: biological_process unknown; LOCATED IN: cellular_component unknown; EXPRESSED IN: 22 plant structures; EXPRESSED DURING: 13 growth stages; Has 313 Blast hits to 185 proteins in 75 species: Archae - 0; Bacteria - 0; Metazoa - 200; Fungi - 0; Plants - 67; Viruses - 0; Other Eukaryotes - 46 (source: NCBI BLink). | c…
18	AT2G23680.2	3	-1	1	22	192	214	UAAGAAGGAUUGUA-CACCUUUC	CCCGGGUGCUACAAUUCUUCUUA	Cleavage	| Symbols: | Cold acclimation protein WCOR413 family | chr2:10066460-10067164 FORWARD LENGTH=444
18	AT2G23680.1	3	-1	1	22	318	340	UAAGAAGGAUUGUA-CACCUUUC	CCCGGGUGCUACAAUUCUUCUUA	Cleavage	| Symbols: | Cold acclimation protein WCOR413 family | chr2:10066242-10067164 FORWARD LENGTH=570
180	AT5G52460.1	3	-1	1	21	347	367	UCAUUGUAGUCUUUUCCGAGA	UUUCGGACAAGAUUAUAGUGG	Cleavage	| Symbols: EDA41 | FBD, F-box and Leucine Rich Repeat domains containing protein | chr5:21292375-21293758 REVERSE LENGTH=1110
180	AT5G24880.1	3	-1	1	21	774	794	UCAUUGUAGUCUUUUCCGAGA	UGUUGGGAAAGAUUGCAAUGC	Cleavage	| Symbols: | BEST Arabidopsis thaliana protein match is: calmodulin-binding protein-related (TAIR:AT5G10660.1); Has 1807 Blast hits to 1807 proteins in 277 species: Archae - 0; Bacteria - 0; Metazoa - 736; Fungi - 347; Plants - 385; Viruses - 0; Other Eukaryotes - 339 (source: NCBI BLink). | chr5:8552743-8554074 FORWARD LENGTH=1332
180	AT1G05500.1	3	-1	1	21	1527	1547	UCAUUGUAGUCUUUUCCGAGA	CUUUGGAAAGGACUACAUUGG	Cleavage	| Symbols: SYTE, ATSYTE, NTMC2TYPE2.1, NTMC2T2.1, SYT5 | Calcium-dependent lipid-binding (CaLB domain) family protein | chr1:1625098-1628940 FORWARD LENGTH=1683
180	AT3G24660.1	3	-1	1	21	1787	1807	UCAUUGUAGUCUUUUCCGAGA	UGUUGGAAGAGACGACAAUGG	Cleavage	| Symbols: TMKL1 | transmembrane kinase-like 1 | chr3:9003641-9005751 FORWARD LENGTH=2025
180	AT4G18810.1	3	-1	1	21	1700	1721	UCAUUGUAGUCUUU-UCCGAGA	CACCGGAGAAAGACUACAAUGA	Cleavage	| Symbols: | NAD(P)-binding Rossmann-fold superfamily protein | chr4:10322622-10325735 REVERSE LENGTH=1791
180	AT4G18810.2	3	-1	1	21	1700	1721	UCAUUGUAGUCUUU-UCCGAGA	CACCGGAGAAAGACUACAAUGA	Cleavage	| Symbols: | NAD(P)-binding Rossmann-fold superfamily protein | chr4:10322263-10325735 REVERSE LENGTH=1884
180	AT5G61350.1	3	-1	1	21	2447	2467	UCAUUGUAGUCUUUUCCGAGA	CGGAGGAUAAGACUACAAUGA	Cleavage	| Symbols: | Protein kinase superfamily protein | chr5:24667973-24670501 FORWARD LENGTH=2529
180	AT1G15940.1	3	-1	1	21	2226	2246	UCAUUGUAGUCUUUUCCGAGA	AAUCGAAAAAGAUUGUGAUGA	Cleavage	| Symbols: | Tudor/PWWP/MBT superfamily protein | chr1:5473672-5478050 FORWARD LENGTH=2973
181	AT5G52460.1	3	-1	1	24	344	367	UCAUUGUAGUCUUUUCCGAGAACU	CUCUUUCGGACAAGAUUAUAGUGG	Cleavage	| Symbols: EDA41 | FBD, F-box and Leucine Rich Repeat domains containing protein | chr5:21292375-21293758 REVERSE LENGTH=1110
181	AT5G24880.1	3	-1	1	24	771	794	UCAUUGUAGUCUUUUCCGAGAACU	UCCUGUUGGGAAAGAUUGCAAUGC	Cleavage	| Symbols: | BEST Arabidopsis thaliana protein match is: calmodulin-binding protein-related (TAIR:AT5G10660.1); Has 1807 Blast hits to 1807 proteins in 277 species: Archae - 0; Bacteria - 0; Metazoa - 736; Fungi - 347; Plants - 385; Viruses - 0; Other Eukaryotes - 339 (source: NCBI BLink). | chr5:8552743-8554074 FORWARD LENGTH=1332
181	AT1G05500.1	3	-1	1	24	1524	1547	UCAUUGUAGUCUUUUCCGAGAACU	CACCUUUGGAAAGGACUACAUUGG	Cleavage	| Symbols: SYTE, ATSYTE, NTMC2TYPE2.1, NTMC2T2.1, SYT5 | Calcium-dependent lipid-binding (CaLB domain) family protein | chr1:1625098-1628940 FORWARD LENGTH=1683
181	AT3G24660.1	3	-1	1	24	1784	1807	UCAUUGUAGUCUUUUCCGAGAACU	CGGUGUUGGAAGAGACGACAAUGG	Cleavage	| Symbols: TMKL1 | transmembrane kinase-like 1 | chr3:9003641-9005751 FORWARD LENGTH=2025
182	AT5G18290.1	3	-1	1	22	131	152	UCCAAUGAUGAGAUCACAAGCU	CUCUUGUGAUCUCAACGUUGGU	Cleavage	| Symbols: SIP1;2, SIP1B | Aquaporin-like superfamily protein | chr5:6055198-6056407 REVERSE LENGTH=732
182	AT5G18290.2	3	-1	1	22	131	152	UCCAAUGAUGAGAUCACAAGCU	CUCUUGUGAUCUCAACGUUGGU	Cleavage	| Symbols: SIP1;2 | Aquaporin-like superfamily protein | chr5:6055198-6056407 REVERSE LENGTH=732
182	AT5G49050.1	3	-1	1	22	371	392	UCCAAUGAUGAGAUCACAAGCU	CCGUUGAGAUCUCGUCUUUGGA	Cleavage	| Symbols: | FUNCTIONS IN: molecular_function unknown; INVOLVED IN: response to stress; LOCATED IN: cellular_component unknown; CONTAINS InterPro DOMAIN/s: UspA (InterPro:IPR006016), Rossmann-like alpha/beta/alpha sandwich fold (InterPro:IPR014729); BEST Arabidopsis thaliana protein match is: Adenine nucleotide alpha hydrolases-like superfamily protein (TAIR:AT2G47710.1); Has 1807 Blast hits to 1…
182	AT3G01610.1	3	-1	1	22	1131	1152	UCCAAUGAUGAGAUCACAAGCU	UGGUUUUGUUCUUGUCAUUGGA	Cleavage	| Symbols: CDC48C, emb1354 | cell division cycle 48C | chr3:231787-235057 FORWARD LENGTH=2463
183	AT3G18240.2	3	-1	1	22	810	831	UCCAUCGGAAGCAUCGGUUUCG	UGAAACAGAUGCUUCCGAUAGG	Cleavage	| Symbols: | Ribosomal protein S24/S35, mitochondrial | chr3:6255810-6257695 FORWARD LENGTH=1260
183	AT3G18240.1	3	-1	1	22	810	831	UCCAUCGGAAGCAUCGGUUUCG	UGAAACAGAUGCUUCCGAUAGG	Cleavage	| Symbols: | Ribosomal protein S24/S35, mitochondrial | chr3:6255810-6257695 FORWARD LENGTH=1260
183	AT5G10110.1	3	-1	1	22	414	435	UCCAUCGGAAGCAUCGGUUUCG	UCAAACCGAUGUUACUGGUGGA	Cleavage	| Symbols: | unknown protein; BEST Arabidopsis thaliana protein match is: unknown protein (TAIR:AT5G65120.1); Has 30201 Blast hits to 17322 proteins in 780 species: Archae - 12; Bacteria - 1396; Metazoa - 17338; Fungi - 3422; Plants - 5037; Viruses - 0; Other Eukaryotes - 2996 (source: NCBI BLink). | chr5:3166660-3167938 REVERSE LENGTH=966
183	AT1G20970.1	3	-1	1	22	978	999	UCCAUCGGAAGCAUCGGUUUCG	AAAAGUCAAUGCUUCCGAUGGU	Cleavage	| Symbols: | FUNCTIONS IN: molecular_function unknown; INVOLVED IN: biological_process unknown; LOCATED IN: plasma membrane, vacuole; EXPRESSED IN: guard cell, cultured cell; BEST Arabidopsis thaliana protein match is: proton pump interactor 1 (TAIR:AT4G27500.1); Has 30201 Blast hits to 17322 proteins in 780 species: Archae - 12; Bacteria - 1396; Metazoa - 17338; Fungi - 3422; Plants - 5037; Viru…
183	AT3G57540.1	3	-1	1	22	51	72	UCCAUCGGAAGCAUCGGUUUCG	UACGACCGAUGCUUCCGAUCGC	Cleavage	| Symbols: | Remorin family protein | chr3:21301623-21302924 REVERSE LENGTH=891
183	AT2G21500.2	3	-1	1	22	97	118	UCCAUCGGAAGCAUCGGUUUCG	CCUAACUGGAGCUUCCGAUGGG	Cleavage	| Symbols: | RING/U-box superfamily protein | chr2:9207965-9209575 REVERSE LENGTH=1266
183	AT2G21500.1	3	-1	1	22	97	118	UCCAUCGGAAGCAUCGGUUUCG	CCUAACUGGAGCUUCCGAUGGG	Cleavage	| Symbols: | RING/U-box superfamily protein | chr2:9207965-9209575 REVERSE LENGTH=1266
183	AT1G03210.1	3	-1	1	22	594	615	UCCAUCGGAAGCAUCGGUUUCG	GACUGCCGCUGCUUCUGAUGGA	Cleavage	| Symbols: | Phenazine biosynthesis PhzC/PhzF protein | chr1:782948-784240 FORWARD LENGTH=861
183	AT4G08230.1	3	-1	1	22	108	128	UCCAUCGGAAGCAUCGGUUUCG	UGUAACC-AUGUUUUCGAUGGA	Cleavage	| Symbols: | glycine-rich protein | chr4:5188047-5189574 REVERSE LENGTH=342
186	AT4G37610.1	3	-1	1	23	314	336	UCGAAUGAGAGCUUGAGUAGCCU	ACGCUCUUCGAGUUUUCAUUCGA	Cleavage	| Symbols: BT5 | BTB and TAZ domain protein 5 | chr4:17670606-17671992 REVERSE LENGTH=1107
186	AT2G36070.1	3	-1	1	23	1388	1410	UCGAAUGAGAGCUUGAGUAGCCU	CGGGUGUUCAAGCUCUCAUUUAA	Cleavage	| Symbols: ATTIM44-2, TIM44-2 | translocase inner membrane subunit 44-2 | chr2:15145119-15147895 REVERSE LENGTH=1410
186	AT2G20510.1	3	-1	1	23	1397	1419	UCGAAUGAGAGCUUGAGUAGCCU	AUGGUGUUCAAGCUCUCAUUUAA	Cleavage	| Symbols: ATTIM44-1, TIM44-1 | translocase inner membrane subunit 44-1 | chr2:8836018-8838598 REVERSE LENGTH=1419
186	AT4G13340.1	3	-1	1	23	475	497	UCGAAUGAGAGCUUGAGUAGCCU	AACCGGCUUAAGCUUUUAUUCGA	Cleavage	| Symbols: | Leucine-rich repeat (LRR) family protein | chr4:7758610-7760892 FORWARD LENGTH=2283
186	AT4G11960.2	3	-1	1	23	840	862	UCGAAUGAGAGCUUGAGUAGCCU	CUAUGACUCAGGUUCUCGUUUGA	Cleavage	| Symbols: PGRL1B | PGR5-like B | chr4:7175340-7177612 REVERSE LENGTH=891
186	AT4G11960.1	3	-1	1	23	891	913	UCGAAUGAGAGCUUGAGUAGCCU	CUAUGACUCAGGUUCUCGUUUGA	Cleavage	| Symbols: PGRL1B | PGR5-like B | chr4:7175340-7177709 REVERSE LENGTH=942
186	AT5G24520.2	3	-1	1	23	854	876	UCGAAUGAGAGCUUGAGUAGCCU	AUGAUACACAGGCUCUUAUUUGG	Cleavage	| Symbols: TTG1, TTG | Transducin/WD40 repeat-like superfamily protein | chr5:8371708-8372733 REVERSE LENGTH=1026
186	AT5G24520.3	3	-1	1	23	854	876	UCGAAUGAGAGCUUGAGUAGCCU	AUGAUACACAGGCUCUUAUUUGG	Cleavage	| Symbols: TTG1, TTG | Transducin/WD40 repeat-like superfamily protein | chr5:8371708-8372733 REVERSE LENGTH=1026
186	AT5G24520.1	3	-1	1	23	854	876	UCGAAUGAGAGCUUGAGUAGCCU	AUGAUACACAGGCUCUUAUUUGG	Cleavage	| Symbols: TTG1, TTG, URM23, ATTTG1 | Transducin/WD40 repeat-like superfamily protein | chr5:8371708-8372733 REVERSE LENGTH=1026
187	AT2G30470.1	3	-1	1	24	845	868	UCGAAUUCGGAUUUCUUGAGGUCU	AGAUCUCUGGAAAUUUGAAUUUGA	Cleavage	| Symbols: HSI2, VAL1 | high-level expression of sugar-inducible gene 2 | chr2:12980904-12984724 REVERSE LENGTH=2373
187	AT5G18860.1	3	-1	1	24	156	179	UCGAAUUCGGAUUUCUUGAGGUCU	GAAACUCAACAAAUCAGAAUUUGA	Cleavage	| Symbols: | inosine-uridine preferring nucleoside hydrolase family protein | chr5:6291023-6295581 FORWARD LENGTH=2673
187	AT2G40540.1	3	-1	1	24	1494	1517	UCGAAUUCGGAUUUCUUGAGGUCU	CACCAUUAAGAAAUACGAGUUUGA	Translation	| Symbols: KT2, ATKT2, SHY3, KUP2, ATKUP2, TRK2 | potassium transporter 2 | chr2:16931445-16934516 FORWARD LENGTH=2385
187	AT2G40540.2	3	-1	1	24	1494	1517	UCGAAUUCGGAUUUCUUGAGGUCU	CACCAUUAAGAAAUACGAGUUUGA	Translation	| Symbols: KT2, ATKT2, SHY3, KUP2, ATKUP2, TRK2 | potassium transporter 2 | chr2:16931445-16934516 FORWARD LENGTH=2385
188	AT2G38185.3	3	-1	1	22	16	37	UCGACAAAAGUUGGCGAACCCU	CCAGUUCGUCAAUUCUUGUUGA	Cleavage	| Symbols: | RING/U-box superfamily protein | chr2:16000516-16002699 FORWARD LENGTH=1041
188	AT2G38185.1	3	-1	1	22	278	299	UCGACAAAAGUUGGCGAACCCU	CCAGUUCGUCAAUUCUUGUUGA	Cleavage	| Symbols: | RING/U-box superfamily protein | chr2:16000155-16002699 FORWARD LENGTH=1326
188	AT2G38185.2	3	-1	1	22	278	299	UCGACAAAAGUUGGCGAACCCU	CCAGUUCGUCAAUUCUUGUUGA	Cleavage	| Symbols: | RING/U-box superfamily protein | chr2:16000155-16002699 FORWARD LENGTH=1326
188	AT2G38185.4	3	-1	1	22	278	299	UCGACAAAAGUUGGCGAACCCU	CCAGUUCGUCAAUUCUUGUUGA	Cleavage	| Symbols: | RING/U-box superfamily protein | chr2:16000155-16002699 FORWARD LENGTH=1344
188	AT4G15720.1	3	-1	1	22	1583	1604	UCGACAAAAGUUGGCGAACCCU	CAAGUUCAUCGGUUUUUGUCGA	Cleavage	| Symbols: | Tetratricopeptide repeat (TPR)-like superfamily protein | chr4:8949569-8951419 FORWARD LENGTH=1851
188	AT1G10490.1	3	-1	1	22	1597	1618	UCGACAAAAGUUGGCGAACCCU	AAUGAUCUUCAACUUUUGUCGG	Cleavage	| Symbols: | Domain of unknown function (DUF1726) ;Putative ATPase (DUF699) | chr1:3453589-3459925 FORWARD LENGTH=3087
189	AT5G04040.1	3	-1	1	23	74	96	UCGACGGAACAAGCCUCUGAAGA	CUUUCAGAGUCUUGUUCUGUAGA	Cleavage	| Symbols: SDP1 | Patatin-like phospholipase family protein | chr5:1090346-1093003 FORWARD LENGTH=2478
189	AT3G04080.1	3	-1	1	23	1105	1127	UCGACGGAACAAGCCUCUGAAGA	GCCGCAGAGGCUGGUUUUGUUGA	Translation	| Symbols: ATAPY1, APY1 | apyrase 1 | chr3:1068068-1070917 REVERSE LENGTH=1416
19	AT1G51220.1	3	-1	1	22	943	964	UAAGACUAUGAAUCCCGCAGAA	CCUUGUGGGAUUGAUAGUUUUG	Translation	| Symbols: WIP5 | WIP domain protein 5 | chr1:18989925-18992034 REVERSE LENGTH=1014
19	AT3G16610.1	3	-1	1	22	1450	1471	UAAGACUAUGAAUCCCGCAGAA	GGAUUCGGAAUUCAUGGUCUUG	Cleavage	| Symbols: | pentatricopeptide (PPR) repeat-containing protein | chr3:5656371-5658335 REVERSE LENGTH=1965
190	AT3G54790.1	3	-1	1	23	23	45	UCGAGAUAUGCUGUACAGAAAUC	GUCUUCUUAACAGUAUAUCUCGG	Cleavage	| Symbols: | ARM repeat superfamily protein | chr3:20281830-20284363 REVERSE LENGTH=2283
191	AT5G13830.1	3	-1	1	22	555	576	UCGAGCGAGAUCUCUAGCAUCU	GGAUGCUCAAGAUUUUGCUCGA	Cleavage	| Symbols: | FtsJ-like methyltransferase family protein | chr5:4467363-4468487 FORWARD LENGTH=675
191	AT5G06900.1	3	-1	1	22	812	833	UCGAGCGAGAUCUCUAGCAUCU	ACAUGCUAGACGUUUUGCUCGA	Cleavage	| Symbols: CYP93D1 | cytochrome P450, family 93, subfamily D, polypeptide 1 | chr5:2136160-2137925 REVERSE LENGTH=1524
191	AT3G49800.1	3	-1	1	22	513	534	UCGAGCGAGAUCUCUAGCAUCU	GUUUGCUAGAGAUCUUGCUCUG	Cleavage	| Symbols: | BSD domain-containing protein | chr3:18471957-18473676 REVERSE LENGTH=1287
191	AT2G32180.1	3	-1	1	22	315	336	UCGAGCGAGAUCUCUAGCAUCU	UUUAGCUGGAGAUCUUGUUCGG	Cleavage	| Symbols: PTAC18 | plastid transcriptionally active 18 | chr2:13672362-13672781 REVERSE LENGTH=420
191	AT2G32650.2	3	-1	1	22	315	336	UCGAGCGAGAUCUCUAGCAUCU	UUUAGCUGGAGAUCUUGUUCGG	Cleavage	| Symbols: | RmlC-like cupins superfamily protein | chr2:13851547-13851966 FORWARD LENGTH=420
191	AT2G32650.1	3	-1	1	22	315	336	UCGAGCGAGAUCUCUAGCAUCU	UUUAGCUGGAGAUCUUGUUCGG	Cleavage	| Symbols: | RmlC-like cupins superfamily protein | chr2:13851547-13851966 FORWARD LENGTH=420
191	AT5G03020.1	3	-1	1	22	906	926	UCGAGCGAGAUCUCUAGCAUCU	GUGUGC-AGAGAUUUCGCUUGA	Cleavage	| Symbols: | Galactose oxidase/kelch repeat superfamily protein | chr5:707263-708306 FORWARD LENGTH=1044
191	AT5G48990.1	3	-1	1	22	993	1013	UCGAGCGAGAUCUCUAGCAUCU	GUGUGC-AGAGAUUUCGCUUGA	Cleavage	| Symbols: | Galactose oxidase/kelch repeat superfamily protein | chr5:19862340-19863458 FORWARD LENGTH=1119
192	AT3G24540.1	3	-1	1	22	244	267	UCGAUUUCCCAACUU--GUGGCUG	ACUCCACCUAGGUUGGGAAAUCGA	Cleavage	| Symbols: | Protein kinase superfamily protein | chr3:8952903-8955621 FORWARD LENGTH=1530
192	AT5G38990.1	3	-1	1	22	2527	2548	UCGAUUUCCCAACUUGUGGCUG	ACAGGACACGUUGGGAAAUCGA	Cleavage	| Symbols: | Malectin/receptor-like protein kinase family protein | chr5:15608824-15611466 FORWARD LENGTH=2643
192	AT3G20720.1	3	-1	1	22	173	193	UCGAUUUCCCAACUUGUGGCUG	CUGCCA-AAGUUGGGAAAUUGG	Cleavage	| Symbols: | unknown protein; Has 184 Blast hits to 181 proteins in 66 species: Archae - 0; Bacteria - 2; Metazoa - 137; Fungi - 0; Plants - 40; Viruses - 0; Other Eukaryotes - 5 (source: NCBI BLink). | chr3:7240098-7246754 FORWARD LENGTH=3369
192	AT3G20720.2	3	-1	1	22	173	193	UCGAUUUCCCAACUUGUGGCUG	CUGCCA-AAGUUGGGAAAUUGG	Cleavage	| Symbols: | unknown protein; FUNCTIONS IN: molecular_function unknown; INVOLVED IN: biological_process unknown; EXPRESSED IN: 22 plant structures; EXPRESSED DURING: 13 growth stages. | chr3:7240098-7246754 FORWARD LENGTH=3600
192	AT3G08000.1	3	-1	1	22	382	403	UCGAUUUCCCAACUUGUGGCUG	GUUCCACGUCUUGGGAAAUCGA	Cleavage	| Symbols: | RNA-binding (RRM/RBD/RNP motifs) family protein | chr3:2555034-2555829 REVERSE LENGTH=432
192	AT5G44590.1	3	-1	1	22	488	509	UCGAUUUCCCAACUUGUGGCUG	AGCUUGAAGGUUGGGAAAUCGA	Cleavage	| Symbols: | S-adenosyl-L-methionine-dependent methyltransferases superfamily protein | chr5:17987591-17989227 FORWARD LENGTH=1050
192	AT3G25700.1	3	-1	1	22	926	947	UCGAUUUCCCAACUUGUGGCUG	AUCCUUCAAUUUGGGAAAUCGA	Cleavage	| Symbols: | Eukaryotic aspartyl protease family protein | chr3:9358937-9360295 FORWARD LENGTH=1359
193	AT5G55360.1	3	-1	1	22	1004	1025	UCGCCCAGAAGAAACGGAACUG	UUCUUCUGUUACUUUUGGGUGA	Cleavage	| Symbols: | MBOAT (membrane bound O-acyl transferase) family protein | chr5:22443724-22444752 REVERSE LENGTH=1029
193	AT2G39800.4	3	-1	1	22	569	590	UCGCCCAGAAGAAACGGAACUG	AUCUUCUGAUUCUUCUGAGCGA	Cleavage	| Symbols: P5CS1 | delta1-pyrroline-5-carboxylate synthase 1 | chr2:16598516-16602939 REVERSE LENGTH=2154
193	AT2G39800.1	3	-1	1	22	569	590	UCGCCCAGAAGAAACGGAACUG	AUCUUCUGAUUCUUCUGAGCGA	Cleavage	| Symbols: P5CS1, ATP5CS | delta1-pyrroline-5-carboxylate synthase 1 | chr2:16598516-16602939 REVERSE LENGTH=2154
193	AT2G39800.3	3	-1	1	22	569	590	UCGCCCAGAAGAAACGGAACUG	AUCUUCUGAUUCUUCUGAGCGA	Cleavage	| Symbols: P5CS1 | delta1-pyrroline-5-carboxylate synthase 1 | chr2:16598516-16602939 REVERSE LENGTH=2145
193	AT2G39800.2	3	-1	1	22	260	281	UCGCCCAGAAGAAACGGAACUG	AUCUUCUGAUUCUUCUGAGCGA	Cleavage	| Symbols: P5CS1, ATP5CS | delta1-pyrroline-5-carboxylate synthase 1 | chr2:16598516-16601976 REVERSE LENGTH=1845
193	AT1G67420.2	3	-1	1	22	1013	1034	UCGCCCAGAAGAAACGGAACUG	ACAUUAUCUUUCUUCUGGGCGG	Cleavage	| Symbols: | Zn-dependent exopeptidases superfamily protein | chr1:25255264-25260358 FORWARD LENGTH=2769
193	AT1G67420.1	3	-1	1	22	866	887	UCGCCCAGAAGAAACGGAACUG	ACAUUAUCUUUCUUCUGGGCGG	Cleavage	| Symbols: | Zn-dependent exopeptidases superfamily protein | chr1:25255411-25260358 FORWARD LENGTH=2619
194	AT4G28740.1	3	-1	1	22	623	644	UCGGCAUAGAUCACAAUUCCUG	CUAGGCUUGUGAUCUGUGCUGG	Cleavage	| Symbols: | FUNCTIONS IN: molecular_function unknown; INVOLVED IN: biological_process unknown; LOCATED IN: chloroplast; EXPRESSED IN: 21 plant structures; EXPRESSED DURING: 13 growth stages; CONTAINS InterPro DOMAIN/s: Protein of unknown function DUF3493 (InterPro:IPR021883); BEST Arabidopsis thaliana protein match is: tetratricopeptide repeat (TPR)-containing protein (TAIR:AT1G02910.1); Has 302…
195	AT5G25580.1	3	-1	1	22	80	101	UCGGGGGAGAGCAUCGUUGGCU	ACUUAACGAUUCUUUCCUCCGA	Cleavage	| Symbols: | BEST Arabidopsis thaliana protein match is: DDT domain superfamily (TAIR:AT1G18950.1); Has 178 Blast hits to 178 proteins in 75 species: Archae - 0; Bacteria - 4; Metazoa - 51; Fungi - 33; Plants - 60; Viruses - 1; Other Eukaryotes - 29 (source: NCBI BLink). | chr5:8903550-8906108 FORWARD LENGTH=1218
195	AT3G07330.1	3	-1	1	22	1517	1538	UCGGGGGAGAGCAUCGUUGGCU	CAUUAACGAUGUUCUUCCCAGA	Cleavage	| Symbols: ATCSLC06, CSLC06, ATCSLC6, CSLC6 | Cellulose-synthase-like C6 | chr3:2336121-2338942 REVERSE LENGTH=2049
195	AT3G61840.1	3	-1	1	22	287	308	UCGGGGGAGAGCAUCGUUGGCU	CACCGAGGAUGCUCUUUCCUGA	Cleavage	| Symbols: | Protein of unknown function (DUF688) | chr3:22892546-22893073 FORWARD LENGTH=528
195	AT3G18670.1	3	-1	1	22	1349	1370	UCGGGGGAGAGCAUCGUUGGCU	CCACAAUGAUGUUUUCCUCCGC	Cleavage	| Symbols: | Ankyrin repeat family protein | chr3:6424135-6426471 REVERSE LENGTH=1797
195	AT5G48430.1	3	-1	1	22	192	213	UCGGGGGAGAGCAUCGUUGGCU	AUGCAACGAUGGUCUCCCUCGU	Translation	| Symbols: | Eukaryotic aspartyl protease family protein | chr5:19627892-19629112 REVERSE LENGTH=1221
195	AT1G21630.2	3	-1	1	22	3414	3435	UCGGGGGAGAGCAUCGUUGGCU	CAACAACGAUGCUUUCUCUCUA	Cleavage	| Symbols: | Calcium-binding EF hand family protein | chr1:7581457-7587796 FORWARD LENGTH=3744
195	AT1G21630.1	3	-1	1	22	3327	3348	UCGGGGGAGAGCAUCGUUGGCU	CAACAACGAUGCUUUCUCUCUA	Cleavage	| Symbols: | Calcium-binding EF hand family protein | chr1:7581457-7587796 FORWARD LENGTH=3657
195	AT3G61760.1	3	-1	1	22	1536	1557	UCGGGGGAGAGCAUCGUUGGCU	AUACAACGAUGCUUAUCUCCGA	Cleavage	| Symbols: ADL1B, DL1B | DYNAMIN-like 1B | chr3:22860546-22864092 REVERSE LENGTH=1833
195	AT2G35615.1	3	-1	1	22	150	171	UCGGGGGAGAGCAUCGUUGGCU	CCUCAACGCUGCUUUCCUCCGC	Cleavage	| Symbols: | Eukaryotic aspartyl protease family protein | chr2:14959391-14960734 FORWARD LENGTH=1344
195	AT3G47460.1	3	-1	1	22	3438	3459	UCGGGGGAGAGCAUCGUUGGCU	CAACGCCGAUGUUCUCUUCCGA	Cleavage	| Symbols: ATSMC2 | Structural maintenance of chromosomes (SMC) family protein | chr3:17486765-17493178 FORWARD LENGTH=3516
195	AT1G80930.1	3	-1	1	22	2250	2271	UCGGGGGAGAGCAUCGUUGGCU	GGGCACAGAUGCUCUCCCCUGG	Cleavage	| Symbols: | MIF4G domain-containing protein / MA3 domain-containing protein | chr1:30405774-30409499 REVERSE LENGTH=2703
195	AT2G14110.1	3	-1	1	22	353	374	UCGGGGGAGAGCAUCGUUGGCU	UUACCGCGAUGCUCUUCUUCGA	Cleavage	| Symbols: | Haloacid dehalogenase-like hydrolase (HAD) superfamily protein | chr2:5952005-5953002 FORWARD LENGTH=573
196	AT4G25390.1	3	-1	1	23	1515	1537	UCGUGCUUGGCGUGCUGUCAACU	AAUUAGUAGCACGCCGAGCAUGA	Cleavage	| Symbols: | Protein kinase superfamily protein | chr4:12977491-12979446 FORWARD LENGTH=1956
196	AT5G51770.1	3	-1	1	23	1506	1528	UCGUGCUUGGCGUGCUGUCAACU	AGUCAGUAGCACGCCGAGCAUGA	Cleavage	| Symbols: | Protein kinase superfamily protein | chr5:21031030-21032994 FORWARD LENGTH=1965
196	AT5G55490.1	3	-1	1	23	1430	1452	UCGUGCUUGGCGUGCUGUCAACU	AUGAUACAGAACGCCAAGCAUGG	Cleavage	| Symbols: ATGEX1, GEX1 | gamete expressed protein 1 | chr5:22478822-22481071 REVERSE LENGTH=1782
197	AT4G27030.1	3	-1	1	23	850	872	UCUAAUGCUUCAGUGACUUGACU	AGUAAGGUCUUUGAGGCAUUGGA	Cleavage	| Symbols: FAD4, FADA | fatty acid desaturase A | chr4:13571951-13572922 FORWARD LENGTH=972
197	AT5G58590.1	3	-1	1	23	216	238	UCUAAUGCUUCAGUGACUUGACU	UGUGAAGUUAUUGAAGCAUAAGG	Cleavage	| Symbols: RANBP1 | RAN binding protein 1 | chr5:23680319-23681714 REVERSE LENGTH=660
197	AT1G50410.1	3	-1	1	23	850	872	UCUAAUGCUUCAGUGACUUGACU	AAUCAAGAGGCUGAAGCAUUGGA	Cleavage	| Symbols: | SNF2 domain-containing protein / helicase domain-containing protein / zinc finger protein-related | chr1:18672828-18677365 FORWARD LENGTH=2946
197	AT1G13460.2	3	-1	1	23	475	497	UCUAAUGCUUCAGUGACUUGACU	AAUAAAGUUAUUGAUGCGUUAGA	Cleavage	| Symbols: | Protein phosphatase 2A regulatory B subunit family protein | chr1:4616504-4618180 FORWARD LENGTH=1479
197	AT1G13460.1	3	-1	1	23	475	497	UCUAAUGCUUCAGUGACUUGACU	AAUAAAGUUAUUGAUGCGUUAGA	Cleavage	| Symbols: | Protein phosphatase 2A regulatory B subunit family protein | chr1:4616504-4618180 FORWARD LENGTH=1479
197	AT5G40100.1	3	-1	1	23	516	538	UCUAAUGCUUCAGUGACUUGACU	GCGCAAGACAUUGAAGCAUAAGA	Cleavage	| Symbols: | Disease resistance protein (TIR-NBS-LRR class) family | chr5:16043976-16047355 FORWARD LENGTH=3054
197	AT5G49430.1	3	-1	1	23	3768	3790	UCUAAUGCUUCAGUGACUUGACU	ACGAAAGUCACGGAAGCAUAAGA	Cleavage	| Symbols: | WD40/YVTN repeat-like-containing domain;Bromodomain | chr5:20037338-20045454 REVERSE LENGTH=5034
197	AT1G71920.3	3	-1	1	23	148	170	UCUAAUGCUUCAGUGACUUGACU	CCAGAGGUUUUUGAAGCAUUAGG	Cleavage	| Symbols: HISN6B | HISTIDINE BIOSYNTHESIS 6B | chr1:27067333-27068999 FORWARD LENGTH=1089
197	AT5G10330.3	3	-1	1	23	148	170	UCUAAUGCUUCAGUGACUUGACU	CCAGAGGUUUUUGAAGCAUUAGG	Cleavage	| Symbols: EMB2196, HPA1, HISN6A, ATHPA1 | histidinol phosphate aminotransferase 1 | chr5:3248027-3249693 REVERSE LENGTH=1089
197	AT1G71920.2	3	-1	1	23	313	335	UCUAAUGCUUCAGUGACUUGACU	CCAGAGGUUUUUGAAGCAUUAGG	Cleavage	| Symbols: HISN6B | HISTIDINE BIOSYNTHESIS 6B | chr1:27067168-27068999 FORWARD LENGTH=1254
197	AT5G10330.1	3	-1	1	23	313	335	UCUAAUGCUUCAGUGACUUGACU	CCAGAGGUUUUUGAAGCAUUAGG	Cleavage	| Symbols: EMB2196, HPA1, HISN6A, ATHPA1 | histidinol phosphate aminotransferase 1 | chr5:3248027-3249858 REVERSE LENGTH=1254
197	AT5G10330.2	3	-1	1	23	313	335	UCUAAUGCUUCAGUGACUUGACU	CCAGAGGUUUUUGAAGCAUUAGG	Cleavage	| Symbols: EMB2196, HPA1, HISN6A, ATHPA1 | histidinol phosphate aminotransferase 1 | chr5:3248027-3249858 REVERSE LENGTH=1254
197	AT4G27920.1	3	-1	1	23	256	278	UCUAAUGCUUCAGUGACUUGACU	ACUAAAAGCACUGAGGUAUUAGA	Cleavage	| Symbols: PYL10, RCAR4 | PYR1-like 10 | chr4:13901220-13901939 FORWARD LENGTH=552
198	AT4G30360.1	3	-1	1	22	1210	1231	UCUCGAGCCGUAUAGACAGUGU	UCUUUGACUGUACGGCUUGAGG	Cleavage	| Symbols: ATCNGC17, CNGC17 | cyclic nucleotide-gated channel 17 | chr4:14855060-14857779 REVERSE LENGTH=2163
199	AT1G34000.1	3	-1	1	21	116	136	UCUGAGAGCAUCUGAUUGGCU	UCAUCAUCAGAUGCUCUCAGA	Cleavage	| Symbols: OHP2 | one-helix protein 2 | chr1:12358151-12358902 REVERSE LENGTH=519
199	AT3G02990.1	3	-1	1	21	1381	1401	UCUGAGAGCAUCUGAUUGGCU	CUCACAUCAGAUGCUCUCAGA	Cleavage	| Symbols: ATHSFA1E, HSFA1E | heat shock transcription factor A1E | chr3:673614-675988 FORWARD LENGTH=1407
199	AT3G30460.1	3	-1	1	21	315	335	UCUGAGAGCAUCUGAUUGGCU	UGCUAAUGAGAGGCUCUCAGA	Translation	| Symbols: | RING/U-box superfamily protein | chr3:12104433-12104876 FORWARD LENGTH=444
199	AT1G78280.1	3	-1	1	21	25	45	UCUGAGAGCAUCUGAUUGGCU	CGCCGACCAGAUGCUCUCGGU	Cleavage	| Symbols: | transferases, transferring glycosyl groups | chr1:29452823-29457118 FORWARD LENGTH=2832
199	AT1G28305.1	3	-1	1	21	99	119	UCUGAGAGCAUCUGAUUGGCU	UCCCAAUCAGAAGCACUCAGA	Translation	| Symbols: | Plant self-incompatibility protein S1 family | chr1:9905026-9905439 REVERSE LENGTH=414
199	AT2G29620.1	3	-1	1	21	1312	1332	UCUGAGAGCAUCUGAUUGGCU	GACCAAUCAGAUGCUUCUGGA	Cleavage	| Symbols: | unknown protein; BEST Arabidopsis thaliana protein match is: unknown protein (TAIR:AT1G07330.1); Has 887 Blast hits to 750 proteins in 151 species: Archae - 2; Bacteria - 63; Metazoa - 270; Fungi - 51; Plants - 111; Viruses - 6; Other Eukaryotes - 384 (source: NCBI BLink). | chr2:12663200-12665803 REVERSE LENGTH=2244
199	AT5G04510.2	3	-1	1	21	723	743	UCUGAGAGCAUCUGAUUGGCU	UCUCUAUCAGAUGCUUUCGGG	Cleavage	| Symbols: PDK1, ATPDK1 | 3'-phosphoinositide-dependent protein kinase 1 | chr5:1287235-1289231 FORWARD LENGTH=1227
199	AT5G04510.1	3	-1	1	21	723	743	UCUGAGAGCAUCUGAUUGGCU	UCUCUAUCAGAUGCUUUCGGG	Cleavage	| Symbols: PDK1, ATPDK1 | 3'-phosphoinositide-dependent protein kinase 1 | chr5:1287235-1289681 FORWARD LENGTH=1476
199	AT4G29910.1	3	-1	1	21	164	184	UCUGAGAGCAUCUGAUUGGCU	UUCCAGGCAGACGCUCUCAGA	Translation	| Symbols: ORC5, ATORC5 | origin recognition complex protein 5 | chr4:14628154-14630055 REVERSE LENGTH=1605
2	AT1G31840.2	3	-1	1	22	180	201	UAAAAUUGAACCGUAGUCAGCU	UUCUGUCUACGGUUCAAAUUUG	Cleavage	| Symbols: | Tetratricopeptide repeat (TPR)-like superfamily protein | chr1:11424006-11426528 FORWARD LENGTH=2436
2	AT1G31840.1	3	-1	1	22	180	201	UAAAAUUGAACCGUAGUCAGCU	UUCUGUCUACGGUUCAAAUUUG	Cleavage	| Symbols: | Tetratricopeptide repeat (TPR)-like superfamily protein | chr1:11424006-11426528 FORWARD LENGTH=2523
20	AT3G20260.1	3	-1	1	22	1288	1309	UAAGGAAGAGAAUUGGAGAAAU	CCAUCUCCAAUUCUUUUCCCUU	Cleavage	| Symbols: | Protein of unknown function (DUF1666) | chr3:7064190-7065751 REVERSE LENGTH=1314
20	AT3G05540.1	3	-1	1	22	38	59	UAAGGAAGAGAAUUGGAGAAAU	UUCUCUCUGAUUCCUUUCCUUA	Cleavage	| Symbols: | Methionine sulfoxide reductase (MSS4-like) family protein | chr3:1606487-1608030 REVERSE LENGTH=507
20	AT1G11520.1	3	-1	1	22	10	31	UAAGGAAGAGAAUUGGAGAAAU	AGAUUUCCGAUUUCCUUCCUUA	Cleavage	| Symbols: | pliceosome associated protein-related | chr1:3873029-3873619 FORWARD LENGTH=591
20	AT2G40113.1	3	-1	1	22	143	164	UAAGGAAGAGAAUUGGAGAAAU	UUAUCACCGGUUCUCUUCUUUG	Cleavage	| Symbols: | Pollen Ole e 1 allergen and extensin family protein | chr2:16750254-16750906 FORWARD LENGTH=510
200	AT1G34000.1	3	-1	1	22	115	136	UCUGAGAGCAUCUGAUUGGCUC	UUCAUCAUCAGAUGCUCUCAGA	Cleavage	| Symbols: OHP2 | one-helix protein 2 | chr1:12358151-12358902 REVERSE LENGTH=519
200	AT3G02990.1	3	-1	1	22	1380	1401	UCUGAGAGCAUCUGAUUGGCUC	UCUCACAUCAGAUGCUCUCAGA	Cleavage	| Symbols: ATHSFA1E, HSFA1E | heat shock transcription factor A1E | chr3:673614-675988 FORWARD LENGTH=1407
200	AT3G30460.1	3	-1	1	22	314	335	UCUGAGAGCAUCUGAUUGGCUC	CUGCUAAUGAGAGGCUCUCAGA	Translation	| Symbols: | RING/U-box superfamily protein | chr3:12104433-12104876 FORWARD LENGTH=444
200	AT1G78280.1	3	-1	1	22	24	45	UCUGAGAGCAUCUGAUUGGCUC	UCGCCGACCAGAUGCUCUCGGU	Cleavage	| Symbols: | transferases, transferring glycosyl groups | chr1:29452823-29457118 FORWARD LENGTH=2832
200	AT1G28305.1	3	-1	1	22	98	119	UCUGAGAGCAUCUGAUUGGCUC	AUCCCAAUCAGAAGCACUCAGA	Translation	| Symbols: | Plant self-incompatibility protein S1 family | chr1:9905026-9905439 REVERSE LENGTH=414
200	AT2G29620.1	3	-1	1	22	1311	1332	UCUGAGAGCAUCUGAUUGGCUC	AGACCAAUCAGAUGCUUCUGGA	Cleavage	| Symbols: | unknown protein; BEST Arabidopsis thaliana protein match is: unknown protein (TAIR:AT1G07330.1); Has 887 Blast hits to 750 proteins in 151 species: Archae - 2; Bacteria - 63; Metazoa - 270; Fungi - 51; Plants - 111; Viruses - 6; Other Eukaryotes - 384 (source: NCBI BLink). | chr2:12663200-12665803 REVERSE LENGTH=2244
200	AT5G04510.2	3	-1	1	22	722	743	UCUGAGAGCAUCUGAUUGGCUC	CUCUCUAUCAGAUGCUUUCGGG	Cleavage	| Symbols: PDK1, ATPDK1 | 3'-phosphoinositide-dependent protein kinase 1 | chr5:1287235-1289231 FORWARD LENGTH=1227
200	AT5G04510.1	3	-1	1	22	722	743	UCUGAGAGCAUCUGAUUGGCUC	CUCUCUAUCAGAUGCUUUCGGG	Cleavage	| Symbols: PDK1, ATPDK1 | 3'-phosphoinositide-dependent protein kinase 1 | chr5:1287235-1289681 FORWARD LENGTH=1476
200	AT4G29910.1	3	-1	1	22	163	184	UCUGAGAGCAUCUGAUUGGCUC	UUUCCAGGCAGACGCUCUCAGA	Translation	| Symbols: ORC5, ATORC5 | origin recognition complex protein 5 | chr4:14628154-14630055 REVERSE LENGTH=1605
201	AT1G34000.1	3	-1	1	23	114	136	UCUGAGAGCAUCUGAUUGGCUCU	CUUCAUCAUCAGAUGCUCUCAGA	Cleavage	| Symbols: OHP2 | one-helix protein 2 | chr1:12358151-12358902 REVERSE LENGTH=519
201	AT3G02990.1	3	-1	1	23	1379	1401	UCUGAGAGCAUCUGAUUGGCUCU	UUCUCACAUCAGAUGCUCUCAGA	Cleavage	| Symbols: ATHSFA1E, HSFA1E | heat shock transcription factor A1E | chr3:673614-675988 FORWARD LENGTH=1407
201	AT3G30460.1	3	-1	1	23	313	335	UCUGAGAGCAUCUGAUUGGCUCU	GCUGCUAAUGAGAGGCUCUCAGA	Translation	| Symbols: | RING/U-box superfamily protein | chr3:12104433-12104876 FORWARD LENGTH=444
201	AT1G78280.1	3	-1	1	23	23	45	UCUGAGAGCAUCUGAUUGGCUCU	AUCGCCGACCAGAUGCUCUCGGU	Cleavage	| Symbols: | transferases, transferring glycosyl groups | chr1:29452823-29457118 FORWARD LENGTH=2832
201	AT1G28305.1	3	-1	1	23	97	119	UCUGAGAGCAUCUGAUUGGCUCU	GAUCCCAAUCAGAAGCACUCAGA	Translation	| Symbols: | Plant self-incompatibility protein S1 family | chr1:9905026-9905439 REVERSE LENGTH=414
201	AT2G29620.1	3	-1	1	23	1311	1332	UCUGAGAGCAUCUGAUUGGCUCU	AGA-CCAAUCAGAUGCUUCUGGA	Cleavage	| Symbols: | unknown protein; BEST Arabidopsis thaliana protein match is: unknown protein (TAIR:AT1G07330.1); Has 887 Blast hits to 750 proteins in 151 species: Archae - 2; Bacteria - 63; Metazoa - 270; Fungi - 51; Plants - 111; Viruses - 6; Other Eukaryotes - 384 (source: NCBI BLink). | chr2:12663200-12665803 REVERSE LENGTH=2244
201	AT5G04510.2	3	-1	1	23	721	743	UCUGAGAGCAUCUGAUUGGCUCU	ACUCUCUAUCAGAUGCUUUCGGG	Cleavage	| Symbols: PDK1, ATPDK1 | 3'-phosphoinositide-dependent protein kinase 1 | chr5:1287235-1289231 FORWARD LENGTH=1227
201	AT5G04510.1	3	-1	1	23	721	743	UCUGAGAGCAUCUGAUUGGCUCU	ACUCUCUAUCAGAUGCUUUCGGG	Cleavage	| Symbols: PDK1, ATPDK1 | 3'-phosphoinositide-dependent protein kinase 1 | chr5:1287235-1289681 FORWARD LENGTH=1476
201	AT4G29910.1	3	-1	1	23	162	184	UCUGAGAGCAUCUGAUUGGCUCU	UUUUCCAGGCAGACGCUCUCAGA	Translation	| Symbols: ORC5, ATORC5 | origin recognition complex protein 5 | chr4:14628154-14630055 REVERSE LENGTH=1605
202	AT1G78730.1	3	-1	1	22	1005	1026	UCUGAUUGGCUCUACCCCUCUU	UCCAGGGGAGGAGCCAAUUAGU	Cleavage	| Symbols: | FBD, F-box, Skp2-like and Leucine Rich Repeat domains containing protein | chr1:29607840-29609441 REVERSE LENGTH=1263
203	AT1G78730.1	3	-1	1	23	1004	1026	UCUGAUUGGCUCUACCCCUCUUC	CUCCAGGGGAGGAGCCAAUUAGU	Cleavage	| Symbols: | FBD, F-box, Skp2-like and Leucine Rich Repeat domains containing protein | chr1:29607840-29609441 REVERSE LENGTH=1263
204	AT5G51370.2	3	-1	1	21	1233	1253	UCUGGUCUCCAAGUUUGCGAC	AGAACUAACUUGGAGACCAGA	Cleavage	| Symbols: | RNI-like superfamily protein | chr5:20872783-20874192 FORWARD LENGTH=1341
205	AT2G35620.1	3	-1	1	22	1340	1361	UCUUCGAACAGCUUGGCGAACU	GGCUUGCCAAGUUGUUAGAGGA	Cleavage	| Symbols: FEI2 | Leucine-rich repeat protein kinase family protein | chr2:14961187-14964640 REVERSE LENGTH=1770
205	AT2G35620.2	3	-1	1	22	1340	1361	UCUUCGAACAGCUUGGCGAACU	GGCUUGCCAAGUUGUUAGAGGA	Cleavage	| Symbols: FEI2 | Leucine-rich repeat protein kinase family protein | chr2:14961187-14964640 REVERSE LENGTH=1770
205	AT4G35130.1	3	-1	1	22	759	780	UCUUCGAACAGCUUGGCGAACU	ACAUUGCCACGCUGUUCGAAGU	Cleavage	| Symbols: | Tetratricopeptide repeat (TPR)-like superfamily protein | chr4:16721084-16723498 REVERSE LENGTH=2415
205	AT1G02080.2	3	-1	1	22	2129	2150	UCUUCGAACAGCUUGGCGAACU	UGAUUGCUAAUCUGUUUGAAGA	Cleavage	| Symbols: | transcription regulators | chr1:373694-386682 FORWARD LENGTH=7134
205	AT1G02080.1	3	-1	1	22	2291	2312	UCUUCGAACAGCUUGGCGAACU	UGAUUGCUAAUCUGUUUGAAGA	Cleavage	| Symbols: | transcription regulators | chr1:373335-386682 FORWARD LENGTH=7296
205	AT1G32530.1	3	-1	1	22	1883	1904	UCUUCGAACAGCUUGGCGAACU	ACAUUGCUAAGCUGCUUGAAGA	Cleavage	| Symbols: | RING/U-box superfamily protein | chr1:11759666-11762386 REVERSE LENGTH=2136
205	AT3G58850.1	3	-1	1	22	230	251	UCUUCGAACAGCUUGGCGAACU	GUGUCGACGCGCUGUUCGAAGA	Cleavage	| Symbols: PAR2, HLH2 | phy rapidly regulated 2 | chr3:21759562-21759918 REVERSE LENGTH=357
205	AT3G11820.2	3	-1	1	22	35	56	UCUUCGAACAGCUUGGCGAACU	ACCUCGACAAGUUCUUCGAAGA	Cleavage	| Symbols: SYP121, AT-SYR1, ATSYP121, SYR1, ATSYR1, PEN1 | syntaxin of plants 121 | chr3:3729540-3730775 REVERSE LENGTH=948
205	AT3G11820.1	3	-1	1	22	128	149	UCUUCGAACAGCUUGGCGAACU	ACCUCGACAAGUUCUUCGAAGA	Cleavage	| Symbols: SYP121, AT-SYR1, ATSYP121, SYR1, ATSYR1, PEN1 | syntaxin of plants 121 | chr3:3729540-3730868 REVERSE LENGTH=1041
205	AT1G31420.2	3	-1	1	22	1346	1367	UCUUCGAACAGCUUGGCGAACU	GUCUAGCCAAGUUGUUGGAAGA	Cleavage	| Symbols: FEI1 | Leucine-rich repeat protein kinase family protein | chr1:11250360-11253516 FORWARD LENGTH=1776
205	AT1G31420.1	3	-1	1	22	1349	1370	UCUUCGAACAGCUUGGCGAACU	GUCUAGCCAAGUUGUUGGAAGA	Cleavage	| Symbols: FEI1 | Leucine-rich repeat protein kinase family protein | chr1:11250360-11253516 FORWARD LENGTH=1779
206	AT3G62230.1	3	-1	1	23	330	352	UCUUGGUGACAUCGAAUUCGGAU	GAUCGAAUUCGCUGUCUCCAAGA	Cleavage	| Symbols: | F-box family protein | chr3:23031589-23032974 FORWARD LENGTH=1386
206	AT2G03000.1	3	-1	1	23	116	138	UCUUGGUGACAUCGAAUUCGGAU	CUACGAGUUUGAUGACACCAAGG	Cleavage	| Symbols: | RING/U-box superfamily protein | chr2:875233-877207 FORWARD LENGTH=1608
206	AT1G17980.1	3	-1	1	23	66	88	UCUUGGUGACAUCGAAUUCGGAU	AACGGAGUUUGAUGUGAUCAAGA	Cleavage	| Symbols: PAPS1 | poly(A) polymerase 1 | chr1:6187742-6191418 REVERSE LENGTH=2142
206	AT3G07660.1	3	-1	1	23	1404	1426	UCUUGGUGACAUCGAAUUCGGAU	UCCAGAGUAUGAUGUCACCAAGC	Cleavage	| Symbols: | Kinase-related protein of unknown function (DUF1296) | chr3:2445275-2450372 REVERSE LENGTH=2526
206	AT1G18680.1	3	-1	1	23	420	442	UCUUGGUGACAUCGAAUUCGGAU	CAAGGAGUUAGAUGUUAUCGAGA	Cleavage	| Symbols: | HNH endonuclease domain-containing protein | chr1:6432133-6433434 REVERSE LENGTH=561
206	AT1G48920.1	3	-1	1	23	396	418	UCUUGGUGACAUCGAAUUCGGAU	CGAGGAAGUUGCUGUCACCAAGA	Cleavage	| Symbols: ATNUC-L1, PARL1, NUC-L1 | nucleolin like 1 | chr1:18098186-18101422 FORWARD LENGTH=1674
207	AT2G47360.1	3	-1	1	23	301	323	UGAAACGUGAUCGAAUGCUCCCU	CCAAAGCAUUCGAUUGCCUUUUA	Cleavage	| Symbols: | unknown protein; BEST Arabidopsis thaliana protein match is: unknown protein (TAIR:AT1G02570.1); Has 58 Blast hits to 55 proteins in 6 species: Archae - 0; Bacteria - 0; Metazoa - 0; Fungi - 0; Plants - 58; Viruses - 0; Other Eukaryotes - 0 (source: NCBI BLink). | chr2:19437820-19438731 FORWARD LENGTH=912
208	AT5G56150.2	3	-1	1	22	73	94	UGAACAUAUCGUCUUCCGGGUA	CCUACGGGAGAUGAUAUGUUCC	Cleavage	| Symbols: UBC30 | ubiquitin-conjugating enzyme 30 | chr5:22729756-22730964 FORWARD LENGTH=447
208	AT5G56150.1	3	-1	1	22	73	94	UGAACAUAUCGUCUUCCGGGUA	CCUACGGGAGAUGAUAUGUUCC	Cleavage	| Symbols: UBC30 | ubiquitin-conjugating enzyme 30 | chr5:22729756-22730964 FORWARD LENGTH=447
208	AT3G53460.3	3	-1	1	22	223	244	UGAACAUAUCGUCUUCCGGGUA	GUGGAGGAAGAUGAUAUGUUCG	Cleavage	| Symbols: CP29 | chloroplast RNA-binding protein 29 | chr3:19819738-19821423 REVERSE LENGTH=1029
208	AT3G53460.1	3	-1	1	22	223	244	UGAACAUAUCGUCUUCCGGGUA	GUGGAGGAAGAUGAUAUGUUCG	Cleavage	| Symbols: CP29 | chloroplast RNA-binding protein 29 | chr3:19819738-19821423 REVERSE LENGTH=1029
208	AT3G53460.2	3	-1	1	22	223	244	UGAACAUAUCGUCUUCCGGGUA	GUGGAGGAAGAUGAUAUGUUCG	Cleavage	| Symbols: CP29 | chloroplast RNA-binding protein 29 | chr3:19819738-19821423 REVERSE LENGTH=1029
208	AT3G53460.4	3	-1	1	22	223	244	UGAACAUAUCGUCUUCCGGGUA	GUGGAGGAAGAUGAUAUGUUCG	Cleavage	| Symbols: CP29 | chloroplast RNA-binding protein 29 | chr3:19819738-19821423 REVERSE LENGTH=1092
209	AT1G07390.3	3	-1	1	23	3202	3224	UGAAGAAUAUGAUGAUUGCAAGU	CUAUGCGUUCAUCAUAUUCUACA	Cleavage	| Symbols: AtRLP1, RLP1 | receptor like protein 1 | chr1:2269893-2274654 FORWARD LENGTH=3252
209	AT1G07390.1	3	-1	1	23	3055	3077	UGAAGAAUAUGAUGAUUGCAAGU	CUAUGCGUUCAUCAUAUUCUACA	Cleavage	| Symbols: AtRLP1, RLP1 | receptor like protein 1 | chr1:2269893-2274654 FORWARD LENGTH=3105
209	AT1G07390.2	3	-1	1	23	2692	2714	UGAAGAAUAUGAUGAUUGCAAGU	CUAUGCGUUCAUCAUAUUCUACA	Cleavage	| Symbols: AtRLP1, RLP1 | receptor like protein 1 | chr1:2270633-2274654 FORWARD LENGTH=2742
209	AT1G54520.1	3	-1	1	23	152	174	UGAAGAAUAUGAUGAUUGCAAGU	ACAAGCAAUCAACAUCUUCUUCA	Cleavage	| Symbols: | unknown protein; FUNCTIONS IN: molecular_function unknown; INVOLVED IN: biological_process unknown; LOCATED IN: chloroplast; EXPRESSED IN: 24 plant structures; EXPRESSED DURING: 15 growth stages; CONTAINS InterPro DOMAIN/s: Protein of unknown function DUF1517 (InterPro:IPR010903); Has 276 Blast hits to 275 proteins in 83 species: Archae - 0; Bacteria - 108; Metazoa - 6; Fungi - 0; Pl…
209	AT3G22053.1	3	-1	1	21	1	21	UGAAGAAUAUGAUGAUUGCAA	AUGCACUCAUCAUAUUCUCUA	Cleavage	| Symbols: | FUNCTIONS IN: molecular_function unknown; INVOLVED IN: biological_process unknown; LOCATED IN: cellular_component unknown; BEST Arabidopsis thaliana protein match is: Receptor protein kinase-related (TAIR:AT3G22030.1); Has 46 Blast hits to 46 proteins in 2 species: Archae - 0; Bacteria - 0; Metazoa - 0; Fungi - 0; Plants - 46; Viruses - 0; Other Eukaryotes - 0 (source: NCBI BLink). |…
209	AT1G30570.1	3	-1	1	23	1314	1336	UGAAGAAUAUGAUGAUUGCAAGU	UAUAGCAAUUAUCAUUUUUUUCG	Cleavage	| Symbols: HERK2 | hercules receptor kinase 2 | chr1:10828933-10831482 FORWARD LENGTH=2550
209	AT1G05170.2	3	-1	1	23	955	977	UGAAGAAUAUGAUGAUUGCAAGU	UCAAUCAAUCAGCAUGUUCUUCA	Cleavage	| Symbols: | Galactosyltransferase family protein | chr1:1491460-1493931 REVERSE LENGTH=1224
209	AT1G05170.1	3	-1	1	23	946	968	UGAAGAAUAUGAUGAUUGCAAGU	UCAAUCAAUCAGCAUGUUCUUCA	Cleavage	| Symbols: | Galactosyltransferase family protein | chr1:1491460-1493931 REVERSE LENGTH=1215
209	AT5G11870.2	3	-1	1	23	75	97	UGAAGAAUAUGAUGAUUGCAAGU	UUGGUCAAUCAUCAUGUUCAUCA	Cleavage	| Symbols: | Alkaline phytoceramidase (aPHC) | chr5:3825720-3827363 FORWARD LENGTH=813
209	AT5G11870.1	3	-1	1	23	75	97	UGAAGAAUAUGAUGAUUGCAAGU	UUGGUCAAUCAUCAUGUUCAUCA	Cleavage	| Symbols: | Alkaline phytoceramidase (aPHC) | chr5:3825720-3827241 FORWARD LENGTH=789
209	AT3G21780.1	3	-1	1	23	105	127	UGAAGAAUAUGAUGAUUGCAAGU	CACCGUAAUCAUCAUAUCUUUUA	Cleavage	| Symbols: UGT71B6 | UDP-glucosyl transferase 71B6 | chr3:7675051-7676490 REVERSE LENGTH=1440
209	AT5G60980.2	3	-1	1	23	59	83	UGAAGAAUAUGAUG--AUUGCAAGU	UGGAGCAAUACUAUCAUAUUCUUCA	Cleavage	| Symbols: | Nuclear transport factor 2 (NTF2) family protein with RNA binding (RRM-RBD-RNP motifs) domain | chr5:24543988-24546027 FORWARD LENGTH=1383
209	AT5G60980.1	3	-1	1	23	59	83	UGAAGAAUAUGAUG--AUUGCAAGU	UGGAGCAAUACUAUCAUAUUCUUCA	Cleavage	| Symbols: | Nuclear transport factor 2 (NTF2) family protein with RNA binding (RRM-RBD-RNP motifs) domain | chr5:24543988-24546027 FORWARD LENGTH=1380
21	AT4G30100.1	3	-1	1	23	3898	3920	UAAGGCGGUCCAGAAUUUUGAUG	AGGCAAAAUUUUGGACGGCCUUU	Cleavage	| Symbols: | P-loop containing nucleoside triphosphate hydrolases superfamily protein | chr4:14714191-14719335 FORWARD LENGTH=3936
21	AT5G42470.1	3	-1	1	23	111	133	UAAGGCGGUCCAGAAUUUUGAUG	UCCCAAGAUUCUCGAUCGCUUUA	Translation	| Symbols: | CONTAINS InterPro DOMAIN/s: Brain/reproductive organ-expressed protein (InterPro:IPR010358); Has 35333 Blast hits to 34131 proteins in 2444 species: Archae - 798; Bacteria - 22429; Metazoa - 974; Fungi - 991; Plants - 531; Viruses - 0; Other Eukaryotes - 9610 (source: NCBI BLink). | chr5:16982365-16984738 FORWARD LENGTH=1149
21	AT3G55060.1	3	-1	1	23	390	412	UAAGGCGGUCCAGAAUUUUGAUG	UAGUAAAGUUCUGGACCGUUAUA	Cleavage	| Symbols: | unknown protein; BEST Arabidopsis thaliana protein match is: unknown protein (TAIR:AT2G39300.2); Has 61765 Blast hits to 33720 proteins in 2065 species: Archae - 846; Bacteria - 6964; Metazoa - 31967; Fungi - 5247; Plants - 3104; Viruses - 205; Other Eukaryotes - 13432 (source: NCBI BLink). | chr3:20403189-20406222 REVERSE LENGTH=2691
210	AT3G43920.2	3	-1	1	23	2900	2922	UGAAGGCAGCGCGUAGAUCGAGU	AAUCAAUCUACUUGCUGCCUUCA	Cleavage	| Symbols: DCL3, ATDCL3 | dicer-like 3 | chr3:15753548-15760830 FORWARD LENGTH=4743
210	AT3G43920.3	3	-1	1	23	2870	2892	UGAAGGCAGCGCGUAGAUCGAGU	AAUCAAUCUACUUGCUGCCUUCA	Cleavage	| Symbols: DCL3, ATDCL3 | dicer-like 3 | chr3:15753548-15760830 FORWARD LENGTH=4713
210	AT3G43920.1	3	-1	1	23	2753	2775	UGAAGGCAGCGCGUAGAUCGAGU	AAUCAAUCUACUUGCUGCCUUCA	Cleavage	| Symbols: DCL3, ATDCL3 | dicer-like 3 | chr3:15753548-15760830 FORWARD LENGTH=4596
211	AT1G32740.1	3	-1	1	23	93	115	UGAAGUCUUCGGCUGCUUGUGCC	AUCACAAGCAGCUGGAGAUUUUC	Cleavage	| Symbols: | SBP (S-ribonuclease binding protein) family protein | chr1:11844883-11846082 FORWARD LENGTH=939
211	AT4G05200.1	3	-1	1	23	1143	1165	UGAAGUCUUCGGCUGCUUGUGCC	GACACAAGGAGCUGAAGAAUUCA	Cleavage	| Symbols: CRK25 | cysteine-rich RLK (RECEPTOR-like protein kinase) 25 | chr4:2679793-2682309 REVERSE LENGTH=2028
211	AT1G75717.1	3	-1	1	23	113	135	UGAAGUCUUCGGCUGCUUGUGCC	GGUUUGAGCCGCCGAAGAUUUCG	Cleavage	| Symbols: | unknown protein; FUNCTIONS IN: molecular_function unknown; INVOLVED IN: biological_process unknown; LOCATED IN: cellular_component unknown; Has 30201 Blast hits to 17322 proteins in 780 species: Archae - 12; Bacteria - 1396; Metazoa - 17338; Fungi - 3422; Plants - 5037; Viruses - 0; Other Eukaryotes - 2996 (source: NCBI BLink). | chr1:28433977-28434261 FORWARD LENGTH=285
211	AT5G20450.3	3	-1	1	23	237	259	UGAAGUCUUCGGCUGCUUGUGCC	ACGACAAGCAGCAGAAGACUUGA	Translation	| Symbols: | FUNCTIONS IN: molecular_function unknown; INVOLVED IN: biological_process unknown; LOCATED IN: cellular_component unknown; EXPRESSED IN: 17 plant structures; EXPRESSED DURING: 9 growth stages; CONTAINS InterPro DOMAIN/s: Dilute (InterPro:IPR002710); BEST Arabidopsis thaliana protein match is: myosin, putative (TAIR:AT5G20470.1). | chr5:6910968-6912820 REVERSE LENGTH=939
211	AT5G20450.2	3	-1	1	23	171	193	UGAAGUCUUCGGCUGCUUGUGCC	ACGACAAGCAGCAGAAGACUUGA	Translation	| Symbols: | CONTAINS InterPro DOMAIN/s: Dilute (InterPro:IPR002710); BEST Arabidopsis thaliana protein match is: Myosin family protein with Dil domain (TAIR:AT5G20490.2); Has 1630 Blast hits to 1368 proteins in 340 species: Archae - 22; Bacteria - 344; Metazoa - 403; Fungi - 100; Plants - 359; Viruses - 3; Other Eukaryotes - 399 (source: NCBI BLink). | chr5:6910968-6912639 REVERSE LENGTH=1005
211	AT5G20450.2	3	-1	1	23	303	325	UGAAGUCUUCGGCUGCUUGUGCC	ACAACAAGCAGCAGAAGACUUGA	Translation	| Symbols: | CONTAINS InterPro DOMAIN/s: Dilute (InterPro:IPR002710); BEST Arabidopsis thaliana protein match is: Myosin family protein with Dil domain (TAIR:AT5G20490.2); Has 1630 Blast hits to 1368 proteins in 340 species: Archae - 22; Bacteria - 344; Metazoa - 403; Fungi - 100; Plants - 359; Viruses - 3; Other Eukaryotes - 399 (source: NCBI BLink). | chr5:6910968-6912639 REVERSE LENGTH=1005
211	AT5G20450.1	3	-1	1	23	192	214	UGAAGUCUUCGGCUGCUUGUGCC	ACGACAAGCAGCAGAAGACUUGA	Translation	| Symbols: | CONTAINS InterPro DOMAIN/s: Dilute (InterPro:IPR002710); BEST Arabidopsis thaliana protein match is: Myosin family protein with Dil domain (TAIR:AT5G20490.2); Has 1723 Blast hits to 1458 proteins in 355 species: Archae - 28; Bacteria - 353; Metazoa - 453; Fungi - 121; Plants - 353; Viruses - 3; Other Eukaryotes - 412 (source: NCBI BLink). | chr5:6910968-6913132 REVERSE LENGTH=1026
211	AT5G20450.1	3	-1	1	23	324	346	UGAAGUCUUCGGCUGCUUGUGCC	ACAACAAGCAGCAGAAGACUUGA	Translation	| Symbols: | CONTAINS InterPro DOMAIN/s: Dilute (InterPro:IPR002710); BEST Arabidopsis thaliana protein match is: Myosin family protein with Dil domain (TAIR:AT5G20490.2); Has 1723 Blast hits to 1458 proteins in 355 species: Archae - 28; Bacteria - 353; Metazoa - 453; Fungi - 121; Plants - 353; Viruses - 3; Other Eukaryotes - 412 (source: NCBI BLink). | chr5:6910968-6913132 REVERSE LENGTH=1026
211	AT4G15450.1	3	-1	1	23	165	187	UGAAGUCUUCGGCUGCUUGUGCC	GGAGCUAGCCGCCGGAGACUUCG	Cleavage	| Symbols: | Senescence/dehydration-associated protein-related | chr4:8839437-8841162 FORWARD LENGTH=1146
211	AT1G22880.2	3	-1	1	23	636	658	UGAAGUCUUCGGCUGCUUGUGCC	CAAGCAAGCAGCUGAGAAUUUCA	Cleavage	| Symbols: ATGH9B4, ATCEL5, CEL5 | cellulase 5 | chr1:8096103-8097539 FORWARD LENGTH=1203
211	AT1G22880.1	3	-1	1	23	888	910	UGAAGUCUUCGGCUGCUUGUGCC	CAAGCAAGCAGCUGAGAAUUUCA	Cleavage	| Symbols: ATGH9B4, ATCEL5, CEL5 | cellulase 5 | chr1:8095770-8097539 FORWARD LENGTH=1455
211	AT1G71380.1	3	-1	1	23	888	910	UGAAGUCUUCGGCUGCUUGUGCC	UAAGCAAGCAGCUGAGAAUUUCA	Cleavage	| Symbols: ATGH9B3, ATCEL3, CEL3 | cellulase 3 | chr1:26899989-26901749 REVERSE LENGTH=1455
211	AT5G46410.1	3	-1	1	23	732	754	UGAAGUCUUCGGCUGCUUGUGCC	AUCUGAAGUAGCUGAAGACUUUG	Cleavage	| Symbols: SSP4 | SCP1-like small phosphatase 4 | chr5:18826007-18828156 FORWARD LENGTH=1362
211	AT5G46410.2	3	-1	1	23	741	763	UGAAGUCUUCGGCUGCUUGUGCC	AUCUGAAGUAGCUGAAGACUUUG	Cleavage	| Symbols: SSP4 | SCP1-like small phosphatase 4 | chr5:18826007-18828156 FORWARD LENGTH=1371
211	AT3G43600.1	3	-1	1	23	180	202	UGAAGUCUUCGGCUGCUUGUGCC	CUUACAAAAAGUCGAAGAUUUCA	Cleavage	| Symbols: AAO2, AO3, atAO-2, AOgamma, AtAO3 | aldehyde oxidase 2 | chr3:15512778-15517375 REVERSE LENGTH=3966
211	AT3G57170.1	3	-1	1	23	302	324	UGAAGUCUUCGGCUGCUUGUGCC	UAUCCACGCAGCUGGAGACUUCU	Cleavage	| Symbols: | N-acetylglucosaminyl transferase component family protein / Gpi1 family protein | chr3:21159620-21162259 REVERSE LENGTH=1683
211	AT5G07940.3	3	-1	1	23	4311	4333	UGAAGUCUUCGGCUGCUUGUGCC	CUCCAAAGCUGCUGAAGAUUUCA	Cleavage	| Symbols: | FUNCTIONS IN: molecular_function unknown; INVOLVED IN: biological_process unknown; LOCATED IN: cellular_component unknown; EXPRESSED IN: pollen tube; BEST Arabidopsis thaliana protein match is: dentin sialophosphoprotein-related (TAIR:AT5G07980.1). | chr5:2534720-2540086 FORWARD LENGTH=4581
211	AT5G07940.2	3	-1	1	23	4311	4333	UGAAGUCUUCGGCUGCUUGUGCC	CUCCAAAGCUGCUGAAGAUUUCA	Cleavage	| Symbols: | FUNCTIONS IN: molecular_function unknown; INVOLVED IN: biological_process unknown; LOCATED IN: cellular_component unknown; EXPRESSED IN: pollen tube; BEST Arabidopsis thaliana protein match is: dentin sialophosphoprotein-related (TAIR:AT5G07980.1). | chr5:2534720-2540086 FORWARD LENGTH=4581
211	AT5G07940.1	3	-1	1	23	4311	4333	UGAAGUCUUCGGCUGCUUGUGCC	CUCCAAAGCUGCUGAAGAUUUCA	Cleavage	| Symbols: | BEST Arabidopsis thaliana protein match is: dentin sialophosphoprotein-related (TAIR:AT5G07980.1); Has 1906 Blast hits to 1127 proteins in 203 species: Archae - 2; Bacteria - 210; Metazoa - 401; Fungi - 205; Plants - 136; Viruses - 0; Other Eukaryotes - 952 (source: NCBI BLink). | chr5:2534720-2540086 FORWARD LENGTH=4581
211	AT3G09040.1	3	-1	1	23	2655	2677	UGAAGUCUUCGGCUGCUUGUGCC	UCUUCAAGAAGCUGAUGACUUCA	Cleavage	| Symbols: | Pentatricopeptide repeat (PPR) superfamily protein | chr3:2761195-2764281 REVERSE LENGTH=3087
212	AT5G44150.1	3	-1	1	24	1027	1050	UGAAUCGAGAUCAACUAAAAGACU	AAAGUUUUAGAUGAUUUUGAUUCU	Cleavage	| Symbols: | unknown protein; FUNCTIONS IN: molecular_function unknown; INVOLVED IN: biological_process unknown; LOCATED IN: chloroplast; EXPRESSED IN: 18 plant structures; EXPRESSED DURING: 13 growth stages; Has 35333 Blast hits to 34131 proteins in 2444 species: Archae - 798; Bacteria - 22429; Metazoa - 974; Fungi - 991; Plants - 531; Viruses - 0; Other Eukaryotes - 9610 (source: NCBI BLink). |…
212	AT1G79690.1	3	-1	1	24	1732	1755	UGAAUCGAGAUCAACUAAAAGACU	AGAGGAUUAGUUGAUUUUGAUUCU	Cleavage	| Symbols: atnudt3, NUDT3 | nudix hydrolase homolog 3 | chr1:29985360-29990171 FORWARD LENGTH=2319
212	AT5G46570.1	3	-1	1	24	838	861	UGAAUCGAGAUCAACUAAAAGACU	ACUAAAUUAGUUGAUCUUGCUUCA	Cleavage	| Symbols: BSK2 | BR-signaling kinase 2 | chr5:18894687-18897198 FORWARD LENGTH=1470
213	AT1G77140.1	3	-1	1	22	350	371	UGAAUUUGCUGUAUGCUUUCCU	AGGAAGUUGUACAGCAAGUUCA	Cleavage	| Symbols: VPS45, ATVPS45 | vacuolar protein sorting 45 | chr1:28984163-28987681 FORWARD LENGTH=1710
213	AT5G43530.1	3	-1	1	22	3722	3743	UGAAUUUGCUGUAUGCUUUCCU	AGGAACGGAUGCAGCAAGUUCA	Cleavage	| Symbols: | Helicase protein with RING/U-box domain | chr5:17489327-17494830 FORWARD LENGTH=3834
213	AT5G41250.1	3	-1	1	22	394	415	UGAAUUUGCUGUAUGCUUUCCU	GAGGAAGAAUACAGCAAAUACA	Cleavage	| Symbols: | Exostosin family protein | chr5:16501217-16502902 REVERSE LENGTH=1686
213	AT1G17360.1	3	-1	1	22	526	547	UGAAUUUGCUGUAUGCUUUCCU	AAUGAAGCAUGCAGCAAAUAUA	Cleavage	| Symbols: | BEST Arabidopsis thaliana protein match is: COP1-interacting protein-related (TAIR:AT1G72410.1); Has 9949 Blast hits to 7480 proteins in 576 species: Archae - 12; Bacteria - 1007; Metazoa - 3636; Fungi - 982; Plants - 444; Viruses - 50; Other Eukaryotes - 3818 (source: NCBI BLink). | chr1:5947441-5951399 FORWARD LENGTH=3186
213	AT5G12300.1	3	-1	1	22	768	789	UGAAUUUGCUGUAUGCUUUCCU	CGAAAAGAACACAGCAGAUUCA	Cleavage	| Symbols: | Calcium-dependent lipid-binding (CaLB domain) family protein | chr5:3978508-3979632 REVERSE LENGTH=1125
213	AT4G05110.1	3	-1	1	22	783	804	UGAAUUUGCUGUAUGCUUUCCU	CAUAGACCAUGCAGUAAAUUUA	Cleavage	| Symbols: ATENT6, ENT6 | equilibrative nucleoside transporter 6 | chr4:2626516-2628685 REVERSE LENGTH=1257
213	AT4G29420.1	3	-1	1	22	915	936	UGAAUUUGCUGUAUGCUUUCCU	CAAAAAGCUUGCAGUGGAUUCA	Cleavage	| Symbols: | F-box/RNI-like superfamily protein | chr4:14470715-14472204 REVERSE LENGTH=1341
213	AT3G16550.1	3	-1	1	22	1249	1270	UGAAUUUGCUGUAUGCUUUCCU	AACAAAGGAUACAGUAAUUUCA	Cleavage	| Symbols: DEGP12 | DEGP protease 12 | chr3:5629920-5632417 REVERSE LENGTH=1476
213	AT5G20250.1	3	-1	1	22	2077	2098	UGAAUUUGCUGUAUGCUUUCCU	GUUAAAGGAUGUGGCAAAUUCG	Cleavage	| Symbols: DIN10 | Raffinose synthase family protein | chr5:6834207-6836635 FORWARD LENGTH=2250
213	AT5G20250.3	3	-1	1	22	2077	2098	UGAAUUUGCUGUAUGCUUUCCU	GUUAAAGGAUGUGGCAAAUUCG	Cleavage	| Symbols: DIN10 | Raffinose synthase family protein | chr5:6834207-6836635 FORWARD LENGTH=2250
213	AT5G20250.2	3	-1	1	22	2077	2098	UGAAUUUGCUGUAUGCUUUCCU	GUUAAAGGAUGUGGCAAAUUCG	Cleavage	| Symbols: DIN10 | Raffinose synthase family protein | chr5:6834207-6836635 FORWARD LENGTH=2250
213	AT5G20250.4	3	-1	1	22	2362	2383	UGAAUUUGCUGUAUGCUUUCCU	GUUAAAGGAUGUGGCAAAUUCG	Cleavage	| Symbols: DIN10 | Raffinose synthase family protein | chr5:6833730-6836635 FORWARD LENGTH=2535
214	AT5G11630.2	3	-1	1	22	6	27	UGACAUAGAUCGAUAUCGAGUU	UUCACGAUGUCGAUCUUUGUCA	Cleavage	| Symbols: | unknown protein; FUNCTIONS IN: molecular_function unknown; INVOLVED IN: biological_process unknown; LOCATED IN: chloroplast; EXPRESSED IN: 22 plant structures; EXPRESSED DURING: 13 growth stages; BEST Arabidopsis thaliana protein match is: unknown protein (TAIR:AT4G17310.2); Has 82 Blast hits to 82 proteins in 10 species: Archae - 0; Bacteria - 0; Metazoa - 0; Fungi - 0; Plants - 82;…
214	AT5G11630.1	3	-1	1	22	6	27	UGACAUAGAUCGAUAUCGAGUU	UUCACGAUGUCGAUCUUUGUCA	Cleavage	| Symbols: | unknown protein; FUNCTIONS IN: molecular_function unknown; INVOLVED IN: biological_process unknown; LOCATED IN: chloroplast; EXPRESSED IN: 22 plant structures; EXPRESSED DURING: 13 growth stages; BEST Arabidopsis thaliana protein match is: unknown protein (TAIR:AT4G17310.1); Has 90 Blast hits to 90 proteins in 10 species: Archae - 0; Bacteria - 0; Metazoa - 0; Fungi - 0; Plants - 90;…
214	AT2G46040.1	3	-1	1	22	355	376	UGACAUAGAUCGAUAUCGAGUU	UCUGCGAAAUUGAUCUAUGUUA	Cleavage	| Symbols: | ARID/BRIGHT DNA-binding domain;ELM2 domain protein | chr2:18935684-18937807 REVERSE LENGTH=1689
214	AT3G54180.1	3	-1	1	22	172	193	UGACAUAGAUCGAUAUCGAGUU	UUAUCAACAUCGAUCUAUGUUG	Cleavage	| Symbols: CDC2B, CDKB1;1 | cyclin-dependent kinase B1;1 | chr3:20059882-20061250 FORWARD LENGTH=930
216	AT5G59710.1	3	-1	1	23	369	391	UGACGUUGCUACUGAAUUCUGCU	CCCUGGAUUCAGUAGUAACGCUA	Cleavage	| Symbols: VIP2, AtVIP2 | VIRE2 interacting protein 2 | chr5:24058157-24061736 FORWARD LENGTH=1845
216	AT5G11180.1	3	-1	1	23	984	1006	UGACGUUGCUACUGAAUUCUGCU	UGAGGAAAUCAGUAGUAACGUAA	Cleavage	| Symbols: ATGLR2.6, GLR2.6 | glutamate receptor 2.6 | chr5:3557261-3561575 REVERSE LENGTH=2721
216	AT1G63870.1	3	-1	1	23	2877	2899	UGACGUUGCUACUGAAUUCUGCU	GUUCGAAUUCAGUAGCAAAUUCA	Cleavage	| Symbols: | Disease resistance protein (TIR-NBS-LRR class) family | chr1:23707131-23711901 REVERSE LENGTH=3096
217	AT5G57200.1	3	-1	1	22	371	392	UGACUUGUGUUAUUUCUGAAGU	ACUUCAAAGAUGACACAAGUCC	Cleavage	| Symbols: | ENTH/ANTH/VHS superfamily protein | chr5:23177696-23180601 FORWARD LENGTH=1776
217	AT1G21610.2	3	-1	1	22	746	767	UGACUUGUGUUAUUUCUGAAGU	AGUCUAGGAAUGAUACAAGUCA	Cleavage	| Symbols: | wound-responsive family protein | chr1:7574104-7578643 FORWARD LENGTH=2052
217	AT1G21610.1	3	-1	1	22	746	767	UGACUUGUGUUAUUUCUGAAGU	AGUCUAGGAAUGAUACAAGUCA	Cleavage	| Symbols: | wound-responsive family protein | chr1:7574104-7578643 FORWARD LENGTH=2055
217	AT1G21610.3	3	-1	1	22	746	767	UGACUUGUGUUAUUUCUGAAGU	AGUCUAGGAAUGAUACAAGUCA	Cleavage	| Symbols: | wound-responsive family protein | chr1:7574104-7578643 FORWARD LENGTH=2058
217	AT3G02740.1	3	-1	1	22	1315	1336	UGACUUGUGUUAUUUCUGAAGU	UGCUCAGGAGGAAUACAAGUCA	Cleavage	| Symbols: | Eukaryotic aspartyl protease family protein | chr3:590561-593089 FORWARD LENGTH=1467
217	AT2G32680.1	3	-1	1	22	2587	2608	UGACUUGUGUUAUUUCUGAAGU	GGAUUGGCAAUAGCACAAGUUA	Cleavage	| Symbols: AtRLP23, RLP23 | receptor like protein 23 | chr2:13859942-13862614 REVERSE LENGTH=2673
218	AT1G65780.1	3	-1	1	19	33	51	UGAGAGCAUCUGAUUGGCU	AGUCGAUCUGGUGCUCUCA	Translation	| Symbols: | P-loop containing nucleoside triphosphate hydrolases superfamily protein | chr1:24462958-24466888 REVERSE LENGTH=3198
219	AT1G65780.1	3	-1	1	20	32	51	UGAGAGCAUCUGAUUGGCUC	UAGUCGAUCUGGUGCUCUCA	Translation	| Symbols: | P-loop containing nucleoside triphosphate hydrolases superfamily protein | chr1:24462958-24466888 REVERSE LENGTH=3198
22	AT2G02080.2	3	-1	1	22	965	986	UAAGUAGCUAAGCCUUUGAGCC	UGUUCAGAGGCUUAGCUUCUUC	Cleavage	| Symbols: AtIDD4, IDD4 | indeterminate(ID)-domain 4 | chr2:518328-520619 REVERSE LENGTH=1320
22	AT2G02080.1	3	-1	1	22	1196	1217	UAAGUAGCUAAGCCUUUGAGCC	UGUUCAGAGGCUUAGCUUCUUC	Cleavage	| Symbols: AtIDD4, IDD4 | indeterminate(ID)-domain 4 | chr2:518328-521170 REVERSE LENGTH=1551
22	AT1G06150.1	3	-1	1	22	2525	2546	UAAGUAGCUAAGCCUUUGAGCC	UGUUUAAAGGCUUCGUUACUUG	Cleavage	| Symbols: EMB1444 | basic helix-loop-helix (bHLH) DNA-binding superfamily protein | chr1:1867129-1873194 REVERSE LENGTH=3969
22	AT3G23660.2	3	-1	1	22	1660	1681	UAAGUAGCUAAGCCUUUGAGCC	AUUUCAAAUGCUUAUCUAUUUA	Cleavage	| Symbols: | Sec23/Sec24 protein transport family protein | chr3:8513666-8517729 REVERSE LENGTH=2376
22	AT1G02040.1	3	-1	1	22	54	75	UAAGUAGCUAAGCCUUUGAGCC	AAAGCAAGUGCUUAGCUACUUG	Cleavage	| Symbols: | C2H2-type zinc finger family protein | chr1:358104-359078 REVERSE LENGTH=975
22	AT1G34580.1	3	-1	1	22	374	395	UAAGUAGCUAAGCCUUUGAGCC	UGAUCAAUGGCUUAGCUGCUAA	Cleavage	| Symbols: | Major facilitator superfamily protein | chr1:12660631-12663553 FORWARD LENGTH=1521
220	AT1G65780.1	3	-1	1	21	31	51	UGAGAGCAUCUGAUUGGCUCU	UUAGUCGAUCUGGUGCUCUCA	Translation	| Symbols: | P-loop containing nucleoside triphosphate hydrolases superfamily protein | chr1:24462958-24466888 REVERSE LENGTH=3198
221	AT1G65780.1	3	-1	1	22	30	51	UGAGAGCAUCUGAUUGGCUCUA	UUUAGUCGAUCUGGUGCUCUCA	Translation	| Symbols: | P-loop containing nucleoside triphosphate hydrolases superfamily protein | chr1:24462958-24466888 REVERSE LENGTH=3198
222	AT1G65780.1	3	-1	1	24	28	51	UGAGAGCAUCUGAUUGGCUCUACC	GAUUUAGUCGAUCUGGUGCUCUCA	Translation	| Symbols: | P-loop containing nucleoside triphosphate hydrolases superfamily protein | chr1:24462958-24466888 REVERSE LENGTH=3198
223	AT1G65780.1	3	-1	1	25	27	51	UGAGAGCAUCUGAUUGGCUCUACCC	AGAUUUAGUCGAUCUGGUGCUCUCA	Translation	| Symbols: | P-loop containing nucleoside triphosphate hydrolases superfamily protein | chr1:24462958-24466888 REVERSE LENGTH=3198
224	AT3G07300.1	3	-1	1	22	1045	1066	UGAGAUCCAGGCGAUUAGGCUG	UUCUCUGAUUGCCUGGAUUUUG	Cleavage	| Symbols: | NagB/RpiA/CoA transferase-like superfamily protein | chr3:2324967-2327380 REVERSE LENGTH=1224
224	AT3G07300.2	3	-1	1	22	1045	1066	UGAGAUCCAGGCGAUUAGGCUG	UUCUCUGAUUGCCUGGAUUUUG	Cleavage	| Symbols: | NagB/RpiA/CoA transferase-like superfamily protein | chr3:2324967-2327380 REVERSE LENGTH=1224
224	AT3G07300.3	3	-1	1	22	1051	1072	UGAGAUCCAGGCGAUUAGGCUG	UUCUCUGAUUGCCUGGAUUUUG	Cleavage	| Symbols: | NagB/RpiA/CoA transferase-like superfamily protein | chr3:2324967-2327380 REVERSE LENGTH=1230
224	AT2G24100.1	3	-1	1	22	806	827	UGAGAUCCAGGCGAUUAGGCUG	AUCCCUCAGUGUCUGGAUCUCA	Cleavage	| Symbols: | unknown protein; BEST Arabidopsis thaliana protein match is: unknown protein (TAIR:AT4G30780.1); Has 101 Blast hits to 101 proteins in 16 species: Archae - 0; Bacteria - 0; Metazoa - 0; Fungi - 0; Plants - 95; Viruses - 0; Other Eukaryotes - 6 (source: NCBI BLink). | chr2:10244921-10246715 FORWARD LENGTH=1401
224	AT2G36380.1	3	-1	1	22	4284	4305	UGAGAUCCAGGCGAUUAGGCUG	UGUCCACAUCGCCUGGAUCUUG	Cleavage	| Symbols: PDR6, ATPDR6 | pleiotropic drug resistance 6 | chr2:15257583-15263627 FORWARD LENGTH=4362
225	AT5G64320.1	3	-1	1	22	427	448	UGAGAUGAGAUUCUGUAAAAGC	GUUUUUAAAGAAUCUCUUUUCA	Cleavage	| Symbols: | Pentatricopeptide repeat (PPR) superfamily protein | chr5:25723247-25725439 REVERSE LENGTH=2193
225	AT2G36810.1	3	-1	1	22	2548	2569	UGAGAUGAGAUUCUGUAAAAGC	GGUUUUGCAGAAUCUAGUCUCG	Cleavage	| Symbols: | ARM repeat superfamily protein | chr2:15425739-15439462 REVERSE LENGTH=5151
225	AT3G43270.1	3	-1	1	22	1501	1522	UGAGAUGAGAUUCUGUAAAAGC	AAUUUUACAGUAUCUCAACUCA	Cleavage	| Symbols: | Plant invertase/pectin methylesterase inhibitor superfamily | chr3:15222402-15225124 REVERSE LENGTH=1584
225	AT3G10915.5	3	-1	1	22	130	151	UGAGAUGAGAUUCUGUAAAAGC	UUUUUUCCAGAAUUUCAUUUUG	Cleavage	| Symbols: | Reticulon family protein | chr3:3416101-3417497 REVERSE LENGTH=750
225	AT5G52860.1	3	-1	1	22	1193	1214	UGAGAUGAGAUUCUGUAAAAGC	GUAUUUACAGACUCUCCUCUCA	Translation	| Symbols: | ABC-2 type transporter family protein | chr5:21419776-21421545 REVERSE LENGTH=1770
225	AT4G18375.1	3	-1	1	22	107	128	UGAGAUGAGAUUCUGUAAAAGC	UAGUUUACAGAAUCUUAUGUCC	Cleavage	| Symbols: | RNA-binding KH domain-containing protein | chr4:10152825-10154836 FORWARD LENGTH=1599
225	AT4G18375.2	3	-1	1	22	107	128	UGAGAUGAGAUUCUGUAAAAGC	UAGUUUACAGAAUCUUAUGUCC	Cleavage	| Symbols: | RNA-binding KH domain-containing protein | chr4:10152825-10155125 FORWARD LENGTH=1821
225	AT5G47340.1	3	-1	1	22	89	110	UGAGAUGAGAUUCUGUAAAAGC	UGCUUCACGGAAUCGCAUCUCA	Cleavage	| Symbols: | alpha/beta-Hydrolases superfamily protein | chr5:19209507-19211134 FORWARD LENGTH=954
225	AT1G52040.1	3	-1	1	22	397	418	UGAGAUGAGAUUCUGUAAAAGC	GGGUUUGCUGAUUCUCAUCUCA	Translation	| Symbols: MBP1, ATMBP | myrosinase-binding protein 1 | chr1:19350595-19352578 REVERSE LENGTH=1389
225	AT5G56040.1	3	-1	1	22	1932	1953	UGAGAUGAGAUUCUGUAAAAGC	UGAUCUACAGAACCUCGUCUCA	Translation	| Symbols: | Leucine-rich receptor-like protein kinase family protein | chr5:22695050-22697911 FORWARD LENGTH=2862
225	AT5G56040.2	3	-1	1	22	1932	1953	UGAGAUGAGAUUCUGUAAAAGC	UGAUCUACAGAACCUCGUCUCA	Translation	| Symbols: | Leucine-rich receptor-like protein kinase family protein | chr5:22695050-22698410 FORWARD LENGTH=3273
225	AT4G31530.1	3	-1	1	22	516	537	UGAGAUGAGAUUCUGUAAAAGC	AGGUGUGAAGAAUCUCAUUUCA	Cleavage	| Symbols: | NAD(P)-binding Rossmann-fold superfamily protein | chr4:15282281-15284064 FORWARD LENGTH=975
225	AT4G31530.2	3	-1	1	22	516	537	UGAGAUGAGAUUCUGUAAAAGC	AGGUGUGAAGAAUCUCAUUUCA	Cleavage	| Symbols: | NAD(P)-binding Rossmann-fold superfamily protein | chr4:15282281-15284064 FORWARD LENGTH=1017
226	AT5G64320.1	3	-1	1	23	426	448	UGAGAUGAGAUUCUGUAAAAGCG	CGUUUUUAAAGAAUCUCUUUUCA	Cleavage	| Symbols: | Pentatricopeptide repeat (PPR) superfamily protein | chr5:25723247-25725439 REVERSE LENGTH=2193
226	AT2G36810.1	3	-1	1	23	2547	2569	UGAGAUGAGAUUCUGUAAAAGCG	AGGUUUUGCAGAAUCUAGUCUCG	Cleavage	| Symbols: | ARM repeat superfamily protein | chr2:15425739-15439462 REVERSE LENGTH=5151
226	AT3G10915.5	3	-1	1	23	129	151	UGAGAUGAGAUUCUGUAAAAGCG	CUUUUUUCCAGAAUUUCAUUUUG	Cleavage	| Symbols: | Reticulon family protein | chr3:3416101-3417497 REVERSE LENGTH=750
226	AT3G43270.1	3	-1	1	23	1500	1522	UGAGAUGAGAUUCUGUAAAAGCG	UAAUUUUACAGUAUCUCAACUCA	Cleavage	| Symbols: | Plant invertase/pectin methylesterase inhibitor superfamily | chr3:15222402-15225124 REVERSE LENGTH=1584
226	AT5G52860.1	3	-1	1	23	1192	1214	UGAGAUGAGAUUCUGUAAAAGCG	GGUAUUUACAGACUCUCCUCUCA	Translation	| Symbols: | ABC-2 type transporter family protein | chr5:21419776-21421545 REVERSE LENGTH=1770
226	AT4G18375.1	3	-1	1	23	106	128	UGAGAUGAGAUUCUGUAAAAGCG	GUAGUUUACAGAAUCUUAUGUCC	Cleavage	| Symbols: | RNA-binding KH domain-containing protein | chr4:10152825-10154836 FORWARD LENGTH=1599
226	AT4G18375.2	3	-1	1	23	106	128	UGAGAUGAGAUUCUGUAAAAGCG	GUAGUUUACAGAAUCUUAUGUCC	Cleavage	| Symbols: | RNA-binding KH domain-containing protein | chr4:10152825-10155125 FORWARD LENGTH=1821
226	AT5G47340.1	3	-1	1	23	88	110	UGAGAUGAGAUUCUGUAAAAGCG	AUGCUUCACGGAAUCGCAUCUCA	Cleavage	| Symbols: | alpha/beta-Hydrolases superfamily protein | chr5:19209507-19211134 FORWARD LENGTH=954
226	AT1G52040.1	3	-1	1	23	396	418	UGAGAUGAGAUUCUGUAAAAGCG	UGGGUUUGCUGAUUCUCAUCUCA	Translation	| Symbols: MBP1, ATMBP | myrosinase-binding protein 1 | chr1:19350595-19352578 REVERSE LENGTH=1389
226	AT5G56040.1	3	-1	1	23	1931	1953	UGAGAUGAGAUUCUGUAAAAGCG	CUGAUCUACAGAACCUCGUCUCA	Translation	| Symbols: | Leucine-rich receptor-like protein kinase family protein | chr5:22695050-22697911 FORWARD LENGTH=2862
226	AT5G56040.2	3	-1	1	23	1931	1953	UGAGAUGAGAUUCUGUAAAAGCG	CUGAUCUACAGAACCUCGUCUCA	Translation	| Symbols: | Leucine-rich receptor-like protein kinase family protein | chr5:22695050-22698410 FORWARD LENGTH=3273
228	AT4G13750.1	3	-1	1	23	990	1012	UGAGCGGAUAGCUAUUAGGCGAC	AUUUCUUGAUAGCUAUCUGCACA	Cleavage	| Symbols: NOV | Histidine kinase-, DNA gyrase B-, and HSP90-like ATPase family protein | chr4:7975191-7987558 FORWARD LENGTH=8190
228	AT1G50830.1	3	-1	1	23	707	729	UGAGCGGAUAGCUAUUAGGCGAC	UUUUCCCAAUAGCUGUUCGUUUA	Cleavage	| Symbols: | Aminotransferase-like, plant mobile domain family protein | chr1:18835559-18837865 REVERSE LENGTH=2307
229	AT4G33070.1	3	-1	1	23	1098	1120	UGAGGAGAUUGUUUAUUAAGAUG	CAUUUUGAUGAGCGAUUUCUUCA	Cleavage	| Symbols: | Thiamine pyrophosphate dependent pyruvate decarboxylase family protein | chr4:15952519-15954676 REVERSE LENGTH=1824
229	AT4G28740.1	3	-1	1	23	91	113	UGAGGAGAUUGUUUAUUAAGAUG	CAUAUUAGUAAACAAGCUCUUUA	Cleavage	| Symbols: | FUNCTIONS IN: molecular_function unknown; INVOLVED IN: biological_process unknown; LOCATED IN: chloroplast; EXPRESSED IN: 21 plant structures; EXPRESSED DURING: 13 growth stages; CONTAINS InterPro DOMAIN/s: Protein of unknown function DUF3493 (InterPro:IPR021883); BEST Arabidopsis thaliana protein match is: tetratricopeptide repeat (TPR)-containing protein (TAIR:AT1G02910.1); Has 302…
229	AT1G43900.1	3	-1	1	23	505	526	UGAGGAGAUUGUUUAUUAAGAUG	UAUCUUAA-AAACAAUCUUUUCA	Cleavage	| Symbols: | Protein phosphatase 2C family protein | chr1:16654045-16655810 FORWARD LENGTH=1116
229	AT5G46240.1	3	-1	1	23	1461	1483	UGAGGAGAUUGUUUAUUAAGAUG	AGUCAUCAUGAACAAUCUCUUCA	Cleavage	| Symbols: KAT1 | potassium channel in Arabidopsis thaliana 1 | chr5:18743652-18746561 REVERSE LENGTH=2034
229	AT5G40740.1	3	-1	1	23	1156	1178	UGAGGAGAUUGUUUAUUAAGAUG	CGUAUUCAUAAACAGUCUCUUCU	Cleavage	| Symbols: | unknown protein; Has 30201 Blast hits to 17322 proteins in 780 species: Archae - 12; Bacteria - 1396; Metazoa - 17338; Fungi - 3422; Plants - 5037; Viruses - 0; Other Eukaryotes - 2996 (source: NCBI BLink). | chr5:16302229-16306371 REVERSE LENGTH=2226
229	AT1G22510.1	3	-1	1	23	462	484	UGAGGAGAUUGUUUAUUAAGAUG	CGGUUUACUAGAUGAUCUUCUCA	Cleavage	| Symbols: | RING/U-box protein with domain of unknown function (DUF 1232) | chr1:7951003-7952597 REVERSE LENGTH=558
229	AT1G22510.2	3	-1	1	23	516	538	UGAGGAGAUUGUUUAUUAAGAUG	CGGUUUACUAGAUGAUCUUCUCA	Cleavage	| Symbols: | RING/U-box protein with domain of unknown function (DUF 1232) | chr1:7951003-7952593 REVERSE LENGTH=612
229	AT3G50670.2	3	-1	1	23	120	142	UGAGGAGAUUGUUUAUUAAGAUG	UGGCUUAACAAACAAUCUCUUGA	Cleavage	| Symbols: U1-70K, U1SNRNP | U1 small nuclear ribonucleoprotein-70K | chr3:18828232-18829492 REVERSE LENGTH=615
229	AT2G32840.2	3	-1	1	23	484	506	UGAGGAGAUUGUUUAUUAAGAUG	CCUCAGAAUCAACAAUCUCCUCA	Cleavage	| Symbols: | proline-rich family protein | chr2:13933428-13934836 REVERSE LENGTH=876
229	AT2G32840.1	3	-1	1	23	484	506	UGAGGAGAUUGUUUAUUAAGAUG	CCUCAGAAUCAACAAUCUCCUCA	Cleavage	| Symbols: | proline-rich family protein | chr2:13933101-13934836 REVERSE LENGTH=1014
229	AT3G50670.1	3	-1	1	23	120	142	UGAGGAGAUUGUUUAUUAAGAUG	UGGCUUAACAAACAAUCUCUUGA	Cleavage	| Symbols: U1-70K, U1SNRNP | U1 small nuclear ribonucleoprotein-70K | chr3:18826476-18829492 REVERSE LENGTH=1284
229	AT5G50210.1	3	-1	1	23	2014	2036	UGAGGAGAUUGUUUAUUAAGAUG	CGAUUUAAAAGACAAACUCCUCA	Cleavage	| Symbols: QS, OLD5, SUFE3 | quinolinate synthase | chr5:20442803-20445706 FORWARD LENGTH=2157
229	AT3G48050.2	3	-1	1	23	1050	1072	UGAGGAGAUUGUUUAUUAAGAUG	UAGGUUAGUAGACGAUUUCCUCU	Cleavage	| Symbols: | BAH domain ;TFIIS helical bundle-like domain | chr3:17734270-17739412 REVERSE LENGTH=4842
229	AT3G48050.1	3	-1	1	23	1050	1072	UGAGGAGAUUGUUUAUUAAGAUG	UAGGUUAGUAGACGAUUUCCUCU	Cleavage	| Symbols: | BAH domain ;TFIIS helical bundle-like domain | chr3:17734270-17739412 REVERSE LENGTH=4842
229	AT1G47603.1	3	-1	1	23	1005	1027	UGAGGAGAUUGUUUAUUAAGAUG	GCCAUUAGUAAACAUUCUCCUUG	Cleavage	| Symbols: ATPUP19, PUP19 | purine permease 19 | chr1:17496839-17498110 REVERSE LENGTH=1182
229	AT1G04700.1	3	-1	1	23	1009	1031	UGAGGAGAUUGUUUAUUAAGAUG	UCGUUUGGUCAACAAUCUCCUCC	Cleavage	| Symbols: | PB1 domain-containing protein tyrosine kinase | chr1:1316919-1320653 FORWARD LENGTH=3129
229	AT3G08530.1	3	-1	1	23	4290	4312	UGAGGAGAUUGUUUAUUAAGAUG	GGAUAUAAUCAACGAUCUUCUCA	Cleavage	| Symbols: | Clathrin, heavy chain | chr3:2587171-2595411 REVERSE LENGTH=5112
229	AT3G11130.1	3	-1	1	23	4290	4312	UGAGGAGAUUGUUUAUUAAGAUG	UGAUAUAAUCAACGAUCUUCUCA	Cleavage	| Symbols: | Clathrin, heavy chain | chr3:3482575-3491667 REVERSE LENGTH=5118
23	AT2G02080.2	3	-1	1	23	964	986	UAAGUAGCUAAGCCUUUGAGCCA	UUGUUCAGAGGCUUAGCUUCUUC	Cleavage	| Symbols: AtIDD4, IDD4 | indeterminate(ID)-domain 4 | chr2:518328-520619 REVERSE LENGTH=1320
23	AT2G02080.1	3	-1	1	23	1195	1217	UAAGUAGCUAAGCCUUUGAGCCA	UUGUUCAGAGGCUUAGCUUCUUC	Cleavage	| Symbols: AtIDD4, IDD4 | indeterminate(ID)-domain 4 | chr2:518328-521170 REVERSE LENGTH=1551
23	AT1G06150.1	3	-1	1	23	2524	2546	UAAGUAGCUAAGCCUUUGAGCCA	UUGUUUAAAGGCUUCGUUACUUG	Cleavage	| Symbols: EMB1444 | basic helix-loop-helix (bHLH) DNA-binding superfamily protein | chr1:1867129-1873194 REVERSE LENGTH=3969
23	AT3G23660.2	3	-1	1	23	1659	1681	UAAGUAGCUAAGCCUUUGAGCCA	GAUUUCAAAUGCUUAUCUAUUUA	Cleavage	| Symbols: | Sec23/Sec24 protein transport family protein | chr3:8513666-8517729 REVERSE LENGTH=2376
23	AT1G02040.1	3	-1	1	23	53	75	UAAGUAGCUAAGCCUUUGAGCCA	UAAAGCAAGUGCUUAGCUACUUG	Cleavage	| Symbols: | C2H2-type zinc finger family protein | chr1:358104-359078 REVERSE LENGTH=975
23	AT1G34580.1	3	-1	1	23	373	395	UAAGUAGCUAAGCCUUUGAGCCA	CUGAUCAAUGGCUUAGCUGCUAA	Cleavage	| Symbols: | Major facilitator superfamily protein | chr1:12660631-12663553 FORWARD LENGTH=1521
230	AT5G49890.1	3	-1	1	22	1387	1408	UGAGGAUCGCAAGGGUAGAGCU	AUCUCUACCCUUGCCAUCUUCU	Cleavage	| Symbols: CLC-C, ATCLC-C | chloride channel C | chr5:20288489-20292143 REVERSE LENGTH=2340
230	AT1G78370.1	3	-1	1	22	248	269	UGAGGAUCGCAAGGGUAGAGCU	CGUUCUUCCCUUCCGAUCCUUA	Translation	| Symbols: ATGSTU20, GSTU20 | glutathione S-transferase TAU 20 | chr1:29484428-29485204 REVERSE LENGTH=654
230	AT4G14980.1	3	-1	1	22	86	107	UGAGGAUCGCAAGGGUAGAGCU	UUAUCUAUUCUUGCGAUUUUUG	Cleavage	| Symbols: | Cysteine/Histidine-rich C1 domain family protein | chr4:8561970-8563607 REVERSE LENGTH=1638
230	AT1G21940.1	3	-1	1	22	58	79	UGAGGAUCGCAAGGGUAGAGCU	GCUUUUAUGCUUGUGAUUCUCA	Cleavage	| Symbols: | unknown protein; FUNCTIONS IN: molecular_function unknown; INVOLVED IN: biological_process unknown; LOCATED IN: endomembrane system; BEST Arabidopsis thaliana protein match is: unknown protein (TAIR:AT1G21950.1); Has 19 Blast hits to 12 proteins in 2 species: Archae - 0; Bacteria - 0; Metazoa - 0; Fungi - 0; Plants - 19; Viruses - 0; Other Eukaryotes - 0 (source: NCBI BLink). | chr1:…
230	AT1G14970.1	3	-1	1	22	888	909	UGAGGAUCGCAAGGGUAGAGCU	UAAUGUAGCCUUGCGAUUUUCA	Cleavage	| Symbols: | O-fucosyltransferase family protein | chr1:5162085-5164917 REVERSE LENGTH=1689
231	AT5G49890.1	3	-1	1	23	1386	1408	UGAGGAUCGCAAGGGUAGAGCUC	UAUCUCUACCCUUGCCAUCUUCU	Cleavage	| Symbols: CLC-C, ATCLC-C | chloride channel C | chr5:20288489-20292143 REVERSE LENGTH=2340
231	AT1G78370.1	3	-1	1	23	247	269	UGAGGAUCGCAAGGGUAGAGCUC	CCGUUCUUCCCUUCCGAUCCUUA	Translation	| Symbols: ATGSTU20, GSTU20 | glutathione S-transferase TAU 20 | chr1:29484428-29485204 REVERSE LENGTH=654
231	AT4G14980.1	3	-1	1	23	85	107	UGAGGAUCGCAAGGGUAGAGCUC	UUUAUCUAUUCUUGCGAUUUUUG	Cleavage	| Symbols: | Cysteine/Histidine-rich C1 domain family protein | chr4:8561970-8563607 REVERSE LENGTH=1638
231	AT1G21940.1	3	-1	1	23	57	79	UGAGGAUCGCAAGGGUAGAGCUC	UGCUUUUAUGCUUGUGAUUCUCA	Cleavage	| Symbols: | unknown protein; FUNCTIONS IN: molecular_function unknown; INVOLVED IN: biological_process unknown; LOCATED IN: endomembrane system; BEST Arabidopsis thaliana protein match is: unknown protein (TAIR:AT1G21950.1); Has 19 Blast hits to 12 proteins in 2 species: Archae - 0; Bacteria - 0; Metazoa - 0; Fungi - 0; Plants - 19; Viruses - 0; Other Eukaryotes - 0 (source: NCBI BLink). | chr1:…
231	AT1G14970.1	3	-1	1	23	887	909	UGAGGAUCGCAAGGGUAGAGCUC	AUAAUGUAGCCUUGCGAUUUUCA	Cleavage	| Symbols: | O-fucosyltransferase family protein | chr1:5162085-5164917 REVERSE LENGTH=1689
232	AT3G53090.2	3	-1	1	22	828	849	UGAGGCAUAUUCUUUGACAGUC	GGCUGUUGAAGAAUAUGUUUCU	Cleavage	| Symbols: UPL7 | ubiquitin-protein ligase 7 | chr3:19679273-19684453 FORWARD LENGTH=3429
232	AT3G53090.1	3	-1	1	22	828	849	UGAGGCAUAUUCUUUGACAGUC	GGCUGUUGAAGAAUAUGUUUCU	Cleavage	| Symbols: UPL7 | ubiquitin-protein ligase 7 | chr3:19679273-19684453 FORWARD LENGTH=3429
232	AT2G36840.1	3	-1	1	22	141	162	UGAGGCAUAUUCUUUGACAGUC	CAUUGUCAGAGGAGAUGUCUCA	Cleavage	| Symbols: | ACT-like superfamily protein | chr2:15451834-15453550 REVERSE LENGTH=1233
232	AT3G07100.1	3	-1	1	22	1806	1827	UGAGGCAUAUUCUUUGACAGUC	AACUGACAAAGAAUAUGCAUUA	Cleavage	| Symbols: ERMO2, SEC24A | Sec23/Sec24 protein transport family protein | chr3:2245689-2250077 REVERSE LENGTH=3117
232	AT2G18790.1	3	-1	1	22	416	437	UGAGGCAUAUUCUUUGACAGUC	AAAUGUUAGGGAUUAUGCCUCA	Translation	| Symbols: PHYB, HY3, OOP1 | phytochrome B | chr2:8140079-8144151 FORWARD LENGTH=3519
232	AT2G28600.1	3	-1	1	22	148	169	UGAGGCAUAUUCUUUGACAGUC	AUGUGUCAGGGAAUGUGUUUUA	Cleavage	| Symbols: | P-loop containing nucleoside triphosphate hydrolases superfamily protein | chr2:12251845-12254672 FORWARD LENGTH=1509
232	AT4G31500.1	3	-1	1	22	999	1020	UGAGGCAUAUUCUUUGACAGUC	AGGUGACAAAGGAUAUGUCUCU	Cleavage	| Symbols: CYP83B1, SUR2, RNT1, RED1, ATR4 | cytochrome P450, family 83, subfamily B, polypeptide 1 | chr4:15273677-15275271 REVERSE LENGTH=1500
233	AT3G26810.1	3	-1	1	21	1170	1190	UGAGGGAUGAAAUUUGGACGA	CUGUCCAAAUUUCAUCCGUUU	Cleavage	| Symbols: AFB2 | auxin signaling F-box 2 | chr3:9868342-9870464 FORWARD LENGTH=1728
233	AT3G62200.1	3	-1	1	21	1218	1238	UGAGGGAUGAAAUUUGGACGA	CCGUCCUAAUUUCAAUCCUCA	Cleavage	| Symbols: | Putative endonuclease or glycosyl hydrolase | chr3:23023437-23025671 REVERSE LENGTH=2022
233	AT3G18400.1	3	-1	1	21	22	42	UGAGGGAUGAAAUUUGGACGA	GGGUUCAGAUUUCAUCCUACA	Cleavage	| Symbols: anac058, NAC058 | NAC domain containing protein 58 | chr3:6318745-6320593 REVERSE LENGTH=945
233	AT3G46480.1	3	-1	1	21	32	52	UGAGGGAUGAAAUUUGGACGA	CCAUCAAAGUUUCAUCCCUUA	Cleavage	| Symbols: | 2-oxoglutarate (2OG) and Fe(II)-dependent oxygenase superfamily protein | chr3:17103173-17105594 FORWARD LENGTH=861
233	AT1G02305.1	3	-1	1	21	56	76	UGAGGGAUGAAAUUUGGACGA	GGCUUCUAAUUUCAUCCUUCA	Cleavage	| Symbols: | Cysteine proteinases superfamily protein | chr1:455816-457974 FORWARD LENGTH=1089
234	AT1G54020.2	3	-1	1	20	151	170	UGAGGGGGUAGAGCAUUUGC	ACAAGUGCUCCACUUCCUCA	Translation	| Symbols: | GDSL-like Lipase/Acylhydrolase superfamily protein | chr1:20161805-20163706 REVERSE LENGTH=1119
234	AT3G12220.1	3	-1	1	20	162	181	UGAGGGGGUAGAGCAUUUGC	UCAAAUGUUCUACUACUUCA	Cleavage	| Symbols: scpl16 | serine carboxypeptidase-like 16 | chr3:3896531-3898915 REVERSE LENGTH=1308
234	AT3G12230.1	3	-1	1	20	162	181	UGAGGGGGUAGAGCAUUUGC	UCAAAUGUUCUACUACUUCA	Cleavage	| Symbols: scpl14 | serine carboxypeptidase-like 14 | chr3:3899431-3901879 REVERSE LENGTH=1308
234	AT3G12203.1	3	-1	1	20	171	190	UGAGGGGGUAGAGCAUUUGC	UCAAAUGUUCUACUACUUCA	Cleavage	| Symbols: scpl17 | serine carboxypeptidase-like 17 | chr3:3891357-3893956 REVERSE LENGTH=1314
234	AT4G39400.1	3	-1	1	20	353	372	UGAGGGGGUAGAGCAUUUGC	UCAAGUGCUCUGCUUCUUUA	Cleavage	| Symbols: BRI1, CBB2, DWF2, BIN1, ATBRI1 | Leucine-rich receptor-like protein kinase family protein | chr4:18324826-18328416 FORWARD LENGTH=3591
234	AT1G26920.1	3	-1	1	20	120	139	UGAGGGGGUAGAGCAUUUGC	CCAAAUUCUCUGUCUUCUCA	Cleavage	| Symbols: | unknown protein; BEST Arabidopsis thaliana protein match is: unknown protein (TAIR:AT1G69760.1); Has 47 Blast hits to 47 proteins in 13 species: Archae - 0; Bacteria - 0; Metazoa - 0; Fungi - 7; Plants - 34; Viruses - 0; Other Eukaryotes - 6 (source: NCBI BLink). | chr1:9329584-9330105 FORWARD LENGTH=522
234	AT1G76850.1	3	-1	1	20	1129	1148	UGAGGGGGUAGAGCAUUUGC	UCUAUUGCUCUACCUUCUCA	Cleavage	| Symbols: SEC5A | exocyst complex component sec5 | chr1:28848013-28854282 FORWARD LENGTH=3273
235	AT1G56440.1	3	-1	1	22	1139	1160	UGAGGUAAAGAUCUCGAGGUCU	CGACUCCGAGCUCUUUACCUCA	Cleavage	| Symbols: TPR5 | Tetratricopeptide repeat (TPR)-like superfamily protein | chr1:21138765-21141482 REVERSE LENGTH=1431
235	AT1G56440.2	3	-1	1	22	1193	1214	UGAGGUAAAGAUCUCGAGGUCU	CGACUCCGAGCUCUUUACCUCA	Cleavage	| Symbols: TPR5 | Tetratricopeptide repeat (TPR)-like superfamily protein | chr1:21138765-21141482 REVERSE LENGTH=1485
235	AT4G19645.2	3	-1	1	22	216	237	UGAGGUAAAGAUCUCGAGGUCU	AGUCCAUGCGAUCUUUAUCUCA	Cleavage	| Symbols: | TRAM, LAG1 and CLN8 (TLC) lipid-sensing domain containing protein | chr4:10689941-10691298 REVERSE LENGTH=807
235	AT4G19645.1	3	-1	1	22	216	237	UGAGGUAAAGAUCUCGAGGUCU	AGUCCAUGCGAUCUUUAUCUCA	Cleavage	| Symbols: | TRAM, LAG1 and CLN8 (TLC) lipid-sensing domain containing protein | chr4:10689941-10691298 REVERSE LENGTH=807
235	AT1G12450.1	3	-1	1	22	687	708	UGAGGUAAAGAUCUCGAGGUCU	GGUUCCUGAGAUCUUUGUCUCA	Cleavage	| Symbols: | SNARE associated Golgi protein family | chr1:4244496-4245808 FORWARD LENGTH=912
235	AT5G44030.1	3	-1	1	22	2803	2824	UGAGGUAAAGAUCUCGAGGUCU	GAGUUUGGAGAUCUUUACCUCU	Cleavage	| Symbols: CESA4, IRX5, NWS2 | cellulose synthase A4 | chr5:17714713-17719564 FORWARD LENGTH=3150
235	AT2G42270.1	3	-1	1	22	5616	5637	UGAGGUAAAGAUCUCGAGGUCU	UCUUCUUGAGAUCUUGACUUCA	Cleavage	| Symbols: | U5 small nuclear ribonucleoprotein helicase | chr2:17604330-17610848 FORWARD LENGTH=6519
235	AT5G36250.1	3	-1	1	22	883	904	UGAGGUAAAGAUCUCGAGGUCU	GCUUUUGGAGAUUUUUGCCUCA	Cleavage	| Symbols: | Protein phosphatase 2C family protein | chr5:14282590-14284376 FORWARD LENGTH=1347
236	AT4G33090.1	3	-1	1	23	1361	1383	UGAGGUGGUAGGAUAUCCGACUC	AAAAAGGAUAUCCUGUCGUCUCA	Cleavage	| Symbols: APM1, ATAPM1 | aminopeptidase M1 | chr4:15965915-15970418 REVERSE LENGTH=2640
236	AT3G20000.1	3	-1	1	23	1	23	UGAGGUGGUAGGAUAUCCGACUC	AUGGCGGAUCUUUUACCACCUCU	Cleavage	| Symbols: TOM40 | translocase of the outer mitochondrial membrane 40 | chr3:6967685-6970247 FORWARD LENGTH=930
236	AT1G06190.2	3	-1	1	23	626	648	UGAGGUGGUAGGAUAUCCGACUC	GCACCGGAAAUCUUGUCACUUCA	Cleavage	| Symbols: | Rho termination factor | chr1:1892589-1894078 REVERSE LENGTH=879
236	AT1G06190.1	3	-1	1	23	626	648	UGAGGUGGUAGGAUAUCCGACUC	GCACCGGAAAUCUUGUCACUUCA	Cleavage	| Symbols: | Rho termination factor | chr1:1892467-1894078 REVERSE LENGTH=1206
237	AT1G43850.1	3	-1	1	22	809	830	UGAGGUGUAGAUUCCGGGAGUU	AACUCUUGAAAUCUAUGCCUCA	Cleavage	| Symbols: SEU | SEUSS transcriptional co-regulator | chr1:16617872-16621596 FORWARD LENGTH=2634
237	AT1G43850.2	3	-1	1	22	809	830	UGAGGUGUAGAUUCCGGGAGUU	AACUCUUGAAAUCUAUGCCUCA	Cleavage	| Symbols: SEU | SEUSS transcriptional co-regulator | chr1:16617872-16621596 FORWARD LENGTH=2634
237	AT4G23160.1	3	-1	1	22	2564	2585	UGAGGUGUAGAUUCCGGGAGUU	UGUUUCCGGGGUCUACGCCUCC	Cleavage	| Symbols: CRK8 | cysteine-rich RLK (RECEPTOR-like protein kinase) 8 | chr4:12129485-12134086 FORWARD LENGTH=3789
24	AT4G04880.1	3	-1	1	23	372	394	UAAUAAGAUCGAUAUUGAGUUCU	UGAAGUCGAUAUUGAUUUUGUUA	Cleavage	| Symbols: | adenosine/AMP deaminase family protein | chr4:2465055-2467103 REVERSE LENGTH=1068
24	AT4G14880.3	3	-1	1	23	699	721	UAAUAAGAUCGAUAUUGAGUUCU	UGUAUUGAAUGUUGAUCUUAUUG	Cleavage	| Symbols: OASA1 | O-acetylserine (thiol) lyase (OAS-TL) isoform A1 | chr4:8518209-8520050 REVERSE LENGTH=969
24	AT4G14880.4	3	-1	1	23	699	721	UAAUAAGAUCGAUAUUGAGUUCU	UGUAUUGAAUGUUGAUCUUAUUG	Cleavage	| Symbols: OASA1 | O-acetylserine (thiol) lyase (OAS-TL) isoform A1 | chr4:8518209-8520050 REVERSE LENGTH=969
24	AT4G14880.1	3	-1	1	23	699	721	UAAUAAGAUCGAUAUUGAGUUCU	UGUAUUGAAUGUUGAUCUUAUUG	Cleavage	| Symbols: OASA1, OLD3, CYTACS1 | O-acetylserine (thiol) lyase (OAS-TL) isoform A1 | chr4:8518209-8520050 REVERSE LENGTH=969
24	AT4G14880.2	3	-1	1	23	699	721	UAAUAAGAUCGAUAUUGAGUUCU	UGUAUUGAAUGUUGAUCUUAUUG	Cleavage	| Symbols: OASA1, OLD3, CYTACS1, ATCYS-3A | O-acetylserine (thiol) lyase (OAS-TL) isoform A1 | chr4:8518209-8520050 REVERSE LENGTH=969
24	AT1G17745.1	3	-1	1	23	780	802	UAAUAAGAUCGAUAUUGAGUUCU	AGCUCUCGGUGUCGAUCUUGUUU	Cleavage	| Symbols: PGDH | D-3-phosphoglycerate dehydrogenase | chr1:6101157-6104979 FORWARD LENGTH=1875
24	AT1G17745.2	3	-1	1	23	861	883	UAAUAAGAUCGAUAUUGAGUUCU	AGCUCUCGGUGUCGAUCUUGUUU	Cleavage	| Symbols: PGDH | D-3-phosphoglycerate dehydrogenase | chr1:6101157-6104979 FORWARD LENGTH=1956
24	AT5G17250.1	3	-1	1	23	264	286	UAAUAAGAUCGAUAUUGAGUUCU	UGCACUCAGAAUCGAUUUUGUUG	Cleavage	| Symbols: | Alkaline-phosphatase-like family protein | chr5:5668993-5673516 REVERSE LENGTH=2778
24	AT3G28860.1	3	-1	1	23	3252	3274	UAAUAAGAUCGAUAUUGAGUUCU	AAGGCUCAAAAUCGGUCUUGUUC	Cleavage	| Symbols: ATMDR1, ATMDR11, PGP19, MDR11, MDR1, ATPGP19, ABCB19, ATABCB19 | ATP binding cassette subfamily B19 | chr3:10870287-10877286 REVERSE LENGTH=3759
24	AT3G17180.1	3	-1	1	23	44	66	UAAUAAGAUCGAUAUUGAGUUCU	UCAUCUCAUUAUUGAUAUUAUUA	Cleavage	| Symbols: scpl33 | serine carboxypeptidase-like 33 | chr3:5855861-5859157 REVERSE LENGTH=1437
240	AT3G51310.1	3	-1	1	22	1055	1076	UGAUCAGAAUAGACCUGGACGG	CUCUCCAUGUCUAUUCCGAUCG	Cleavage	| Symbols: VPS35C | VPS35 homolog C | chr3:19044634-19049321 REVERSE LENGTH=2373
241	AT1G80290.1	3	-1	1	21	120	140	UGAUCCGAUCUGAGUUGAUUG	UCAAAAACUCAGAUCGGAUCA	Cleavage	| Symbols: | Nucleotide-diphospho-sugar transferases superfamily protein | chr1:30188585-30189574 FORWARD LENGTH=990
241	AT1G80290.2	3	-1	1	21	144	164	UGAUCCGAUCUGAGUUGAUUG	UCAAAAACUCAGAUCGGAUCA	Cleavage	| Symbols: | Nucleotide-diphospho-sugar transferases superfamily protein | chr1:30188420-30189574 FORWARD LENGTH=1014
241	AT1G52880.1	3	-1	1	21	401	421	UGAUCCGAUCUGAGUUGAUUG	GAGUUAAAUCAGAUUGGAUUA	Cleavage	| Symbols: NAM, ANAC018, ATNAM, NARS2 | NAC (No Apical Meristem) domain transcriptional regulator superfamily protein | chr1:19689285-19690430 REVERSE LENGTH=963
241	AT1G24510.2	3	-1	1	21	368	388	UGAUCCGAUCUGAGUUGAUUG	AUGUUAACUUAGAUCUGAUCA	Cleavage	| Symbols: | TCP-1/cpn60 chaperonin family protein | chr1:8685504-8687660 REVERSE LENGTH=1380
241	AT1G24510.1	3	-1	1	21	596	616	UGAUCCGAUCUGAGUUGAUUG	AUGUUAACUUAGAUCUGAUCA	Cleavage	| Symbols: | TCP-1/cpn60 chaperonin family protein | chr1:8685504-8688101 REVERSE LENGTH=1608
241	AT2G07701.1	3	-1	1	21	288	308	UGAUCCGAUCUGAGUUGAUUG	AGACCAACUCAGAUCAGAUCG	Cleavage	| Symbols: | unknown protein; BEST Arabidopsis thaliana protein match is: unknown protein (TAIR:ATMG01150.1); Has 6 Blast hits to 6 proteins in 1 species: Archae - 0; Bacteria - 0; Metazoa - 0; Fungi - 0; Plants - 6; Viruses - 0; Other Eukaryotes - 0 (source: NCBI BLink). | chr2:3371832-3372152 FORWARD LENGTH=321
241	ATMG01150.1	3	-1	1	21	288	308	UGAUCCGAUCUGAGUUGAUUG	AGACCAACUCAGAUCAGAUCG	Cleavage	| Symbols: ORF106G | hypothetical protein | chrM:293976-294296 REVERSE LENGTH=321
241	ATMG00430.1	3	-1	1	21	288	308	UGAUCCGAUCUGAGUUGAUUG	AGACCAACUCAGAUCAGAUCG	Cleavage	| Symbols: ORF106A | hypothetical protein | chrM:115431-115751 FORWARD LENGTH=321
241	AT3G09330.1	3	-1	1	21	343	363	UGAUCCGAUCUGAGUUGAUUG	CUUUCAUCUCAGAUCGGGUUA	Cleavage	| Symbols: | Transmembrane amino acid transporter family protein | chr3:2864782-2867230 REVERSE LENGTH=1575
241	AT5G60700.1	3	-1	1	21	185	205	UGAUCCGAUCUGAGUUGAUUG	ACAUCACCUUAGAUCGGAUUC	Cleavage	| Symbols: | glycosyltransferase family protein 2 | chr5:24402329-24404729 REVERSE LENGTH=2007
242	AT1G80290.1	3	-1	1	22	119	140	UGAUCCGAUCUGAGUUGAUUGG	UUCAAAAACUCAGAUCGGAUCA	Cleavage	| Symbols: | Nucleotide-diphospho-sugar transferases superfamily protein | chr1:30188585-30189574 FORWARD LENGTH=990
242	AT1G80290.2	3	-1	1	22	143	164	UGAUCCGAUCUGAGUUGAUUGG	UUCAAAAACUCAGAUCGGAUCA	Cleavage	| Symbols: | Nucleotide-diphospho-sugar transferases superfamily protein | chr1:30188420-30189574 FORWARD LENGTH=1014
242	AT1G52880.1	3	-1	1	22	400	421	UGAUCCGAUCUGAGUUGAUUGG	GGAGUUAAAUCAGAUUGGAUUA	Cleavage	| Symbols: NAM, ANAC018, ATNAM, NARS2 | NAC (No Apical Meristem) domain transcriptional regulator superfamily protein | chr1:19689285-19690430 REVERSE LENGTH=963
242	AT1G24510.2	3	-1	1	22	367	388	UGAUCCGAUCUGAGUUGAUUGG	GAUGUUAACUUAGAUCUGAUCA	Cleavage	| Symbols: | TCP-1/cpn60 chaperonin family protein | chr1:8685504-8687660 REVERSE LENGTH=1380
242	AT3G09330.1	3	-1	1	22	342	363	UGAUCCGAUCUGAGUUGAUUGG	CCUUUCAUCUCAGAUCGGGUUA	Cleavage	| Symbols: | Transmembrane amino acid transporter family protein | chr3:2864782-2867230 REVERSE LENGTH=1575
242	AT1G24510.1	3	-1	1	22	595	616	UGAUCCGAUCUGAGUUGAUUGG	GAUGUUAACUUAGAUCUGAUCA	Cleavage	| Symbols: | TCP-1/cpn60 chaperonin family protein | chr1:8685504-8688101 REVERSE LENGTH=1608
242	AT2G07701.1	3	-1	1	22	287	308	UGAUCCGAUCUGAGUUGAUUGG	UAGACCAACUCAGAUCAGAUCG	Cleavage	| Symbols: | unknown protein; BEST Arabidopsis thaliana protein match is: unknown protein (TAIR:ATMG01150.1); Has 6 Blast hits to 6 proteins in 1 species: Archae - 0; Bacteria - 0; Metazoa - 0; Fungi - 0; Plants - 6; Viruses - 0; Other Eukaryotes - 0 (source: NCBI BLink). | chr2:3371832-3372152 FORWARD LENGTH=321
242	ATMG01150.1	3	-1	1	22	287	308	UGAUCCGAUCUGAGUUGAUUGG	UAGACCAACUCAGAUCAGAUCG	Cleavage	| Symbols: ORF106G | hypothetical protein | chrM:293976-294296 REVERSE LENGTH=321
242	ATMG00430.1	3	-1	1	22	287	308	UGAUCCGAUCUGAGUUGAUUGG	UAGACCAACUCAGAUCAGAUCG	Cleavage	| Symbols: ORF106A | hypothetical protein | chrM:115431-115751 FORWARD LENGTH=321
242	AT5G60700.1	3	-1	1	22	184	205	UGAUCCGAUCUGAGUUGAUUGG	GACAUCACCUUAGAUCGGAUUC	Cleavage	| Symbols: | glycosyltransferase family protein 2 | chr5:24402329-24404729 REVERSE LENGTH=2007
243	AT1G80290.1	3	-1	1	23	118	140	UGAUCCGAUCUGAGUUGAUUGGC	UUUCAAAAACUCAGAUCGGAUCA	Cleavage	| Symbols: | Nucleotide-diphospho-sugar transferases superfamily protein | chr1:30188585-30189574 FORWARD LENGTH=990
243	AT1G80290.2	3	-1	1	23	142	164	UGAUCCGAUCUGAGUUGAUUGGC	UUUCAAAAACUCAGAUCGGAUCA	Cleavage	| Symbols: | Nucleotide-diphospho-sugar transferases superfamily protein | chr1:30188420-30189574 FORWARD LENGTH=1014
243	AT1G52880.1	3	-1	1	23	399	421	UGAUCCGAUCUGAGUUGAUUGGC	AGGAGUUAAAUCAGAUUGGAUUA	Cleavage	| Symbols: NAM, ANAC018, ATNAM, NARS2 | NAC (No Apical Meristem) domain transcriptional regulator superfamily protein | chr1:19689285-19690430 REVERSE LENGTH=963
243	AT1G24510.2	3	-1	1	23	366	388	UGAUCCGAUCUGAGUUGAUUGGC	GGAUGUUAACUUAGAUCUGAUCA	Cleavage	| Symbols: | TCP-1/cpn60 chaperonin family protein | chr1:8685504-8687660 REVERSE LENGTH=1380
243	AT3G09330.1	3	-1	1	23	341	363	UGAUCCGAUCUGAGUUGAUUGGC	UCCUUUCAUCUCAGAUCGGGUUA	Cleavage	| Symbols: | Transmembrane amino acid transporter family protein | chr3:2864782-2867230 REVERSE LENGTH=1575
243	AT1G24510.1	3	-1	1	23	594	616	UGAUCCGAUCUGAGUUGAUUGGC	GGAUGUUAACUUAGAUCUGAUCA	Cleavage	| Symbols: | TCP-1/cpn60 chaperonin family protein | chr1:8685504-8688101 REVERSE LENGTH=1608
243	ATMG01150.1	3	-1	1	23	286	308	UGAUCCGAUCUGAGUUGAUUGGC	CUAGACCAACUCAGAUCAGAUCG	Cleavage	| Symbols: ORF106G | hypothetical protein | chrM:293976-294296 REVERSE LENGTH=321
243	ATMG00430.1	3	-1	1	23	286	308	UGAUCCGAUCUGAGUUGAUUGGC	CUAGACCAACUCAGAUCAGAUCG	Cleavage	| Symbols: ORF106A | hypothetical protein | chrM:115431-115751 FORWARD LENGTH=321
243	AT2G07701.1	3	-1	1	23	286	308	UGAUCCGAUCUGAGUUGAUUGGC	CUAGACCAACUCAGAUCAGAUCG	Cleavage	| Symbols: | unknown protein; BEST Arabidopsis thaliana protein match is: unknown protein (TAIR:ATMG01150.1); Has 6 Blast hits to 6 proteins in 1 species: Archae - 0; Bacteria - 0; Metazoa - 0; Fungi - 0; Plants - 6; Viruses - 0; Other Eukaryotes - 0 (source: NCBI BLink). | chr2:3371832-3372152 FORWARD LENGTH=321
243	AT5G60700.1	3	-1	1	23	183	205	UGAUCCGAUCUGAGUUGAUUGGC	UGACAUCACCUUAGAUCGGAUUC	Cleavage	| Symbols: | glycosyltransferase family protein 2 | chr5:24402329-24404729 REVERSE LENGTH=2007
244	AT1G80290.1	3	-1	1	24	117	140	UGAUCCGAUCUGAGUUGAUUGGCC	AUUUCAAAAACUCAGAUCGGAUCA	Cleavage	| Symbols: | Nucleotide-diphospho-sugar transferases superfamily protein | chr1:30188585-30189574 FORWARD LENGTH=990
244	AT1G80290.2	3	-1	1	24	141	164	UGAUCCGAUCUGAGUUGAUUGGCC	AUUUCAAAAACUCAGAUCGGAUCA	Cleavage	| Symbols: | Nucleotide-diphospho-sugar transferases superfamily protein | chr1:30188420-30189574 FORWARD LENGTH=1014
244	AT1G52880.1	3	-1	1	24	398	421	UGAUCCGAUCUGAGUUGAUUGGCC	AAGGAGUUAAAUCAGAUUGGAUUA	Cleavage	| Symbols: NAM, ANAC018, ATNAM, NARS2 | NAC (No Apical Meristem) domain transcriptional regulator superfamily protein | chr1:19689285-19690430 REVERSE LENGTH=963
244	AT1G24510.2	3	-1	1	24	365	388	UGAUCCGAUCUGAGUUGAUUGGCC	GGGAUGUUAACUUAGAUCUGAUCA	Cleavage	| Symbols: | TCP-1/cpn60 chaperonin family protein | chr1:8685504-8687660 REVERSE LENGTH=1380
244	AT3G09330.1	3	-1	1	24	340	363	UGAUCCGAUCUGAGUUGAUUGGCC	UUCCUUUCAUCUCAGAUCGGGUUA	Cleavage	| Symbols: | Transmembrane amino acid transporter family protein | chr3:2864782-2867230 REVERSE LENGTH=1575
244	AT1G24510.1	3	-1	1	24	593	616	UGAUCCGAUCUGAGUUGAUUGGCC	GGGAUGUUAACUUAGAUCUGAUCA	Cleavage	| Symbols: | TCP-1/cpn60 chaperonin family protein | chr1:8685504-8688101 REVERSE LENGTH=1608
244	ATMG00430.1	3	-1	1	24	285	308	UGAUCCGAUCUGAGUUGAUUGGCC	ACUAGACCAACUCAGAUCAGAUCG	Cleavage	| Symbols: ORF106A | hypothetical protein | chrM:115431-115751 FORWARD LENGTH=321
244	AT2G07701.1	3	-1	1	24	285	308	UGAUCCGAUCUGAGUUGAUUGGCC	ACUAGACCAACUCAGAUCAGAUCG	Cleavage	| Symbols: | unknown protein; BEST Arabidopsis thaliana protein match is: unknown protein (TAIR:ATMG01150.1); Has 6 Blast hits to 6 proteins in 1 species: Archae - 0; Bacteria - 0; Metazoa - 0; Fungi - 0; Plants - 6; Viruses - 0; Other Eukaryotes - 0 (source: NCBI BLink). | chr2:3371832-3372152 FORWARD LENGTH=321
244	ATMG01150.1	3	-1	1	24	285	308	UGAUCCGAUCUGAGUUGAUUGGCC	ACUAGACCAACUCAGAUCAGAUCG	Cleavage	| Symbols: ORF106G | hypothetical protein | chrM:293976-294296 REVERSE LENGTH=321
244	AT5G60700.1	3	-1	1	24	182	205	UGAUCCGAUCUGAGUUGAUUGGCC	AUGACAUCACCUUAGAUCGGAUUC	Cleavage	| Symbols: | glycosyltransferase family protein 2 | chr5:24402329-24404729 REVERSE LENGTH=2007
245	AT4G34180.1	3	-1	1	22	204	225	UGAUCCGAUUUUCGUACUCAGC	CGCGAGUAUGAAGAAUGGAUCA	Cleavage	| Symbols: | Cyclase family protein | chr4:16370060-16371383 REVERSE LENGTH=768
245	AT1G64450.1	3	-1	1	22	862	883	UGAUCCGAUUUUCGUACUCAGC	UUCGGGUAUGGGAAUCGGGUCG	Cleavage	| Symbols: | Glycine-rich protein family | chr1:23941758-23942786 REVERSE LENGTH=1029
245	AT5G05710.1	3	-1	1	22	334	355	UGAUCCGAUUUUCGUACUCAGC	AAGGAGAAAGAAGAUUGGAUCA	Cleavage	| Symbols: | Pleckstrin homology (PH) domain superfamily protein | chr5:1715943-1716377 FORWARD LENGTH=435
245	AT1G27190.1	3	-1	1	22	202	223	UGAUCCGAUUUUCGUACUCAGC	AACGAGAAAGAGAAUCGGAUUA	Cleavage	| Symbols: | Leucine-rich repeat protein kinase family protein | chr1:9446923-9448728 REVERSE LENGTH=1806
246	AT5G63860.1	3	-1	1	23	354	376	UGAUCUGGUUGAUCUGAAUUCCU	CGGUAUUCGGAUCAAGCAGAUUG	Cleavage	| Symbols: UVR8 | Regulator of chromosome condensation (RCC1) family protein | chr5:25554821-25558587 REVERSE LENGTH=1323
246	AT4G15420.1	3	-1	1	23	757	779	UGAUCUGGUUGAUCUGAAUUCCU	AUAGUUUCAGAUCAACCGAAUCA	Cleavage	| Symbols: | Ubiquitin fusion degradation UFD1 family protein | chr4:8823822-8825949 FORWARD LENGTH=1686
246	AT2G02720.1	3	-1	1	23	654	676	UGAUCUGGUUGAUCUGAAUUCCU	UAAUAUUCAUAUCAAACAGAUUA	Cleavage	| Symbols: | Pectate lyase family protein | chr2:763173-764834 FORWARD LENGTH=1368
246	AT3G60030.1	3	-1	1	23	694	716	UGAUCUGGUUGAUCUGAAUUCCU	AUUCAUUCGAAUCAGUCGGAUCA	Cleavage	| Symbols: SPL12 | squamosa promoter-binding protein-like 12 | chr3:22165856-22169410 REVERSE LENGTH=2784
246	AT3G13530.1	3	-1	1	23	2758	2780	UGAUCUGGUUGAUCUGAAUUCCU	CAUUAUUCUGGUCAACUGGAUUA	Cleavage	| Symbols: MAPKKK7, MAP3KE1 | mitogen-activated protein kinase kinase kinase 7 | chr3:4411934-4419320 REVERSE LENGTH=4107
247	AT5G45710.2	3	-1	1	19	429	447	UGAUGAUUGCAAGUUGCGC	GAGCGGUUUGCAGUCAUCA	Cleavage	| Symbols: AT-HSFA4C, RHA1, HSFA4C | winged-helix DNA-binding transcription factor family protein | chr5:18541957-18542706 FORWARD LENGTH=750
247	AT5G45710.1	3	-1	1	19	717	735	UGAUGAUUGCAAGUUGCGC	GAGCGGUUUGCAGUCAUCA	Cleavage	| Symbols: AT-HSFA4C, RHA1, HSFA4C | winged-helix DNA-binding transcription factor family protein | chr5:18541576-18542706 FORWARD LENGTH=1038
248	AT5G45710.2	3	-1	1	20	428	447	UGAUGAUUGCAAGUUGCGCU	AGAGCGGUUUGCAGUCAUCA	Cleavage	| Symbols: AT-HSFA4C, RHA1, HSFA4C | winged-helix DNA-binding transcription factor family protein | chr5:18541957-18542706 FORWARD LENGTH=750
248	AT5G45710.1	3	-1	1	20	716	735	UGAUGAUUGCAAGUUGCGCU	AGAGCGGUUUGCAGUCAUCA	Cleavage	| Symbols: AT-HSFA4C, RHA1, HSFA4C | winged-helix DNA-binding transcription factor family protein | chr5:18541576-18542706 FORWARD LENGTH=1038
249	AT5G45710.2	3	-1	1	21	427	447	UGAUGAUUGCAAGUUGCGCUG	AAGAGCGGUUUGCAGUCAUCA	Cleavage	| Symbols: AT-HSFA4C, RHA1, HSFA4C | winged-helix DNA-binding transcription factor family protein | chr5:18541957-18542706 FORWARD LENGTH=750
249	AT5G45710.1	3	-1	1	21	715	735	UGAUGAUUGCAAGUUGCGCUG	AAGAGCGGUUUGCAGUCAUCA	Cleavage	| Symbols: AT-HSFA4C, RHA1, HSFA4C | winged-helix DNA-binding transcription factor family protein | chr5:18541576-18542706 FORWARD LENGTH=1038
25	AT3G51560.1	3	-1	1	23	3585	3607	UAAUACAGGUAUCACACUCGGUG	GACAGAAUGUGAUGUUUGUGUUA	Cleavage	| Symbols: | Disease resistance protein (TIR-NBS-LRR class) family | chr3:19121808-19125913 REVERSE LENGTH=3762
250	AT5G13680.1	3	-1	1	23	3927	3949	UGAUGGCUUUGAGCAUCCAGCCU	UAGCUGGAUGCUUAAGGUCUUCA	Cleavage	| Symbols: ELO2, ABO1 | IKI3 family protein | chr5:4410522-4415471 REVERSE LENGTH=3960
250	AT1G34180.1	3	-1	1	23	1641	1663	UGAUGGCUUUGAGCAUCCAGCCU	CUUCUGGGUGUUCAAAGCCACCG	Cleavage	| Symbols: anac016, NAC016 | NAC domain containing protein 16 | chr1:12448726-12451120 FORWARD LENGTH=1695
250	AT1G34180.2	3	-1	1	23	1677	1699	UGAUGGCUUUGAGCAUCCAGCCU	CUUCUGGGUGUUCAAAGCCACCG	Cleavage	| Symbols: anac016, NAC016 | NAC domain containing protein 16 | chr1:12448726-12451120 FORWARD LENGTH=1731
250	AT2G22900.1	3	-1	1	23	1218	1240	UGAUGGCUUUGAGCAUCCAGCCU	GAAUGGGAUGAUCAAAGCCAUUA	Cleavage	| Symbols: | Galactosyl transferase GMA12/MNN10 family protein | chr2:9744359-9746193 REVERSE LENGTH=1350
250	AT1G34020.1	3	-1	1	23	48	70	UGAUGGCUUUGAGCAUCCAGCCU	UGCGUGGAUGUUCAAUGUCGUCA	Cleavage	| Symbols: | Nucleotide-sugar transporter family protein | chr1:12367359-12368965 FORWARD LENGTH=1008
250	AT3G03560.1	3	-1	1	23	1138	1160	UGAUGGCUUUGAGCAUCCAGCCU	CCAAUGGAUGAUCAAGGUCGUCA	Cleavage	| Symbols: | unknown protein; LOCATED IN: plasma membrane; EXPRESSED IN: 22 plant structures; EXPRESSED DURING: 13 growth stages; BEST Arabidopsis thaliana protein match is: unknown protein (TAIR:AT5G23490.1); Has 157 Blast hits to 146 proteins in 38 species: Archae - 3; Bacteria - 14; Metazoa - 8; Fungi - 0; Plants - 120; Viruses - 0; Other Eukaryotes - 12 (source: NCBI BLink). | chr3:853153-856…
250	AT2G46420.2	3	-1	1	23	496	518	UGAUGGCUUUGAGCAUCCAGCCU	CAGAUGCAUGCUCAAGGUCAUCC	Cleavage	| Symbols: | Plant protein 1589 of unknown function | chr2:19054891-19056645 FORWARD LENGTH=1038
250	AT4G40010.1	3	-1	1	23	428	450	UGAUGGCUUUGAGCAUCCAGCCU	AUUUUGGAUACUCCAAGUCAUCA	Translation	| Symbols: SNRK2-7, SNRK2.7, SRK2F | SNF1-related protein kinase 2.7 | chr4:18548704-18551056 REVERSE LENGTH=1053
250	AT2G46420.1	3	-1	1	23	496	518	UGAUGGCUUUGAGCAUCCAGCCU	CAGAUGCAUGCUCAAGGUCAUCC	Cleavage	| Symbols: | Plant protein 1589 of unknown function | chr2:19054891-19056830 FORWARD LENGTH=1092
250	AT5G44760.1	3	-1	1	23	981	1003	UGAUGGCUUUGAGCAUCCAGCCU	UGUAUUGGUGCUCGGAGUCAUCA	Cleavage	| Symbols: | C2 domain-containing protein | chr5:18060586-18062764 FORWARD LENGTH=1437
251	AT1G16330.1	3	-1	1	23	70	92	UGAUUAUCCGAGUAGAUUUUGAA	UUCAAAAUCUUCUCCGAUAAUCA	Cleavage	| Symbols: CYCB3;1 | cyclin b3;1 | chr1:5582387-5587391 REVERSE LENGTH=1947
251	AT2G03480.2	3	-1	1	23	1407	1429	UGAUUAUCCGAGUAGAUUUUGAA	AGGAAAAUCUGCUUGGGUAAUGA	Cleavage	| Symbols: QUL2 | QUASIMODO2 LIKE 2 | chr2:1051509-1054090 FORWARD LENGTH=1788
251	AT2G03480.1	3	-1	1	23	1440	1462	UGAUUAUCCGAGUAGAUUUUGAA	AGGAAAAUCUGCUUGGGUAAUGA	Cleavage	| Symbols: QUL2 | QUASIMODO2 LIKE 2 | chr2:1051509-1054090 FORWARD LENGTH=1821
251	AT1G72650.1	3	-1	1	23	694	716	UGAUUAUCCGAGUAGAUUUUGAA	GGUGAGAUCUGCUUGGAUAAUUU	Cleavage	| Symbols: TRFL6 | TRF-like 6 | chr1:27350253-27353483 FORWARD LENGTH=1875
251	AT1G72650.2	3	-1	1	23	712	734	UGAUUAUCCGAGUAGAUUUUGAA	GGUGAGAUCUGCUUGGAUAAUUU	Cleavage	| Symbols: TRFL6 | TRF-like 6 | chr1:27350253-27353483 FORWARD LENGTH=1893
251	AT3G04890.1	3	-1	1	23	298	320	UGAUUAUCCGAGUAGAUUUUGAA	UCUGCAAUUUACUCGGAUGAUUG	Cleavage	| Symbols: | Uncharacterized conserved protein (DUF2358) | chr3:1347708-1349066 FORWARD LENGTH=651
251	AT3G04890.2	3	-1	1	23	298	320	UGAUUAUCCGAGUAGAUUUUGAA	UCUGCAAUUUACUCGGAUGAUUG	Cleavage	| Symbols: | Uncharacterized conserved protein (DUF2358) | chr3:1347708-1349062 FORWARD LENGTH=666
251	AT3G44690.1	3	-1	1	23	3007	3029	UGAUUAUCCGAGUAGAUUUUGAA	GAUCAAGUCUACUUGGAUGAUGA	Cleavage	| Symbols: | unknown protein; Has 30201 Blast hits to 17322 proteins in 780 species: Archae - 12; Bacteria - 1396; Metazoa - 17338; Fungi - 3422; Plants - 5037; Viruses - 0; Other Eukaryotes - 2996 (source: NCBI BLink). | chr3:16230685-16234215 REVERSE LENGTH=3531
251	AT1G30110.2	3	-1	1	23	43	65	UGAUUAUCCGAGUAGAUUUUGAA	UGUCUAAUCAACUCGGAUAAUCU	Cleavage	| Symbols: NUDX25 | nudix hydrolase homolog 25 | chr1:10582700-10583821 FORWARD LENGTH=528
251	AT1G30110.1	3	-1	1	23	43	65	UGAUUAUCCGAGUAGAUUUUGAA	UGUCUAAUCAACUCGGAUAAUCU	Cleavage	| Symbols: ATNUDX25, NUDX25 | nudix hydrolase homolog 25 | chr1:10582700-10583821 FORWARD LENGTH=528
251	AT3G05545.1	3	-1	1	23	1162	1184	UGAUUAUCCGAGUAGAUUUUGAA	CAACAAGCCUACUCGGUUAAUCA	Cleavage	| Symbols: | RING/U-box superfamily protein | chr3:1609436-1612133 FORWARD LENGTH=1278
252	AT1G16330.1	3	-1	1	24	69	92	UGAUUAUCCGAGUAGAUUUUGAAC	UUUCAAAAUCUUCUCCGAUAAUCA	Cleavage	| Symbols: CYCB3;1 | cyclin b3;1 | chr1:5582387-5587391 REVERSE LENGTH=1947
252	AT2G03480.2	3	-1	1	24	1406	1429	UGAUUAUCCGAGUAGAUUUUGAAC	AAGGAAAAUCUGCUUGGGUAAUGA	Cleavage	| Symbols: QUL2 | QUASIMODO2 LIKE 2 | chr2:1051509-1054090 FORWARD LENGTH=1788
252	AT2G03480.1	3	-1	1	24	1439	1462	UGAUUAUCCGAGUAGAUUUUGAAC	AAGGAAAAUCUGCUUGGGUAAUGA	Cleavage	| Symbols: QUL2 | QUASIMODO2 LIKE 2 | chr2:1051509-1054090 FORWARD LENGTH=1821
252	AT1G72650.1	3	-1	1	24	693	716	UGAUUAUCCGAGUAGAUUUUGAAC	AGGUGAGAUCUGCUUGGAUAAUUU	Cleavage	| Symbols: TRFL6 | TRF-like 6 | chr1:27350253-27353483 FORWARD LENGTH=1875
252	AT1G72650.2	3	-1	1	24	711	734	UGAUUAUCCGAGUAGAUUUUGAAC	AGGUGAGAUCUGCUUGGAUAAUUU	Cleavage	| Symbols: TRFL6 | TRF-like 6 | chr1:27350253-27353483 FORWARD LENGTH=1893
252	AT3G04890.1	3	-1	1	24	297	320	UGAUUAUCCGAGUAGAUUUUGAAC	UUCUGCAAUUUACUCGGAUGAUUG	Cleavage	| Symbols: | Uncharacterized conserved protein (DUF2358) | chr3:1347708-1349066 FORWARD LENGTH=651
252	AT3G04890.2	3	-1	1	24	297	320	UGAUUAUCCGAGUAGAUUUUGAAC	UUCUGCAAUUUACUCGGAUGAUUG	Cleavage	| Symbols: | Uncharacterized conserved protein (DUF2358) | chr3:1347708-1349062 FORWARD LENGTH=666
252	AT3G44690.1	3	-1	1	24	3006	3029	UGAUUAUCCGAGUAGAUUUUGAAC	AGAUCAAGUCUACUUGGAUGAUGA	Cleavage	| Symbols: | unknown protein; Has 30201 Blast hits to 17322 proteins in 780 species: Archae - 12; Bacteria - 1396; Metazoa - 17338; Fungi - 3422; Plants - 5037; Viruses - 0; Other Eukaryotes - 2996 (source: NCBI BLink). | chr3:16230685-16234215 REVERSE LENGTH=3531
252	AT1G30110.2	3	-1	1	24	42	65	UGAUUAUCCGAGUAGAUUUUGAAC	UUGUCUAAUCAACUCGGAUAAUCU	Cleavage	| Symbols: NUDX25 | nudix hydrolase homolog 25 | chr1:10582700-10583821 FORWARD LENGTH=528
252	AT1G30110.1	3	-1	1	24	42	65	UGAUUAUCCGAGUAGAUUUUGAAC	UUGUCUAAUCAACUCGGAUAAUCU	Cleavage	| Symbols: ATNUDX25, NUDX25 | nudix hydrolase homolog 25 | chr1:10582700-10583821 FORWARD LENGTH=528
253	AT4G38870.1	3	-1	1	23	813	835	UGAUUCCGGGCUCGUUUAGAAGA	AAAACUAAAUGAGUCUGCAAUCA	Cleavage	| Symbols: | F-box and associated interaction domains-containing protein | chr4:18132583-18133863 REVERSE LENGTH=1281
253	AT5G47940.1	3	-1	1	23	1641	1663	UGAUUCCGGGCUCGUUUAGAAGA	GUCACAGAAAGAGCCCGGAAUUA	Cleavage	| Symbols: | unknown protein; Has 1807 Blast hits to 1807 proteins in 277 species: Archae - 0; Bacteria - 0; Metazoa - 736; Fungi - 347; Plants - 385; Viruses - 0; Other Eukaryotes - 339 (source: NCBI BLink). | chr5:19409407-19411893 REVERSE LENGTH=2250
254	AT2G06210.1	3	-1	1	21	810	830	UGAUUGGCCGGAUAACAUAGU	CUUAAAUUAUUUGGCCAAUCA	Cleavage	| Symbols: ELF8, VIP6 | binding | chr2:2429108-2436588 REVERSE LENGTH=3276
255	AT2G06210.1	3	-1	1	23	808	830	UGAUUGGCCGGAUAACAUAGUCC	GCCUUAAAUUAUUUGGCCAAUCA	Cleavage	| Symbols: ELF8, VIP6 | binding | chr2:2429108-2436588 REVERSE LENGTH=3276
256	AT2G06210.1	3	-1	1	24	807	830	UGAUUGGCCGGAUAACAUAGUCCU	AGCCUUAAAUUAUUUGGCCAAUCA	Cleavage	| Symbols: ELF8, VIP6 | binding | chr2:2429108-2436588 REVERSE LENGTH=3276
257	AT2G06210.1	3	-1	1	25	806	830	UGAUUGGCCGGAUAACAUAGUCCUC	CAGCCUUAAAUUAUUUGGCCAAUCA	Cleavage	| Symbols: ELF8, VIP6 | binding | chr2:2429108-2436588 REVERSE LENGTH=3276
26	AT5G07830.1	3	-1	1	24	561	584	UAAUCGAUAAUGUAACUUUUUACU	CUCGAAGGGUUACGUUAUUGAUUC	Cleavage	| Symbols: AtGUS2, GUS2 | glucuronidase 2 | chr5:2504168-2506567 FORWARD LENGTH=1632
26	AT2G39230.1	3	-1	1	24	1133	1156	UAAUCGAUAAUGUAACUUUUUACU	CGGACAAAGUUAUGUUUUCGGUUA	Cleavage	| Symbols: LOJ | LATERAL ORGAN JUNCTION | chr2:16381647-16384250 FORWARD LENGTH=2604
260	ATMG01370.1	3	-1	1	23	286	308	UGCAAAAGAUAAUCGAAUUUUUG	GUCCAUUUCGAUUGUCUUUUGUU	Cleavage	| Symbols: ORF111D | hypothetical protein | chrM:360717-361052 REVERSE LENGTH=336
260	AT2G45810.1	3	-1	1	23	1173	1195	UGCAAAAGAUAAUCGAAUUUUUG	AAACCAAUCCAUUAUCUUUUGCA	Cleavage	| Symbols: | DEA(D/H)-box RNA helicase family protein | chr2:18859836-18862318 FORWARD LENGTH=1587
261	AT2G41680.1	3	-1	1	22	1136	1157	UGCAAAGCAGUUGUGCGUCUUG	CAGGAUGCAUAGCUGCUUUGUC	Cleavage	| Symbols: NTRC | NADPH-dependent thioredoxin reductase C | chr2:17376349-17379028 REVERSE LENGTH=1590
262	AT3G61430.1	3	-1	1	21	613	633	UGCAAGAGUAGGGUUCUGAGA	UCUCAUGUCCCUAUUCUUGCA	Cleavage	| Symbols: PIP1A, ATPIP1, PIP1, PIP1;1 | plasma membrane intrinsic protein 1A | chr3:22733657-22735113 FORWARD LENGTH=861
262	AT3G61430.2	3	-1	1	21	613	633	UGCAAGAGUAGGGUUCUGAGA	UCUCAUGUCCCUAUUCUUGCA	Cleavage	| Symbols: PIP1A, ATPIP1, PIP1, PIP1;1 | plasma membrane intrinsic protein 1A | chr3:22733657-22735113 FORWARD LENGTH=861
262	ATCG00860.1	3	-1	1	21	171	191	UGCAAGAGUAGGGUUCUGAGA	UUUUAGUAUCCUACUUUUGCG	Cleavage	| Symbols: YCF2.1 | Chloroplast Ycf2;ATPase, AAA type, core | chrC:86474-93358 FORWARD LENGTH=6885
262	ATCG01280.1	3	-1	1	21	171	191	UGCAAGAGUAGGGUUCUGAGA	UUUUAGUAUCCUACUUUUGCG	Cleavage	| Symbols: YCF2.2 | Chloroplast Ycf2;ATPase, AAA type, core | chrC:145291-152175 REVERSE LENGTH=6885
262	AT4G13980.1	3	-1	1	21	571	591	UGCAAGAGUAGGGUUCUGAGA	AUUCGGAAUCCUACUUUUGUU	Cleavage	| Symbols: AT-HSFA5, HSFA5 | winged-helix DNA-binding transcription factor family protein | chr4:8077519-8079247 REVERSE LENGTH=1401
262	AT5G12220.2	3	-1	1	21	1231	1251	UGCAAGAGUAGGGUUCUGAGA	AAACAGAGUUCUACUCUUGUA	Cleavage	| Symbols: | las1-like family protein | chr5:3950218-3953014 FORWARD LENGTH=1803
262	AT5G12220.1	3	-1	1	21	1264	1284	UGCAAGAGUAGGGUUCUGAGA	AAACAGAGUUCUACUCUUGUA	Cleavage	| Symbols: | las1-like family protein | chr5:3950218-3953014 FORWARD LENGTH=1836
262	AT1G20230.1	3	-1	1	21	1571	1591	UGCAAGAGUAGGGUUCUGAGA	GGUUGGAACACUAUUCUUGCA	Cleavage	| Symbols: | Pentatricopeptide repeat (PPR) superfamily protein | chr1:7009570-7011852 FORWARD LENGTH=2283
262	AT1G59835.1	3	-1	1	21	124	144	UGCAAGAGUAGGGUUCUGAGA	UAUUUGGAUCCUACUUUUGCA	Cleavage	| Symbols: | unknown protein; BEST Arabidopsis thaliana protein match is: unknown protein (TAIR:AT3G50610.1); Has 55 Blast hits to 24 proteins in 6 species: Archae - 0; Bacteria - 0; Metazoa - 0; Fungi - 0; Plants - 55; Viruses - 0; Other Eukaryotes - 0 (source: NCBI BLink). | chr1:22025041-22025421 REVERSE LENGTH=381
263	AT3G61430.2	3	-1	1	22	612	633	UGCAAGAGUAGGGUUCUGAGAG	CUCUCAUGUCCCUAUUCUUGCA	Cleavage	| Symbols: PIP1A, ATPIP1, PIP1, PIP1;1 | plasma membrane intrinsic protein 1A | chr3:22733657-22735113 FORWARD LENGTH=861
263	AT3G61430.1	3	-1	1	22	612	633	UGCAAGAGUAGGGUUCUGAGAG	CUCUCAUGUCCCUAUUCUUGCA	Cleavage	| Symbols: PIP1A, ATPIP1, PIP1, PIP1;1 | plasma membrane intrinsic protein 1A | chr3:22733657-22735113 FORWARD LENGTH=861
263	ATCG00860.1	3	-1	1	22	170	191	UGCAAGAGUAGGGUUCUGAGAG	UUUUUAGUAUCCUACUUUUGCG	Cleavage	| Symbols: YCF2.1 | Chloroplast Ycf2;ATPase, AAA type, core | chrC:86474-93358 FORWARD LENGTH=6885
263	ATCG01280.1	3	-1	1	22	170	191	UGCAAGAGUAGGGUUCUGAGAG	UUUUUAGUAUCCUACUUUUGCG	Cleavage	| Symbols: YCF2.2 | Chloroplast Ycf2;ATPase, AAA type, core | chrC:145291-152175 REVERSE LENGTH=6885
263	AT4G13980.1	3	-1	1	22	570	591	UGCAAGAGUAGGGUUCUGAGAG	GAUUCGGAAUCCUACUUUUGUU	Cleavage	| Symbols: AT-HSFA5, HSFA5 | winged-helix DNA-binding transcription factor family protein | chr4:8077519-8079247 REVERSE LENGTH=1401
263	AT5G12220.2	3	-1	1	22	1230	1251	UGCAAGAGUAGGGUUCUGAGAG	GAAACAGAGUUCUACUCUUGUA	Cleavage	| Symbols: | las1-like family protein | chr5:3950218-3953014 FORWARD LENGTH=1803
263	AT5G12220.1	3	-1	1	22	1263	1284	UGCAAGAGUAGGGUUCUGAGAG	GAAACAGAGUUCUACUCUUGUA	Cleavage	| Symbols: | las1-like family protein | chr5:3950218-3953014 FORWARD LENGTH=1836
263	AT1G20230.1	3	-1	1	22	1570	1591	UGCAAGAGUAGGGUUCUGAGAG	AGGUUGGAACACUAUUCUUGCA	Cleavage	| Symbols: | Pentatricopeptide repeat (PPR) superfamily protein | chr1:7009570-7011852 FORWARD LENGTH=2283
263	AT1G59835.1	3	-1	1	22	123	144	UGCAAGAGUAGGGUUCUGAGAG	AUAUUUGGAUCCUACUUUUGCA	Cleavage	| Symbols: | unknown protein; BEST Arabidopsis thaliana protein match is: unknown protein (TAIR:AT3G50610.1); Has 55 Blast hits to 24 proteins in 6 species: Archae - 0; Bacteria - 0; Metazoa - 0; Fungi - 0; Plants - 55; Viruses - 0; Other Eukaryotes - 0 (source: NCBI BLink). | chr1:22025041-22025421 REVERSE LENGTH=381
264	AT2G04235.1	3	-1	1	22	2998	3019	UGCAAGCUGUAGAACGUUCUCU	AUUCAAUGUUUUACGGCUUGCG	Cleavage	| Symbols: | unknown protein; FUNCTIONS IN: molecular_function unknown; INVOLVED IN: biological_process unknown; LOCATED IN: cellular_component unknown; EXPRESSED IN: cultured cell; Has 713 Blast hits to 345 proteins in 122 species: Archae - 2; Bacteria - 262; Metazoa - 138; Fungi - 55; Plants - 39; Viruses - 0; Other Eukaryotes - 217 (source: NCBI BLink). | chr2:1449414-1455018 FORWARD LENGTH=37…
264	AT1G58030.1	3	-1	1	22	1173	1194	UGCAAGCUGUAGAACGUUCUCU	UAUGGAUGUUUCACAGCUUGCA	Translation	| Symbols: CAT2 | cationic amino acid transporter 2 | chr1:21464185-21468141 REVERSE LENGTH=1908
264	AT3G17060.1	3	-1	1	22	500	521	UGCAAGCUGUAGAACGUUCUCU	AUUGUGCGUUCUACAGCUUACA	Cleavage	| Symbols: | Pectin lyase-like superfamily protein | chr3:5816953-5818458 REVERSE LENGTH=1035
265	AT2G26110.1	3	-1	1	22	439	460	UGCAAGGAUUGAAGGAUUUUCU	AUCAAAUCUUUCAAUCUUUAUA	Cleavage	| Symbols: | Protein of unknown function (DUF761) | chr2:11120869-11121798 FORWARD LENGTH=930
265	AT3G06868.1	3	-1	1	22	172	193	UGCAAGGAUUGAAGGAUUUUCU	CCUAAAUCCUUCACUCCUUCCA	Cleavage	| Symbols: | unknown protein; FUNCTIONS IN: molecular_function unknown; INVOLVED IN: biological_process unknown; LOCATED IN: cellular_component unknown; BEST Arabidopsis thaliana protein match is: unknown protein (TAIR:AT5G49100.1); Has 30201 Blast hits to 17322 proteins in 780 species: Archae - 12; Bacteria - 1396; Metazoa - 17338; Fungi - 3422; Plants - 5037; Viruses - 0; Other Eukaryotes - 299…
266	AT1G04570.1	3	-1	1	22	1067	1088	UGCAAGUAUUGAUUGUAGAUCU	UGGUCUAUGAUCGAUACUUGAA	Cleavage	| Symbols: | Major facilitator superfamily protein | chr1:1246859-1248600 REVERSE LENGTH=1629
266	AT4G00020.2	3	-1	1	22	3418	3439	UGCAAGUAUUGAUUGUAGAUCU	UUAUCUAUAAUCGGUGCUUGCC	Cleavage	| Symbols: MEE43, EDA20, BRCA2(IV), BRCA2A | BREAST CANCER 2 like 2A | chr4:2895-10364 REVERSE LENGTH=3564
266	AT5G01630.1	3	-1	1	22	3430	3451	UGCAAGUAUUGAUUGUAGAUCU	CUAUUUAUAAUCGGUGCUUGUA	Cleavage	| Symbols: BRCA2B, BRCA2(V), ATBRCA2(V) | BRCA2-like B | chr5:235117-240911 REVERSE LENGTH=3468
266	AT2G28540.1	3	-1	1	22	457	478	UGCAAGUAUUGAUUGUAGAUCU	CAAUUUCCAAACAAUACUUGCA	Cleavage	| Symbols: | RNA binding (RRM/RBD/RNP motifs) family protein | chr2:12218652-12223446 FORWARD LENGTH=2649
266	AT2G28540.2	3	-1	1	22	457	478	UGCAAGUAUUGAUUGUAGAUCU	CAAUUUCCAAACAAUACUUGCA	Cleavage	| Symbols: | RNA binding (RRM/RBD/RNP motifs) family protein | chr2:12218652-12223594 FORWARD LENGTH=2883
266	AT2G24070.1	3	-1	1	22	1199	1220	UGCAAGUAUUGAUUGUAGAUCU	UGCUCUAUAAUCGAUAUUCGCA	Cleavage	| Symbols: QWRF4 | Family of unknown function (DUF566) | chr2:10231822-10233986 REVERSE LENGTH=1830
266	AT2G24070.2	3	-1	1	22	1199	1220	UGCAAGUAUUGAUUGUAGAUCU	UGCUCUAUAAUCGAUAUUCGCA	Cleavage	| Symbols: QWRF4 | Family of unknown function (DUF566) | chr2:10231822-10233986 REVERSE LENGTH=1830
266	AT1G01880.2	3	-1	1	22	277	298	UGCAAGUAUUGAUUGUAGAUCU	UCUUCUGGAAUUGAUACUUGUA	Cleavage	| Symbols: | 5'-3' exonuclease family protein | chr1:306558-308991 REVERSE LENGTH=1797
266	AT1G01880.1	3	-1	1	22	277	298	UGCAAGUAUUGAUUGUAGAUCU	UCUUCUGGAAUUGAUACUUGUA	Cleavage	| Symbols: | 5'-3' exonuclease family protein | chr1:306558-308991 REVERSE LENGTH=1800
267	AT1G20640.1	3	-1	1	23	1967	1989	UGCAAGUUGCGCUGGUAGUGGAA	CUCCGCCGCCAGUGCAGCUUGCA	Cleavage	| Symbols: | Plant regulator RWP-RK family protein | chr1:7155201-7157986 FORWARD LENGTH=2535
267	AT1G20640.2	3	-1	1	23	1967	1989	UGCAAGUUGCGCUGGUAGUGGAA	CUCCGCCGCCAGUGCAGCUUGCA	Cleavage	| Symbols: | Plant regulator RWP-RK family protein | chr1:7155201-7157986 FORWARD LENGTH=2535
267	AT2G24650.1	3	-1	1	23	2489	2511	UGCAAGUUGCGCUGGUAGUGGAA	UGAUUCUUUCAGCGCAAUUUGCA	Cleavage	| Symbols: | DNA binding;DNA binding;sequence-specific DNA binding transcription factors | chr2:10483490-10487571 REVERSE LENGTH=3138
27	AT5G44250.2	3	-1	1	22	48	69	UAAUCUACGAUUAUCCAGGACC	AAAUCCGGAUGAUUGUAGAUUG	Cleavage	| Symbols: | Protein of unknown function DUF829, transmembrane 53 | chr5:17823876-17825153 REVERSE LENGTH=909
27	AT5G44250.1	3	-1	1	22	351	372	UAAUCUACGAUUAUCCAGGACC	AAAUCCGGAUGAUUGUAGAUUG	Cleavage	| Symbols: | Protein of unknown function DUF829, transmembrane 53 | chr5:17823876-17825620 REVERSE LENGTH=1212
270	AT1G50270.1	3	-1	1	22	827	848	UGCAGAUAUCCAGUAGUCGAUU	CGUUGAUUGCUGGAUAUGUGCA	Cleavage	| Symbols: | Pentatricopeptide repeat (PPR) superfamily protein | chr1:18622044-18623834 FORWARD LENGTH=1791
271	AT2G36240.1	3	-1	1	23	1169	1191	UGCAUCCAUCGUCUUUUCUGGCU	UUAUGGAGAAGAUGAUGAAUGCA	Cleavage	| Symbols: | pentatricopeptide (PPR) repeat-containing protein | chr2:15195663-15197156 FORWARD LENGTH=1494
271	AT2G33530.1	3	-1	1	23	914	936	UGCAUCCAUCGUCUUUUCUGGCU	AAGUGGGAGAGACGGUGGAUGUG	Cleavage	| Symbols: scpl46 | serine carboxypeptidase-like 46 | chr2:14197866-14200536 REVERSE LENGTH=1398
271	AT1G72810.1	3	-1	1	23	1244	1266	UGCAUCCAUCGUCUUUUCUGGCU	CAGAGGAAGAGUUGAUGGAUGCA	Cleavage	| Symbols: | Pyridoxal-5'-phosphate-dependent enzyme family protein | chr1:27398760-27400393 REVERSE LENGTH=1551
271	AT1G26560.1	3	-1	1	23	1347	1369	UGCAUCCAUCGUCUUUUCUGGCU	UUCGAUAAAAGAGGAUGGAUGUA	Translation	| Symbols: BGLU40 | beta glucosidase 40 | chr1:9178513-9181726 FORWARD LENGTH=1533
272	AT5G49480.1	3	-1	1	23	102	123	UGCAUGGGGAUCGCUCGCUUGGA	CAGCAGCGA-CGAUCUCCGUGCA	Cleavage	| Symbols: ATCP1, CP1 | Ca2+-binding protein 1 | chr5:20070812-20071294 FORWARD LENGTH=483
273	AT3G01326.1	3	-1	1	22	198	219	UGCAUUGUGACCGUUUUUUGAC	AUCAAAAGACUGUUGCAAUGCA	Cleavage	| Symbols: | ECA1 gametogenesis related family protein | chr3:115359-115664 FORWARD LENGTH=306
273	AT3G13370.1	3	-1	1	22	444	465	UGCAUUGUGACCGUUUUUUGAC	UUCAGGAAGAGGUCACAAUGCA	Cleavage	| Symbols: | unknown protein; Has 84 Blast hits to 50 proteins in 21 species: Archae - 0; Bacteria - 2; Metazoa - 51; Fungi - 6; Plants - 20; Viruses - 0; Other Eukaryotes - 5 (source: NCBI BLink). | chr3:4341664-4342230 FORWARD LENGTH=567
273	AT1G25540.2	3	-1	1	22	860	881	UGCAUUGUGACCGUUUUUUGAC	GGCAAAGUGCGGUUGCAAUGCA	Cleavage	| Symbols: PFT1 | phytochrome and flowering time regulatory protein (PFT1) | chr1:8969392-8973301 REVERSE LENGTH=2184
273	AT1G25540.1	3	-1	1	22	1187	1208	UGCAUUGUGACCGUUUUUUGAC	GGCAAAGUGCGGUUGCAAUGCA	Cleavage	| Symbols: PFT1 | phytochrome and flowering time regulatory protein (PFT1) | chr1:8969392-8974446 REVERSE LENGTH=2511
273	AT5G17890.1	3	-1	1	22	1197	1218	UGCAUUGUGACCGUUUUUUGAC	GCUAAAAAACGCUUAUAGUGCA	Translation	| Symbols: CHS3, DAR4 | DA1-related protein 4 | chr5:5917015-5923160 FORWARD LENGTH=4842
273	AT3G42940.1	3	-1	1	22	123	144	UGCAUUGUGACCGUUUUUUGAC	AGACGAGAACGGUCAUAAUGUA	Cleavage	| Symbols: | BEST Arabidopsis thaliana protein match is: Zinc finger, C3HC4 type (RING finger) family protein (TAIR:AT2G24480.1); Has 66 Blast hits to 66 proteins in 3 species: Archae - 0; Bacteria - 0; Metazoa - 0; Fungi - 0; Plants - 66; Viruses - 0; Other Eukaryotes - 0 (source: NCBI BLink). | chr3:15006613-15007194 FORWARD LENGTH=582
273	AT4G14940.1	3	-1	1	22	1071	1092	UGCAUUGUGACCGUUUUUUGAC	CGAGAAAAACGGUUACGGUGCU	Cleavage	| Symbols: ATAO1, AO1 | amine oxidase 1 | chr4:8541879-8544304 FORWARD LENGTH=1953
273	AT4G24100.1	3	-1	1	22	800	821	UGCAUUGUGACCGUUUUUUGAC	UUAAAGAAAUGGUUGCAAUGUG	Cleavage	| Symbols: | Protein kinase superfamily protein | chr4:12515223-12519336 FORWARD LENGTH=2130
274	AT3G13370.1	3	-1	1	23	443	465	UGCAUUGUGACCGUUUUUUGACU	AUUCAGGAAGAGGUCACAAUGCA	Cleavage	| Symbols: | unknown protein; Has 84 Blast hits to 50 proteins in 21 species: Archae - 0; Bacteria - 2; Metazoa - 51; Fungi - 6; Plants - 20; Viruses - 0; Other Eukaryotes - 5 (source: NCBI BLink). | chr3:4341664-4342230 FORWARD LENGTH=567
274	AT3G01326.1	3	-1	1	23	197	219	UGCAUUGUGACCGUUUUUUGACU	UAUCAAAAGACUGUUGCAAUGCA	Cleavage	| Symbols: | ECA1 gametogenesis related family protein | chr3:115359-115664 FORWARD LENGTH=306
274	AT1G25540.2	3	-1	1	23	859	881	UGCAUUGUGACCGUUUUUUGACU	GGGCAAAGUGCGGUUGCAAUGCA	Cleavage	| Symbols: PFT1 | phytochrome and flowering time regulatory protein (PFT1) | chr1:8969392-8973301 REVERSE LENGTH=2184
274	AT1G25540.1	3	-1	1	23	1186	1208	UGCAUUGUGACCGUUUUUUGACU	GGGCAAAGUGCGGUUGCAAUGCA	Cleavage	| Symbols: PFT1 | phytochrome and flowering time regulatory protein (PFT1) | chr1:8969392-8974446 REVERSE LENGTH=2511
274	AT5G17890.1	3	-1	1	23	1196	1218	UGCAUUGUGACCGUUUUUUGACU	UGCUAAAAAACGCUUAUAGUGCA	Translation	| Symbols: CHS3, DAR4 | DA1-related protein 4 | chr5:5917015-5923160 FORWARD LENGTH=4842
274	AT3G42940.1	3	-1	1	23	122	144	UGCAUUGUGACCGUUUUUUGACU	CAGACGAGAACGGUCAUAAUGUA	Cleavage	| Symbols: | BEST Arabidopsis thaliana protein match is: Zinc finger, C3HC4 type (RING finger) family protein (TAIR:AT2G24480.1); Has 66 Blast hits to 66 proteins in 3 species: Archae - 0; Bacteria - 0; Metazoa - 0; Fungi - 0; Plants - 66; Viruses - 0; Other Eukaryotes - 0 (source: NCBI BLink). | chr3:15006613-15007194 FORWARD LENGTH=582
274	AT4G14940.1	3	-1	1	23	1070	1092	UGCAUUGUGACCGUUUUUUGACU	UCGAGAAAAACGGUUACGGUGCU	Cleavage	| Symbols: ATAO1, AO1 | amine oxidase 1 | chr4:8541879-8544304 FORWARD LENGTH=1953
274	AT4G24100.1	3	-1	1	23	799	821	UGCAUUGUGACCGUUUUUUGACU	UUUAAAGAAAUGGUUGCAAUGUG	Cleavage	| Symbols: | Protein kinase superfamily protein | chr4:12515223-12519336 FORWARD LENGTH=2130
275	AT4G23050.1	3	-1	1	22	1155	1176	UGCCAGGUUCUCGAUAUGCGAC	UCAGUAUAUUGGGAACCUGGGA	Cleavage	| Symbols: | PAS domain-containing protein tyrosine kinase family protein | chr4:12080112-12083708 FORWARD LENGTH=2208
275	AT4G23050.2	3	-1	1	22	1158	1179	UGCCAGGUUCUCGAUAUGCGAC	UCAGUAUAUUGGGAACCUGGGA	Cleavage	| Symbols: | PAS domain-containing protein tyrosine kinase family protein | chr4:12080112-12083708 FORWARD LENGTH=2211
275	AT5G04780.1	3	-1	1	22	1695	1716	UGCCAGGUUCUCGAUAUGCGAC	GCAGCAUAGUGAGAAGCUGGCA	Cleavage	| Symbols: | Pentatricopeptide repeat (PPR) superfamily protein | chr5:1384540-1386447 FORWARD LENGTH=1908
276	AT1G01453.2	3	-1	1	22	24	45	UGCCAUUCCUUUGUCGCCGGAU	CGCCGGCGAUGAAGAAAUGGCG	Cleavage	| Symbols: | unknown protein; FUNCTIONS IN: molecular_function unknown; INVOLVED IN: biological_process unknown; LOCATED IN: cellular_component unknown; BEST Arabidopsis thaliana protein match is: unknown protein (TAIR:AT4G01110.1); Has 30201 Blast hits to 17322 proteins in 780 species: Archae - 12; Bacteria - 1396; Metazoa - 17338; Fungi - 3422; Plants - 5037; Viruses - 0; Other Eukaryotes - 299…
276	AT1G01453.1	3	-1	1	22	24	45	UGCCAUUCCUUUGUCGCCGGAU	CGCCGGCGAUGAAGAAAUGGCG	Cleavage	| Symbols: | unknown protein; FUNCTIONS IN: molecular_function unknown; INVOLVED IN: biological_process unknown; LOCATED IN: cellular_component unknown; BEST Arabidopsis thaliana protein match is: unknown protein (TAIR:AT4G01110.1); Has 30201 Blast hits to 17322 proteins in 780 species: Archae - 12; Bacteria - 1396; Metazoa - 17338; Fungi - 3422; Plants - 5037; Viruses - 0; Other Eukaryotes - 299…
276	AT4G34870.1	3	-1	1	22	120	141	UGCCAUUCCUUUGUCGCCGGAU	UACCGGCGAGAAAGGAAUGGGA	Cleavage	| Symbols: ROC5, ATCYP1 | rotamase cyclophilin 5 | chr4:16614451-16614969 FORWARD LENGTH=519
276	AT5G45640.1	3	-1	1	22	417	438	UGCCAUUCCUUUGUCGCCGGAU	UUUCGAUGACAAAGGAAUGGGA	Cleavage	| Symbols: | Subtilisin-like serine endopeptidase family protein | chr5:18507489-18511616 REVERSE LENGTH=2265
276	AT3G52000.1	3	-1	1	22	1256	1277	UGCCAUUCCUUUGUCGCCGGAU	UGACGGUUGUAAAGGAAUGGCG	Cleavage	| Symbols: scpl36 | serine carboxypeptidase-like 36 | chr3:19293071-19294702 FORWARD LENGTH=1449
277	AT3G51860.1	3	-1	1	23	501	523	UGCCGAGGACUGAGAGUAGGGCG	AAACCUUCUCUUGGUUCUUGGCA	Cleavage	| Symbols: CAX3, ATHCX1, CAX1-LIKE, ATCAX3 | cation exchanger 3 | chr3:19239458-19242519 FORWARD LENGTH=1380
278	AT3G51860.1	3	-1	1	24	500	523	UGCCGAGGACUGAGAGUAGGGCGA	CAAACCUUCUCUUGGUUCUUGGCA	Cleavage	| Symbols: CAX3, ATHCX1, CAX1-LIKE, ATCAX3 | cation exchanger 3 | chr3:19239458-19242519 FORWARD LENGTH=1380
279	AT2G25880.1	3	-1	1	21	225	245	UGCCGGAGAGGAGAUUGACUC	GAUUCAAUCUCAUCUUCGGCA	Translation	| Symbols: AtAUR2, AUR2 | ataurora2 | chr2:11034887-11036827 REVERSE LENGTH=867
279	AT2G25880.2	3	-1	1	21	225	245	UGCCGGAGAGGAGAUUGACUC	GAUUCAAUCUCAUCUUCGGCA	Translation	| Symbols: AtAUR2, AUR2 | ataurora2 | chr2:11034887-11036827 REVERSE LENGTH=771
279	AT4G01870.1	3	-1	1	21	1207	1227	UGCCGGAGAGGAGAUUGACUC	GGUCCAAUCUUCUCUCCGGCG	Cleavage	| Symbols: | tolB protein-related | chr4:808473-810431 REVERSE LENGTH=1959
279	AT1G72790.1	3	-1	1	21	1049	1069	UGCCGGAGAGGAGAUUGACUC	GCCUCGAUCUCCUCUUCGGCU	Cleavage	| Symbols: | hydroxyproline-rich glycoprotein family protein | chr1:27394848-27396533 FORWARD LENGTH=1686
279	AT5G64470.2	3	-1	1	21	161	181	UGCCGGAGAGGAGAUUGACUC	CGUGCGAUCUCUUCUCCGGCA	Cleavage	| Symbols: | Plant protein of unknown function (DUF828) | chr5:25776026-25777716 FORWARD LENGTH=1224
279	AT5G64470.3	3	-1	1	21	161	181	UGCCGGAGAGGAGAUUGACUC	CGUGCGAUCUCUUCUCCGGCA	Cleavage	| Symbols: | Plant protein of unknown function (DUF828) | chr5:25776026-25777716 FORWARD LENGTH=1206
279	AT5G07200.1	3	-1	1	21	188	208	UGCCGGAGAGGAGAUUGACUC	UAGCCGGUUUCCUCUCCGGCG	Cleavage	| Symbols: YAP169, GA20OX3, ATGA20OX3 | gibberellin 20-oxidase 3 | chr5:2243835-2245157 REVERSE LENGTH=1143
279	AT5G64470.1	3	-1	1	21	161	181	UGCCGGAGAGGAGAUUGACUC	CGUGCGAUCUCUUCUCCGGCA	Cleavage	| Symbols: TBL12 | Plant protein of unknown function (DUF828) | chr5:25776026-25777493 FORWARD LENGTH=978
279	AT4G28670.1	3	-1	1	21	10	30	UGCCGGAGAGGAGAUUGACUC	ACGUUAAUCUCUUCUUUGGCC	Cleavage	| Symbols: | Protein kinase family protein with domain of unknown function (DUF26) | chr4:14151387-14153935 FORWARD LENGTH=1878
279	AT3G12050.1	3	-1	1	21	137	157	UGCCGGAGAGGAGAUUGACUC	GCGUUGAUAUCCUCUCCGGCG	Cleavage	| Symbols: | Aha1 domain-containing protein | chr3:3839289-3841303 FORWARD LENGTH=1083
279	AT3G12050.2	3	-1	1	21	137	157	UGCCGGAGAGGAGAUUGACUC	GCGUUGAUAUCCUCUCCGGCG	Cleavage	| Symbols: | Aha1 domain-containing protein | chr3:3839289-3841303 FORWARD LENGTH=966
279	AT1G80510.1	3	-1	1	21	975	994	UGCCGGAGAGGAGAUUGACUC	GGGUUA-UCUCCUCUUCGGCA	Cleavage	| Symbols: | Transmembrane amino acid transporter family protein | chr1:30273100-30274569 FORWARD LENGTH=1470
279	AT4G21700.1	3	-1	1	21	257	277	UGCCGGAGAGGAGAUUGACUC	AUGUCAGCUUCUUCUCCGGCG	Cleavage	| Symbols: | Protein of unknown function (DUF2921) | chr4:11529956-11532844 FORWARD LENGTH=2889
28	AT3G26270.1	3	-1	1	22	997	1018	UAAUGCAGGACCGGAGCUUCUG	GACGAGAUUCGGUCUUGCAUUG	Cleavage	| Symbols: CYP71B25 | cytochrome P450, family 71, subfamily B, polypeptide 25 | chr3:9627602-9629195 REVERSE LENGTH=1506
280	AT1G05820.2	3	-1	1	21	955	975	UGCGAGUGAGAGCAUUGAGCU	ACCUCGAUUCUCUCACUCGUG	Cleavage	| Symbols: SPPL5, ATSPPL5 | SIGNAL PEPTIDE PEPTIDASE-LIKE 5 | chr1:1749776-1753567 FORWARD LENGTH=1524
280	AT1G05820.1	3	-1	1	21	955	975	UGCGAGUGAGAGCAUUGAGCU	ACCUCGAUUCUCUCACUCGUG	Cleavage	| Symbols: SPPL5, ATSPPL5 | SIGNAL PEPTIDE PEPTIDASE-LIKE 5 | chr1:1749776-1753767 FORWARD LENGTH=1611
280	AT5G58880.1	3	-1	1	21	106	126	UGCGAGUGAGAGCAUUGAGCU	GUUUCAAUGUUUUUACUCGUG	Cleavage	| Symbols: | unknown protein; BEST Arabidopsis thaliana protein match is: unknown protein (TAIR:AT2G29620.1); Has 1807 Blast hits to 1807 proteins in 277 species: Archae - 0; Bacteria - 0; Metazoa - 736; Fungi - 347; Plants - 385; Viruses - 0; Other Eukaryotes - 339 (source: NCBI BLink). | chr5:23775966-23779504 FORWARD LENGTH=3267
280	AT5G45090.1	3	-1	1	21	277	297	UGCGAGUGAGAGCAUUGAGCU	GACUCAAAGAUCUCACUCGCG	Cleavage	| Symbols: AtPP2-A7, PP2-A7 | phloem protein 2-A7 | chr5:18202753-18205000 REVERSE LENGTH=999
282	AT1G07080.1	3	-1	1	22	624	645	UGCGCCAGGUGCUGUGUUCCCU	AGGUAAUAAAGUACCUGGCGCA	Cleavage	| Symbols: | Thioredoxin superfamily protein | chr1:2170069-2171861 FORWARD LENGTH=798
282	AT1G48990.1	3	-1	1	22	486	507	UGCGCCAGGUGCUGUGUUCCCU	GAAAGAUGCAGCACCUGGUGCA	Cleavage	| Symbols: | Oleosin family protein | chr1:18121470-18121979 FORWARD LENGTH=510
283	AT3G20390.1	3	-1	1	24	193	216	UGCGUUUUCAGUAGAUAUAAGACG	GAAGUUGUGUCUACUGAGAAAGCA	Cleavage	| Symbols: | endoribonuclease L-PSP family protein | chr3:7110227-7111695 REVERSE LENGTH=564
283	AT4G39530.1	3	-1	1	24	1459	1482	UGCGUUUUCAGUAGAUAUAAGACG	UUAGAUAUAUUUGCUGGAAGCGCU	Cleavage	| Symbols: | Tetratricopeptide repeat (TPR)-like superfamily protein | chr4:18374736-18377240 REVERSE LENGTH=2505
284	AT1G05570.2	3	-1	1	24	4471	4494	UGCUAUAUAUAACUGUCUAAGAGC	CUUUAUGGACGGUUAUAUCUAGUA	Cleavage	| Symbols: CALS1 | callose synthase 1 | chr1:1647880-1658677 REVERSE LENGTH=5730
284	AT1G05570.1	3	-1	1	24	4594	4617	UGCUAUAUAUAACUGUCUAAGAGC	CUUUAUGGACGGUUAUAUCUAGUA	Cleavage	| Symbols: CALS1, GSL06, ATGSL6, ATGSL06, GSL6 | callose synthase 1 | chr1:1647880-1658677 REVERSE LENGTH=5853
284	AT4G32450.1	3	-1	1	24	1276	1299	UGCUAUAUAUAACUGUCUAAGAGC	GAAAACAGAGAGUUGUAUAUGGCA	Cleavage	| Symbols: | Pentatricopeptide repeat (PPR) superfamily protein | chr4:15661092-15662705 FORWARD LENGTH=1614
285	AT5G57820.1	3	-1	1	23	306	328	UGGCAGGAUUGCUCUGGCACACU	CUUGUGCCAGAGAGAUCUUGCUA	Translation	| Symbols: | zinc ion binding | chr5:23428601-23429165 FORWARD LENGTH=486
285	AT3G48190.1	3	-1	1	23	6696	6718	UGGCAGGAUUGCUCUGGCACACU	UUUGUUCAAAAGCAAUCCUGCCA	Cleavage	| Symbols: ATM, ATATM | ataxia-telangiectasia mutated | chr3:17797628-17828361 FORWARD LENGTH=11538
285	AT2G33230.1	3	-1	1	23	235	257	UGGCAGGAUUGCUCUGGCACACU	CAUCUCCCAAAGCAAUUCUGUCA	Cleavage	| Symbols: YUC7 | YUCCA 7 | chr2:14080411-14081971 REVERSE LENGTH=1296
286	AT4G23210.2	3	-1	1	21	697	717	UGGCCGGAUAACAUAGUCCUC	GGAGGCUAUGUUAUGCGGCCA	Cleavage	| Symbols: CRK13 | cysteine-rich RLK (RECEPTOR-like protein kinase) 13 | chr4:12149499-12151418 REVERSE LENGTH=1575
286	AT4G23210.1	3	-1	1	21	697	717	UGGCCGGAUAACAUAGUCCUC	GGAGGCUAUGUUAUGCGGCCA	Cleavage	| Symbols: CRK13 | cysteine-rich RLK (RECEPTOR-like protein kinase) 13 | chr4:12149154-12151418 REVERSE LENGTH=1833
286	AT4G23300.1	3	-1	1	21	697	717	UGGCCGGAUAACAUAGUCCUC	GGAGGCUAUGUUAUGCGGCCA	Cleavage	| Symbols: CRK22 | cysteine-rich RLK (RECEPTOR-like protein kinase) 22 | chr4:12182002-12184531 FORWARD LENGTH=1983
286	AT4G23210.3	3	-1	1	21	697	717	UGGCCGGAUAACAUAGUCCUC	GGAGGCUAUGUUAUGCGGCCA	Cleavage	| Symbols: CRK13 | cysteine-rich RLK (RECEPTOR-like protein kinase) 13 | chr4:12148892-12151418 REVERSE LENGTH=2022
286	AT4G30990.1	3	-1	1	21	3283	3303	UGGCCGGAUAACAUAGUCCUC	AUGGGAUGUGUUGUCCGGCUA	Cleavage	| Symbols: | ARM repeat superfamily protein | chr4:15084456-15097860 FORWARD LENGTH=7800
286	AT4G30990.2	3	-1	1	21	3283	3303	UGGCCGGAUAACAUAGUCCUC	AUGGGAUGUGUUGUCCGGCUA	Cleavage	| Symbols: | ARM repeat superfamily protein | chr4:15084456-15097860 FORWARD LENGTH=7863
287	AT4G23210.2	3	-1	1	24	694	717	UGGCCGGAUAACAUAGUCCUCUGC	ACUGGAGGCUAUGUUAUGCGGCCA	Cleavage	| Symbols: CRK13 | cysteine-rich RLK (RECEPTOR-like protein kinase) 13 | chr4:12149499-12151418 REVERSE LENGTH=1575
287	AT4G23210.1	3	-1	1	24	694	717	UGGCCGGAUAACAUAGUCCUCUGC	ACUGGAGGCUAUGUUAUGCGGCCA	Cleavage	| Symbols: CRK13 | cysteine-rich RLK (RECEPTOR-like protein kinase) 13 | chr4:12149154-12151418 REVERSE LENGTH=1833
287	AT4G23300.1	3	-1	1	24	694	717	UGGCCGGAUAACAUAGUCCUCUGC	ACUGGAGGCUAUGUUAUGCGGCCA	Cleavage	| Symbols: CRK22 | cysteine-rich RLK (RECEPTOR-like protein kinase) 22 | chr4:12182002-12184531 FORWARD LENGTH=1983
287	AT4G23210.3	3	-1	1	24	694	717	UGGCCGGAUAACAUAGUCCUCUGC	ACUGGAGGCUAUGUUAUGCGGCCA	Cleavage	| Symbols: CRK13 | cysteine-rich RLK (RECEPTOR-like protein kinase) 13 | chr4:12148892-12151418 REVERSE LENGTH=2022
287	AT4G30990.1	3	-1	1	24	3280	3303	UGGCCGGAUAACAUAGUCCUCUGC	AUGAUGGGAUGUGUUGUCCGGCUA	Cleavage	| Symbols: | ARM repeat superfamily protein | chr4:15084456-15097860 FORWARD LENGTH=7800
287	AT4G30990.2	3	-1	1	24	3280	3303	UGGCCGGAUAACAUAGUCCUCUGC	AUGAUGGGAUGUGUUGUCCGGCUA	Cleavage	| Symbols: | ARM repeat superfamily protein | chr4:15084456-15097860 FORWARD LENGTH=7863
288	AT4G23210.2	3	-1	1	25	693	717	UGGCCGGAUAACAUAGUCCUCUGCC	UACUGGAGGCUAUGUUAUGCGGCCA	Cleavage	| Symbols: CRK13 | cysteine-rich RLK (RECEPTOR-like protein kinase) 13 | chr4:12149499-12151418 REVERSE LENGTH=1575
288	AT4G23210.1	3	-1	1	25	693	717	UGGCCGGAUAACAUAGUCCUCUGCC	UACUGGAGGCUAUGUUAUGCGGCCA	Cleavage	| Symbols: CRK13 | cysteine-rich RLK (RECEPTOR-like protein kinase) 13 | chr4:12149154-12151418 REVERSE LENGTH=1833
288	AT4G23300.1	3	-1	1	25	693	717	UGGCCGGAUAACAUAGUCCUCUGCC	UACUGGAGGCUAUGUUAUGCGGCCA	Cleavage	| Symbols: CRK22 | cysteine-rich RLK (RECEPTOR-like protein kinase) 22 | chr4:12182002-12184531 FORWARD LENGTH=1983
288	AT4G23210.3	3	-1	1	25	693	717	UGGCCGGAUAACAUAGUCCUCUGCC	UACUGGAGGCUAUGUUAUGCGGCCA	Cleavage	| Symbols: CRK13 | cysteine-rich RLK (RECEPTOR-like protein kinase) 13 | chr4:12148892-12151418 REVERSE LENGTH=2022
288	AT4G30990.1	3	-1	1	25	3279	3303	UGGCCGGAUAACAUAGUCCUCUGCC	UAUGAUGGGAUGUGUUGUCCGGCUA	Cleavage	| Symbols: | ARM repeat superfamily protein | chr4:15084456-15097860 FORWARD LENGTH=7800
288	AT4G30990.2	3	-1	1	25	3279	3303	UGGCCGGAUAACAUAGUCCUCUGCC	UAUGAUGGGAUGUGUUGUCCGGCUA	Cleavage	| Symbols: | ARM repeat superfamily protein | chr4:15084456-15097860 FORWARD LENGTH=7863
289	AT5G63940.1	3	-1	1	22	1676	1697	UGGCGGAUUGGUUUUCUACUUC	CGGGUAGAAAACCAAUCUGCGU	Cleavage	| Symbols: | Protein kinase protein with adenine nucleotide alpha hydrolases-like domain | chr5:25588254-25591229 FORWARD LENGTH=2118
289	AT1G60850.3	3	-1	1	22	10	31	UGGCGGAUUGGUUUUCUACUUC	AAAGCAGAAAAACAAUUCGCCA	Translation	| Symbols: ATRPAC42, AAC42 | DNA-directed RNA polymerase family protein | chr1:22398588-22400155 REVERSE LENGTH=909
289	AT1G60850.1	3	-1	1	22	10	31	UGGCGGAUUGGUUUUCUACUUC	AAAGCAGAAAAACAAUUCGCCA	Translation	| Symbols: ATRPAC42, AAC42 | DNA-directed RNA polymerase family protein | chr1:22398078-22400155 REVERSE LENGTH=1128
289	AT1G60850.2	3	-1	1	22	10	31	UGGCGGAUUGGUUUUCUACUUC	AAAGCAGAAAAACAAUUCGCCA	Translation	| Symbols: ATRPAC42, AAC42 | DNA-directed RNA polymerase family protein | chr1:22398078-22400155 REVERSE LENGTH=1128
289	AT3G56640.1	3	-1	1	22	1084	1105	UGGCGGAUUGGUUUUCUACUUC	AUAUUGGAGAACCAAUUUGCCA	Cleavage	| Symbols: SEC15A | exocyst complex component sec15A | chr3:20981964-20984336 FORWARD LENGTH=2373
289	AT5G22120.1	3	-1	1	22	331	352	UGGCGGAUUGGUUUUCUACUUC	AAUGUAGAGAAUCAAUCUGUUG	Cleavage	| Symbols: | unknown protein; FUNCTIONS IN: molecular_function unknown; INVOLVED IN: biological_process unknown; LOCATED IN: cellular_component unknown; EXPRESSED IN: cultured cell; Has 30201 Blast hits to 17322 proteins in 780 species: Archae - 12; Bacteria - 1396; Metazoa - 17338; Fungi - 3422; Plants - 5037; Viruses - 0; Other Eukaryotes - 2996 (source: NCBI BLink). | chr5:7334612-7336755 REVE…
289	AT5G58130.1	3	-1	1	22	1921	1942	UGGCGGAUUGGUUUUCUACUUC	AAUGUAGGAAACCAGUUCUCCA	Cleavage	| Symbols: ROS3 | RNA-binding (RRM/RBD/RNP motifs) family protein | chr5:23521190-23523766 REVERSE LENGTH=2247
289	AT1G54710.1	3	-1	1	22	2045	2066	UGGCGGAUUGGUUUUCUACUUC	CCGGAAGAAAACCAAUCUGGCA	Cleavage	| Symbols: ATATG18H, ATG18H | homolog of yeast autophagy 18 (ATG18) H | chr1:20417019-20420733 REVERSE LENGTH=2784
29	AT5G10500.1	3	-1	1	23	1412	1434	UACAACGCUGUCGUCAAUGAUCG	AAAACAUUGAUGAUACCGUUGUG	Cleavage	| Symbols: | Kinase interacting (KIP1-like) family protein | chr5:3305418-3308039 FORWARD LENGTH=2547
290	AT5G24950.1	3	-1	1	22	217	238	UGGCUGCGAGGAUCUGGACAUG	CGUGUCCCGAUCCUCGUAGUCU	Cleavage	| Symbols: CYP71A15 | cytochrome P450, family 71, subfamily A, polypeptide 15 | chr5:8595209-8597761 REVERSE LENGTH=1491
290	AT1G62130.1	3	-1	1	22	2641	2662	UGGCUGCGAGGAUCUGGACAUG	CGUGUUCUGGUUCUUGCAGCCA	Cleavage	| Symbols: | AAA-type ATPase family protein | chr1:22962365-22968920 REVERSE LENGTH=3132
290	AT1G73320.1	3	-1	1	22	851	872	UGGCUGCGAGGAUCUGGACAUG	GGCAUCCAGAUUAUCGCAGCCA	Translation	| Symbols: | S-adenosyl-L-methionine-dependent methyltransferases superfamily protein | chr1:27565728-27567206 REVERSE LENGTH=951
290	AT5G44610.1	3	-1	1	22	238	259	UGGCUGCGAGGAUCUGGACAUG	GAGGUUCCGGUCCUCGCAGCUG	Cleavage	| Symbols: MAP18, PCAP2 | microtubule-associated protein 18 | chr5:17993718-17994224 REVERSE LENGTH=507
290	AT4G11400.1	3	-1	1	22	1271	1292	UGGCUGCGAGGAUCUGGACAUG	GAAGGCCAGAUUCUUGCAGCUG	Cleavage	| Symbols: | ARID/BRIGHT DNA-binding domain;ELM2 domain protein | chr4:6938717-6940539 FORWARD LENGTH=1722
290	AT1G78100.1	3	-1	1	22	145	166	UGGCUGCGAGGAUCUGGACAUG	CUCGAUCAGAUCCUCGGAGCCA	Cleavage	| Symbols: | F-box family protein | chr1:29387907-29388911 FORWARD LENGTH=1005
290	AT4G12640.1	3	-1	1	22	1092	1113	UGGCUGCGAGGAUCUGGACAUG	GAAGACAAGAUCCUCGCAGCCU	Cleavage	| Symbols: | RNA recognition motif (RRM)-containing protein | chr4:7462697-7467630 FORWARD LENGTH=2472
291	AT1G47660.1	3	-1	1	21	504	524	UGGGGAUCGCUCGCUUGGAGU	UAUCGGUGCGAGCGAUCCUCA	Cleavage	| Symbols: | unknown protein; Has 5165 Blast hits to 2753 proteins in 450 species: Archae - 12; Bacteria - 1193; Metazoa - 731; Fungi - 361; Plants - 761; Viruses - 176; Other Eukaryotes - 1931 (source: NCBI BLink). | chr1:17533941-17535551 REVERSE LENGTH=828
292	AT1G47660.1	3	-1	1	22	503	524	UGGGGAUCGCUCGCUUGGAGUU	AUAUCGGUGCGAGCGAUCCUCA	Cleavage	| Symbols: | unknown protein; Has 5165 Blast hits to 2753 proteins in 450 species: Archae - 12; Bacteria - 1193; Metazoa - 731; Fungi - 361; Plants - 761; Viruses - 176; Other Eukaryotes - 1931 (source: NCBI BLink). | chr1:17533941-17535551 REVERSE LENGTH=828
293	AT4G04930.1	3	-1	1	23	511	533	UGUAAGAGAGCCUCAGUUGGAUU	AAAACAAUUUGGGUUUUCUUACA	Cleavage	| Symbols: DES-1-LIKE | fatty acid desaturase family protein | chr4:2509236-2510918 FORWARD LENGTH=999
293	AT5G11280.1	3	-1	1	23	184	206	UGUAAGAGAGCCUCAGUUGGAUU	CCGAUGAUUAAGGCUCUCUUAUA	Cleavage	| Symbols: | unknown protein; BEST Arabidopsis thaliana protein match is: unknown protein (TAIR:AT1G80200.1); Has 30201 Blast hits to 17322 proteins in 780 species: Archae - 12; Bacteria - 1396; Metazoa - 17338; Fungi - 3422; Plants - 5037; Viruses - 0; Other Eukaryotes - 2996 (source: NCBI BLink). | chr5:3597321-3598347 FORWARD LENGTH=630
298	AT4G39570.1	3	-1	1	22	857	878	UGUAGAACGUUCUCUGUAGCUU	GUGUUAUAGAGAAUGUUUUGUA	Cleavage	| Symbols: | Galactose oxidase/kelch repeat superfamily protein | chr4:18384254-18385441 REVERSE LENGTH=1188
298	AT3G25150.1	3	-1	1	22	1173	1194	UGUAGAACGUUCUCUGUAGCUU	GAACUAUAGAGGACGUUCGACG	Cleavage	| Symbols: | Nuclear transport factor 2 (NTF2) family protein with RNA binding (RRM-RBD-RNP motifs) domain | chr3:9157161-9159362 REVERSE LENGTH=1467
298	AT3G25150.2	3	-1	1	22	1470	1491	UGUAGAACGUUCUCUGUAGCUU	GAACUAUAGAGGACGUUCGACG	Cleavage	| Symbols: | Nuclear transport factor 2 (NTF2) family protein with RNA binding (RRM-RBD-RNP motifs) domain | chr3:9157161-9160052 REVERSE LENGTH=1764
298	AT3G05840.1	3	-1	1	22	296	317	UGUAGAACGUUCUCUGUAGCUU	UUGCUAUAAAGAAAGUUCUACA	Cleavage	| Symbols: ATSK12 | Protein kinase superfamily protein | chr3:1740793-1742927 FORWARD LENGTH=1230
298	AT3G05840.2	3	-1	1	22	296	317	UGUAGAACGUUCUCUGUAGCUU	UUGCUAUAAAGAAAGUUCUACA	Cleavage	| Symbols: ATSK12 | Protein kinase superfamily protein | chr3:1740793-1742927 FORWARD LENGTH=1230
298	AT3G48190.1	3	-1	1	22	5093	5114	UGUAGAACGUUCUCUGUAGCUU	UUCCUACAUGGGAUGUUCUAUA	Cleavage	| Symbols: ATM, ATATM | ataxia-telangiectasia mutated | chr3:17797628-17828361 FORWARD LENGTH=11538
299	AT5G59400.1	3	-1	1	22	833	854	UGUAUCCUAUUGUAGACCGAUA	AAUGGGUUUACGGUAGGAUAUA	Cleavage	| Symbols: | FUNCTIONS IN: molecular_function unknown; INVOLVED IN: biological_process unknown; LOCATED IN: chloroplast; EXPRESSED IN: 23 plant structures; EXPRESSED DURING: 13 growth stages; BEST Arabidopsis thaliana protein match is: PGR5-like B (TAIR:AT4G11960.1); Has 97 Blast hits to 97 proteins in 19 species: Archae - 0; Bacteria - 0; Metazoa - 0; Fungi - 0; Plants - 97; Viruses - 0; Other E…
299	AT5G59400.2	3	-1	1	22	839	860	UGUAUCCUAUUGUAGACCGAUA	AAUGGGUUUACGGUAGGAUAUA	Cleavage	| Symbols: | FUNCTIONS IN: molecular_function unknown; INVOLVED IN: biological_process unknown; LOCATED IN: chloroplast; EXPRESSED IN: 23 plant structures; EXPRESSED DURING: 13 growth stages; BEST Arabidopsis thaliana protein match is: PGR5-like B (TAIR:AT4G11960.1); Has 30201 Blast hits to 17322 proteins in 780 species: Archae - 12; Bacteria - 1396; Metazoa - 17338; Fungi - 3422; Plants - 5037; …
299	AT1G67000.1	3	-1	1	22	2149	2170	UGUAUCCUAUUGUAGACCGAUA	ACAAGGGGUACAAUAGGAUACA	Cleavage	| Symbols: | Protein kinase superfamily protein | chr1:25004217-25007604 REVERSE LENGTH=2679
3	AT1G31840.2	3	-1	1	23	179	201	UAAAAUUGAACCGUAGUCAGCUA	CUUCUGUCUACGGUUCAAAUUUG	Cleavage	| Symbols: | Tetratricopeptide repeat (TPR)-like superfamily protein | chr1:11424006-11426528 FORWARD LENGTH=2436
3	AT1G31840.1	3	-1	1	23	179	201	UAAAAUUGAACCGUAGUCAGCUA	CUUCUGUCUACGGUUCAAAUUUG	Cleavage	| Symbols: | Tetratricopeptide repeat (TPR)-like superfamily protein | chr1:11424006-11426528 FORWARD LENGTH=2523
30	AT5G13810.1	3	-1	1	22	703	724	UACAAUUGGAACUCGGCAUAGA	UUUGUUCCGUGUUCCAAUUGUA	Cleavage	| Symbols: | Glutaredoxin family protein | chr5:4455769-4456593 FORWARD LENGTH=825
30	AT2G04041.1	3	-1	1	22	199	220	UACAAUUGGAACUCGGCAUAGA	AAAAAGCCGAGUUCCAAAUGUG	Cleavage	| Symbols: | Protein of unknown function (DUF784) | chr2:1308089-1308544 REVERSE LENGTH=456
30	AT2G04037.1	3	-1	1	22	217	238	UACAAUUGGAACUCGGCAUAGA	AAAAAGCCGAGUUCCAAAUGUG	Cleavage	| Symbols: | Protein of unknown function (DUF784) | chr2:1305663-1306136 REVERSE LENGTH=474
300	AT3G16400.2	3	-1	1	23	863	885	UGUAUCGAGUCGUACUGUAGGAG	GUGCUACGGCACGACUCAAUACA	Cleavage	| Symbols: ATMLP-470 | nitrile specifier protein 1 | chr3:5566516-5568330 FORWARD LENGTH=1413
300	AT3G16400.1	3	-1	1	23	863	885	UGUAUCGAGUCGUACUGUAGGAG	GUGCUACGGCACGACUCAAUACA	Cleavage	| Symbols: ATMLP-470, NSP1, ATNSP1 | nitrile specifier protein 1 | chr3:5566516-5568330 FORWARD LENGTH=1413
300	AT3G16410.1	3	-1	1	23	1310	1332	UGUAUCGAGUCGUACUGUAGGAG	GUGCUACGGCACGACUCAAUACA	Cleavage	| Symbols: NSP4 | nitrile specifier protein 4 | chr3:5572145-5574359 FORWARD LENGTH=1860
301	AT3G16400.2	3	-1	1	24	862	885	UGUAUCGAGUCGUACUGUAGGAGC	AGUGCUACGGCACGACUCAAUACA	Cleavage	| Symbols: ATMLP-470 | nitrile specifier protein 1 | chr3:5566516-5568330 FORWARD LENGTH=1413
301	AT3G16400.1	3	-1	1	24	862	885	UGUAUCGAGUCGUACUGUAGGAGC	AGUGCUACGGCACGACUCAAUACA	Cleavage	| Symbols: ATMLP-470, NSP1, ATNSP1 | nitrile specifier protein 1 | chr3:5566516-5568330 FORWARD LENGTH=1413
301	AT3G16410.1	3	-1	1	24	1309	1332	UGUAUCGAGUCGUACUGUAGGAGC	AGUGCUACGGCACGACUCAAUACA	Cleavage	| Symbols: NSP4 | nitrile specifier protein 4 | chr3:5572145-5574359 FORWARD LENGTH=1860
302	AT1G05040.2	3	-1	1	22	412	433	UGUAUGCAAGAGUAGGGUUCUG	GUAAAUUCUAUUCUUGCAUGCU	Cleavage	| Symbols: | unknown protein; FUNCTIONS IN: molecular_function unknown; INVOLVED IN: biological_process unknown; LOCATED IN: cellular_component unknown; EXPRESSED IN: leaf whorl, flower; EXPRESSED DURING: 4 anthesis; Has 30201 Blast hits to 17322 proteins in 780 species: Archae - 12; Bacteria - 1396; Metazoa - 17338; Fungi - 3422; Plants - 5037; Viruses - 0; Other Eukaryotes - 2996 (source: NCBI …
302	AT5G03360.2	3	-1	1	22	1337	1358	UGUAUGCAAGAGUAGGGUUCUG	GUAACUUCUACUCUUGUAUGCA	Cleavage	| Symbols: | DC1 domain-containing protein | chr5:817954-820008 FORWARD LENGTH=2055
302	AT5G03360.1	3	-1	1	22	1337	1358	UGUAUGCAAGAGUAGGGUUCUG	GUAACUUCUACUCUUGUAUGCA	Cleavage	| Symbols: | DC1 domain-containing protein | chr5:817954-825149 FORWARD LENGTH=4833
304	AT3G25020.1	3	-1	1	22	1183	1204	UGUCGCAGUGUUUCGAAGGCUU	UUGCGUUUGGAGCAUUGCGACA	Cleavage	| Symbols: AtRLP42, RLP42 | receptor like protein 42 | chr3:9116868-9119540 REVERSE LENGTH=2673
304	AT3G24982.1	3	-1	1	22	1279	1300	UGUCGCAGUGUUUCGAAGGCUU	UUGCGUUUGGAGCAUUGCGACA	Cleavage	| Symbols: ATRLP40, RLP40 | receptor like protein 40 | chr3:9106157-9108937 REVERSE LENGTH=2748
304	AT3G50750.1	3	-1	1	22	145	166	UGUCGCAGUGUUUCGAAGGCUU	AAACUUCCUAAACACUGUGACA	Cleavage	| Symbols: BEH1 | BES1/BZR1 homolog 1 | chr3:18862147-18863062 REVERSE LENGTH=831
304	AT2G30550.1	3	-1	1	22	439	460	UGUCGCAGUGUUUCGAAGGCUU	CCCGCUUCCAAAUACUGCGGCA	Cleavage	| Symbols: | alpha/beta-Hydrolases superfamily protein | chr2:13014884-13016278 FORWARD LENGTH=1395
304	AT2G30550.2	3	-1	1	22	439	460	UGUCGCAGUGUUUCGAAGGCUU	CCCGCUUCCAAAUACUGCGGCA	Cleavage	| Symbols: | alpha/beta-Hydrolases superfamily protein | chr2:13014884-13017005 FORWARD LENGTH=1590
304	AT1G20110.1	3	-1	1	22	1188	1209	UGUCGCAGUGUUUCGAAGGCUU	CACCCUUCUGGACACUGUGACG	Cleavage	| Symbols: | RING/FYVE/PHD zinc finger superfamily protein | chr1:6971554-6974578 FORWARD LENGTH=1806
304	AT2G30770.1	3	-1	1	22	1203	1224	UGUCGCAGUGUUUCGAAGGCUU	GAUCCAACGAGACACUGCGAUA	Cleavage	| Symbols: CYP71A13 | cytochrome P450, family 71, subfamily A, polypeptide 13 | chr2:13109909-13112006 REVERSE LENGTH=1512
305	AT1G75380.2	3	-1	1	23	28	50	UGUCUUCGUUGAAUUGCUGGAUA	UGUCCUGCAAUUCGACCAAGACA	Cleavage	| Symbols: ATBBD1, BBD1 | bifunctional nuclease in basal defense response 1 | chr1:28281789-28283631 REVERSE LENGTH=978
305	AT1G75380.3	3	-1	1	23	28	50	UGUCUUCGUUGAAUUGCUGGAUA	UGUCCUGCAAUUCGACCAAGACA	Cleavage	| Symbols: ATBBD1, BBD1 | bifunctional nuclease in basal defense response 1 | chr1:28281789-28283631 REVERSE LENGTH=978
305	AT1G75380.1	3	-1	1	23	28	50	UGUCUUCGUUGAAUUGCUGGAUA	UGUCCUGCAAUUCGACCAAGACA	Cleavage	| Symbols: ATBBD1, BBD1 | bifunctional nuclease in basal defense response 1 | chr1:28281789-28283631 REVERSE LENGTH=978
305	AT4G04850.2	3	-1	1	23	2036	2058	UGUCUUCGUUGAAUUGCUGGAUA	UUUUCAGAGAUUCAAUGGAGAUA	Cleavage	| Symbols: KEA3 | K+ efflux antiporter 3 | chr4:2453174-2457490 FORWARD LENGTH=2331
305	AT5G61070.1	3	-1	1	23	1578	1600	UGUCUUCGUUGAAUUGCUGGAUA	AAGCCAGGAGUUCAAAGAAGACA	Cleavage	| Symbols: HDA18, ATHDA18 | histone deacetylase of the RPD3/HDA1 superfamily 18 | chr5:24571297-24574372 REVERSE LENGTH=2049
305	AT2G27900.1	3	-1	1	23	963	985	UGUCUUCGUUGAAUUGCUGGAUA	UUGCCAGGAAUUCAAAGAAGAUA	Cleavage	| Symbols: | CONTAINS InterPro DOMAIN/s: Protein of unknown function DUF2451, C-terminal (InterPro:IPR019514), Vacuolar protein sorting-associated protein 54 (InterPro:IPR019515); Has 316 Blast hits to 252 proteins in 92 species: Archae - 0; Bacteria - 2; Metazoa - 200; Fungi - 2; Plants - 68; Viruses - 0; Other Eukaryotes - 44 (source: NCBI BLink). | chr2:11877654-11885238 FORWARD LENGTH=3375
305	AT2G27900.2	3	-1	1	23	963	985	UGUCUUCGUUGAAUUGCUGGAUA	UUGCCAGGAAUUCAAAGAAGAUA	Cleavage	| Symbols: | CONTAINS InterPro DOMAIN/s: Protein of unknown function DUF2451, C-terminal (InterPro:IPR019514), Vacuolar protein sorting-associated protein 54 (InterPro:IPR019515); Has 35333 Blast hits to 34131 proteins in 2444 species: Archae - 798; Bacteria - 22429; Metazoa - 974; Fungi - 991; Plants - 531; Viruses - 0; Other Eukaryotes - 9610 (source: NCBI BLink). | chr2:11877654-11885238 FORWA…
305	AT5G15010.1	3	-1	1	23	1064	1086	UGUCUUCGUUGAAUUGCUGGAUA	AGGCGAGAAAUUUAAUGAAGACA	Cleavage	| Symbols: | Tetratricopeptide repeat (TPR)-like superfamily protein | chr5:4857241-4858959 FORWARD LENGTH=1719
305	AT1G19490.1	3	-1	1	23	516	539	UGUCUUCGUUGAAUUG-CUGGAUA	GAGGCAGACAAUUCGGCGAAGACA	Cleavage	| Symbols: | Basic-leucine zipper (bZIP) transcription factor family protein | chr1:6751953-6753959 REVERSE LENGTH=1416
305	AT3G26230.1	3	-1	1	23	546	568	UGUCUUCGUUGAAUUGCUGGAUA	UGGACAGCGUUUCGACGAGGGCA	Cleavage	| Symbols: CYP71B24 | cytochrome P450, family 71, subfamily B, polypeptide 24 | chr3:9598200-9599892 REVERSE LENGTH=1497
306	AT5G15680.1	3	-1	1	22	6345	6366	UGUGCUCUGUAGAGCGACAUCU	AGAUGUGGCUUUACAGAACACA	Cleavage	| Symbols: | ARM repeat superfamily protein | chr5:5101188-5110793 REVERSE LENGTH=6462
306	AT1G55550.1	3	-1	1	22	159	180	UGUGCUCUGUAGAGCGACAUCU	UUCUGUCGAUUUACAGAGCAUU	Cleavage	| Symbols: | P-loop containing nucleoside triphosphate hydrolases superfamily protein | chr1:20748915-20752862 FORWARD LENGTH=2580
307	AT5G56460.1	3	-1	1	22	1065	1086	UGUGGCUUGAAGAGUUUUUGAA	UUUGGAGCCUCUUCAGGCCACA	Cleavage	| Symbols: | Protein kinase superfamily protein | chr5:22865509-22867866 FORWARD LENGTH=1227
307	AT5G45220.1	3	-1	1	22	1572	1593	UGUGGCUUGAAGAGUUUUUGAA	CUUGAAAAUUCUACAAGCCAUA	Translation	| Symbols: | Disease resistance protein (TIR-NBS-LRR class) family | chr5:18298926-18301069 REVERSE LENGTH=1641
307	AT2G47420.1	3	-1	1	22	756	777	UGUGGCUUGAAGAGUUUUUGAA	CUUCAAGACUCUUCAGGCCGUA	Cleavage	| Symbols: | Ribosomal RNA adenine dimethylase family protein | chr2:19457574-19458777 FORWARD LENGTH=1062
307	AT1G65790.1	3	-1	1	22	78	99	UGUGGCUUGAAGAGUUUUUGAA	UCCAAACACUCUUUCAGCCACA	Cleavage	| Symbols: ARK1, RK1 | receptor kinase 1 | chr1:24468932-24472329 FORWARD LENGTH=2532
307	AT3G46590.3	3	-1	1	22	523	544	UGUGGCUUGAAGAGUUUUUGAA	GAUGAAAACUUUUCGGGUUACA	Cleavage	| Symbols: TRFL1, ATTRP2 | TRF-like 1 | chr3:17153642-17155946 FORWARD LENGTH=1644
307	AT3G46590.1	3	-1	1	22	520	541	UGUGGCUUGAAGAGUUUUUGAA	GAUGAAAACUUUUCGGGUUACA	Cleavage	| Symbols: TRFL1, ATTRP2, TRP2 | TRF-like 1 | chr3:17153642-17155946 FORWARD LENGTH=1659
307	AT3G46590.2	3	-1	1	22	523	544	UGUGGCUUGAAGAGUUUUUGAA	GAUGAAAACUUUUCGGGUUACA	Cleavage	| Symbols: TRFL1, ATTRP2 | TRF-like 1 | chr3:17153642-17155946 FORWARD LENGTH=1662
307	AT5G23360.1	3	-1	1	22	296	317	UGUGGCUUGAAGAGUUUUUGAA	AAGAGAAACUCUUCAAGGCGUA	Cleavage	| Symbols: | GRAM domain-containing protein / ABA-responsive protein-related | chr5:7861817-7862449 FORWARD LENGTH=633
307	AT5G23370.1	3	-1	1	22	320	341	UGUGGCUUGAAGAGUUUUUGAA	AAGAGAAACUCUUCAAGGCGUA	Cleavage	| Symbols: | GRAM domain-containing protein / ABA-responsive protein-related | chr5:7863542-7864201 REVERSE LENGTH=660
307	AT5G23350.1	3	-1	1	22	506	527	UGUGGCUUGAAGAGUUUUUGAA	AAGAGAAACUCUUCAAGGCGUA	Cleavage	| Symbols: | GRAM domain-containing protein / ABA-responsive protein-related | chr5:7858545-7859387 REVERSE LENGTH=843
307	AT5G47210.3	3	-1	1	22	729	750	UGUGGCUUGAAGAGUUUUUGAA	GAAGAAGGCUCUGCAAGCCACA	Translation	| Symbols: | Hyaluronan / mRNA binding family | chr5:19169388-19171012 REVERSE LENGTH=906
307	AT5G47210.1	3	-1	1	22	729	750	UGUGGCUUGAAGAGUUUUUGAA	GAAGAAGGCUCUGCAAGCCACA	Translation	| Symbols: | Hyaluronan / mRNA binding family | chr5:19169222-19171012 REVERSE LENGTH=1074
307	AT2G41300.1	3	-1	1	22	358	379	UGUGGCUUGAAGAGUUUUUGAA	AGAAAAAAUUGUUCGAGCCAUA	Cleavage	| Symbols: SSL1 | strictosidine synthase-like 1 | chr2:17214312-17216292 REVERSE LENGTH=1185
307	AT1G70180.2	3	-1	1	22	1341	1362	UGUGGCUUGAAGAGUUUUUGAA	GAAGAAGAUUCUUCAGGCUAUA	Cleavage	| Symbols: | Sterile alpha motif (SAM) domain-containing protein | chr1:26426768-26429097 FORWARD LENGTH=1383
307	AT4G38200.1	3	-1	1	22	4668	4689	UGUGGCUUGAAGAGUUUUUGAA	CCUGGACAUUCUUCAAGCCAUA	Cleavage	| Symbols: | SEC7-like guanine nucleotide exchange family protein | chr4:17915293-17922502 FORWARD LENGTH=5064
307	AT1G74330.2	3	-1	1	22	1064	1085	UGUGGCUUGAAGAGUUUUUGAA	AUGCAAUGCUUUUCAAGCCACA	Cleavage	| Symbols: | Protein kinase superfamily protein | chr1:27943535-27947109 REVERSE LENGTH=2073
307	AT1G74330.1	3	-1	1	22	1064	1085	UGUGGCUUGAAGAGUUUUUGAA	AUGCAAUGCUUUUCAAGCCACA	Cleavage	| Symbols: | Protein kinase superfamily protein | chr1:27943618-27947109 REVERSE LENGTH=2100
308	AT5G56460.1	3	-1	1	23	1064	1086	UGUGGCUUGAAGAGUUUUUGAAG	CUUUGGAGCCUCUUCAGGCCACA	Cleavage	| Symbols: | Protein kinase superfamily protein | chr5:22865509-22867866 FORWARD LENGTH=1227
308	AT1G65790.1	3	-1	1	23	77	99	UGUGGCUUGAAGAGUUUUUGAAG	CUCCAAACACUCUUUCAGCCACA	Cleavage	| Symbols: ARK1, RK1 | receptor kinase 1 | chr1:24468932-24472329 FORWARD LENGTH=2532
308	AT5G45220.1	3	-1	1	23	1571	1593	UGUGGCUUGAAGAGUUUUUGAAG	UCUUGAAAAUUCUACAAGCCAUA	Translation	| Symbols: | Disease resistance protein (TIR-NBS-LRR class) family | chr5:18298926-18301069 REVERSE LENGTH=1641
308	AT3G46590.3	3	-1	1	23	522	544	UGUGGCUUGAAGAGUUUUUGAAG	UGAUGAAAACUUUUCGGGUUACA	Cleavage	| Symbols: TRFL1, ATTRP2 | TRF-like 1 | chr3:17153642-17155946 FORWARD LENGTH=1644
308	AT3G46590.1	3	-1	1	23	519	541	UGUGGCUUGAAGAGUUUUUGAAG	UGAUGAAAACUUUUCGGGUUACA	Cleavage	| Symbols: TRFL1, ATTRP2, TRP2 | TRF-like 1 | chr3:17153642-17155946 FORWARD LENGTH=1659
308	AT3G46590.2	3	-1	1	23	522	544	UGUGGCUUGAAGAGUUUUUGAAG	UGAUGAAAACUUUUCGGGUUACA	Cleavage	| Symbols: TRFL1, ATTRP2 | TRF-like 1 | chr3:17153642-17155946 FORWARD LENGTH=1662
308	AT5G23360.1	3	-1	1	23	295	317	UGUGGCUUGAAGAGUUUUUGAAG	AAAGAGAAACUCUUCAAGGCGUA	Cleavage	| Symbols: | GRAM domain-containing protein / ABA-responsive protein-related | chr5:7861817-7862449 FORWARD LENGTH=633
308	AT5G23370.1	3	-1	1	23	319	341	UGUGGCUUGAAGAGUUUUUGAAG	GAAGAGAAACUCUUCAAGGCGUA	Cleavage	| Symbols: | GRAM domain-containing protein / ABA-responsive protein-related | chr5:7863542-7864201 REVERSE LENGTH=660
308	AT5G23350.1	3	-1	1	23	505	527	UGUGGCUUGAAGAGUUUUUGAAG	CAAGAGAAACUCUUCAAGGCGUA	Cleavage	| Symbols: | GRAM domain-containing protein / ABA-responsive protein-related | chr5:7858545-7859387 REVERSE LENGTH=843
308	AT5G47210.3	3	-1	1	23	728	750	UGUGGCUUGAAGAGUUUUUGAAG	AGAAGAAGGCUCUGCAAGCCACA	Translation	| Symbols: | Hyaluronan / mRNA binding family | chr5:19169388-19171012 REVERSE LENGTH=906
308	AT5G47210.1	3	-1	1	23	728	750	UGUGGCUUGAAGAGUUUUUGAAG	AGAAGAAGGCUCUGCAAGCCACA	Translation	| Symbols: | Hyaluronan / mRNA binding family | chr5:19169222-19171012 REVERSE LENGTH=1074
308	AT2G41300.1	3	-1	1	23	357	379	UGUGGCUUGAAGAGUUUUUGAAG	UAGAAAAAAUUGUUCGAGCCAUA	Cleavage	| Symbols: SSL1 | strictosidine synthase-like 1 | chr2:17214312-17216292 REVERSE LENGTH=1185
308	AT1G70180.2	3	-1	1	23	1340	1362	UGUGGCUUGAAGAGUUUUUGAAG	GGAAGAAGAUUCUUCAGGCUAUA	Cleavage	| Symbols: | Sterile alpha motif (SAM) domain-containing protein | chr1:26426768-26429097 FORWARD LENGTH=1383
309	AT5G06660.1	3	-1	1	22	83	104	UGUGGGAUUGCUUUGUAGGCCU	UGGUCUGCGAAGCAAUCUCAUG	Cleavage	| Symbols: | Protein of unknown function DUF106, transmembrane | chr5:2046863-2047453 FORWARD LENGTH=591
309	AT5G03140.1	3	-1	1	22	1160	1181	UGUGGGAUUGCUUUGUAGGCCU	CCGUCUACAAAGGAAUCUUACA	Translation	| Symbols: | Concanavalin A-like lectin protein kinase family protein | chr5:737750-739885 REVERSE LENGTH=2136
309	AT2G03190.1	3	-1	1	22	110	131	UGUGGGAUUGCUUUGUAGGCCU	GCGCCGAUAAAGCAAUCCCGCU	Cleavage	| Symbols: ASK16, SK16 | SKP1-like 16 | chr2:964232-964744 FORWARD LENGTH=513
309	AT3G29330.1	3	-1	1	22	298	319	UGUGGGAUUGCUUUGUAGGCCU	GAUCUUAUAGAGCAGUCUCAUA	Cleavage	| Symbols: | unknown protein; Has 37 Blast hits to 34 proteins in 12 species: Archae - 0; Bacteria - 0; Metazoa - 2; Fungi - 0; Plants - 35; Viruses - 0; Other Eukaryotes - 0 (source: NCBI BLink). | chr3:11257944-11259053 REVERSE LENGTH=402
309	AT3G29330.2	3	-1	1	22	298	319	UGUGGGAUUGCUUUGUAGGCCU	GAUCUUAUAGAGCAGUCUCAUA	Cleavage	| Symbols: | unknown protein; INVOLVED IN: biological_process unknown; EXPRESSED IN: stem, embryo; EXPRESSED DURING: D bilateral stage. | chr3:11257988-11259053 REVERSE LENGTH=459
309	AT4G17100.1	3	-1	1	22	364	385	UGUGGGAUUGCUUUGUAGGCCU	AAACCUGCAAGGCAAUCACAUA	Cleavage	| Symbols: | CONTAINS InterPro DOMAIN/s: Endoribonuclease XendoU (InterPro:IPR018998); Has 943 Blast hits to 770 proteins in 162 species: Archae - 0; Bacteria - 61; Metazoa - 472; Fungi - 40; Plants - 78; Viruses - 35; Other Eukaryotes - 257 (source: NCBI BLink). | chr4:9610164-9612513 REVERSE LENGTH=1305
309	AT4G17100.2	3	-1	1	22	373	394	UGUGGGAUUGCUUUGUAGGCCU	AAACCUGCAAGGCAAUCACAUA	Cleavage	| Symbols: | EXPRESSED IN: 23 plant structures; EXPRESSED DURING: 13 growth stages; CONTAINS InterPro DOMAIN/s: Endoribonuclease XendoU (InterPro:IPR018998). | chr4:9610164-9612513 REVERSE LENGTH=1314
309	AT1G56310.1	3	-1	1	22	1693	1713	UGUGGGAUUGCUUUGUAGGCCU	ACGCCUA-AGAGCAAUCCCACG	Cleavage	| Symbols: | Polynucleotidyl transferase, ribonuclease H-like superfamily protein | chr1:21082863-21085564 FORWARD LENGTH=1770
31	AT5G13810.1	3	-1	1	23	702	724	UACAAUUGGAACUCGGCAUAGAA	AUUUGUUCCGUGUUCCAAUUGUA	Cleavage	| Symbols: | Glutaredoxin family protein | chr5:4455769-4456593 FORWARD LENGTH=825
31	AT2G04041.1	3	-1	1	23	198	220	UACAAUUGGAACUCGGCAUAGAA	UAAAAAGCCGAGUUCCAAAUGUG	Cleavage	| Symbols: | Protein of unknown function (DUF784) | chr2:1308089-1308544 REVERSE LENGTH=456
31	AT2G04037.1	3	-1	1	23	216	238	UACAAUUGGAACUCGGCAUAGAA	UAAAAAGCCGAGUUCCAAAUGUG	Cleavage	| Symbols: | Protein of unknown function (DUF784) | chr2:1305663-1306136 REVERSE LENGTH=474
310	AT3G45660.1	3	-1	1	22	1449	1470	UGUGUAGAUACGUAUUCCGCCU	GAUUGGGAUAUGUUUCUACACA	Cleavage	| Symbols: | Major facilitator superfamily protein | chr3:16762205-16764241 FORWARD LENGTH=1674
310	AT3G45650.1	3	-1	1	22	1452	1473	UGUGUAGAUACGUAUUCCGCCU	GAUUGGGAUAUGUUUCUACACA	Cleavage	| Symbols: NAXT1 | nitrate excretion transporter1 | chr3:16759253-16761266 FORWARD LENGTH=1677
310	AT5G61850.1	3	-1	1	22	165	186	UGUGUAGAUACGUAUUCCGCCU	GUACGGUAUACGUUUCUACACG	Cleavage	| Symbols: LFY, LFY3 | floral meristem identity control protein LEAFY (LFY) | chr5:24844295-24846933 FORWARD LENGTH=1263
310	AT1G57750.2	3	-1	1	22	1176	1197	UGUGUAGAUACGUAUUCCGCCU	GAUCGUGAUAUGUAUCUAUGCA	Cleavage	| Symbols: MAH1, CYP96A15 | cytochrome P450, family 96, subfamily A, polypeptide 15 | chr1:21384283-21385679 REVERSE LENGTH=1311
310	AT1G57750.1	3	-1	1	22	1176	1197	UGUGUAGAUACGUAUUCCGCCU	GAUCGUGAUAUGUAUCUAUGCA	Cleavage	| Symbols: MAH1, CYP96A15 | cytochrome P450, family 96, subfamily A, polypeptide 15 | chr1:21384186-21385679 REVERSE LENGTH=1494
311	AT4G20170.1	3	-1	1	22	510	531	UGUGUGCAUCUGUCCGUAGGGG	GGGUUACGGACGGAUCUACACA	Cleavage	| Symbols: | Domain of unknown function (DUF23) | chr4:10896810-10898794 FORWARD LENGTH=1515
311	AT4G22910.1	3	-1	1	22	1088	1109	UGUGUGCAUCUGUCCGUAGGGG	GUACUGCUGAUAGAUGCAUACG	Cleavage	| Symbols: FZR2, CCS52A1 | FIZZY-related 2 | chr4:12012743-12015663 FORWARD LENGTH=1452
312	AT1G21460.1	3	-1	1	22	315	336	UGUUGAGAAUGUAGUCAAAGCU	CGUUUUGGCUGUAUUCGCAACA	Cleavage	| Symbols: SWEET1, AtSWEET1 | Nodulin MtN3 family protein | chr1:7512030-7513281 REVERSE LENGTH=744
312	AT1G48490.1	3	-1	1	22	3175	3196	UGUUGAGAAUGUAGUCAAAGCU	AUCUUUGACAAUAUUCUCAACC	Cleavage	| Symbols: | Protein kinase superfamily protein | chr1:17922345-17928597 REVERSE LENGTH=3708
312	AT1G48490.3	3	-1	1	22	3175	3196	UGUUGAGAAUGUAGUCAAAGCU	AUCUUUGACAAUAUUCUCAACC	Cleavage	| Symbols: | Protein kinase superfamily protein | chr1:17922345-17928597 REVERSE LENGTH=3708
312	AT1G48490.2	3	-1	1	22	3175	3196	UGUUGAGAAUGUAGUCAAAGCU	AUCUUUGACAAUAUUCUCAACC	Cleavage	| Symbols: | Protein kinase superfamily protein | chr1:17922345-17928597 REVERSE LENGTH=3708
312	AT5G34930.1	3	-1	1	22	1844	1865	UGUUGAGAAUGUAGUCAAAGCU	UUGGACGACUACAUUCUCAACA	Cleavage	| Symbols: | arogenate dehydrogenase | chr5:13233391-13235522 FORWARD LENGTH=1923
313	AT1G21460.1	3	-1	1	23	314	336	UGUUGAGAAUGUAGUCAAAGCUA	GCGUUUUGGCUGUAUUCGCAACA	Cleavage	| Symbols: SWEET1, AtSWEET1 | Nodulin MtN3 family protein | chr1:7512030-7513281 REVERSE LENGTH=744
313	AT1G48490.1	3	-1	1	23	3174	3196	UGUUGAGAAUGUAGUCAAAGCUA	AAUCUUUGACAAUAUUCUCAACC	Cleavage	| Symbols: | Protein kinase superfamily protein | chr1:17922345-17928597 REVERSE LENGTH=3708
313	AT1G48490.3	3	-1	1	23	3174	3196	UGUUGAGAAUGUAGUCAAAGCUA	AAUCUUUGACAAUAUUCUCAACC	Cleavage	| Symbols: | Protein kinase superfamily protein | chr1:17922345-17928597 REVERSE LENGTH=3708
313	AT1G48490.2	3	-1	1	23	3174	3196	UGUUGAGAAUGUAGUCAAAGCUA	AAUCUUUGACAAUAUUCUCAACC	Cleavage	| Symbols: | Protein kinase superfamily protein | chr1:17922345-17928597 REVERSE LENGTH=3708
313	AT5G34930.1	3	-1	1	23	1843	1865	UGUUGAGAAUGUAGUCAAAGCUA	UUUGGACGACUACAUUCUCAACA	Cleavage	| Symbols: | arogenate dehydrogenase | chr5:13233391-13235522 FORWARD LENGTH=1923
314	AT1G60530.1	3	-1	1	21	391	411	UGUUGCAGUACGAUUAGCCUG	GAAGCUAUUUGUGCUGCAACA	Cleavage	| Symbols: DRP4A | Dynamin related protein 4A | chr1:22299797-22301167 FORWARD LENGTH=906
314	AT1G52695.1	3	-1	1	21	505	525	UGUUGCAGUACGAUUAGCCUG	ACCGCAAAUCGUGCUGCAGCA	Cleavage	| Symbols: | alpha/beta-Hydrolases superfamily protein | chr1:19621411-19623388 REVERSE LENGTH=696
315	AT3G60570.1	3	-1	1	24	494	517	UGUUGCCGUUUGCAAGUUUAGACC	CGGUUAAGUUUGCAAACGGUGAUG	Cleavage	| Symbols: ATEXPB5, EXPB5, ATHEXP BETA 1.3 | expansin B5 | chr3:22391247-22392463 FORWARD LENGTH=759
315	AT4G29900.1	3	-1	1	24	980	1003	UGUUGCCGUUUGCAAGUUUAGACC	GCUGUAAAGUUGCAGAUGGCAAUG	Cleavage	| Symbols: ACA10, CIF1, ATACA10 | autoinhibited Ca(2+)-ATPase 10 | chr4:14611225-14618775 REVERSE LENGTH=3210
315	AT1G67700.3	3	-1	1	24	485	508	UGUUGCCGUUUGCAAGUUUAGACC	GCUACAAACUUGAAAACGGAAACA	Cleavage	| Symbols: | unknown protein; FUNCTIONS IN: molecular_function unknown; INVOLVED IN: biological_process unknown; EXPRESSED IN: 22 plant structures; EXPRESSED DURING: 13 growth stages. | chr1:25374295-25375716 FORWARD LENGTH=690
315	AT1G73570.1	3	-1	1	24	1087	1110	UGUUGCCGUUUGCAAGUUUAGACC	ACAAAGAACUUGGAAAUGGCGACA	Cleavage	| Symbols: | HCP-like superfamily protein | chr1:27650992-27653942 FORWARD LENGTH=1815
315	AT4G25515.1	3	-1	1	24	746	769	UGUUGCCGUUUGCAAGUUUAGACC	AAAUAAAAUUUGCAAGUGGCAUCA	Cleavage	| Symbols: SLK3 | SEUSS-like 3 | chr4:13028219-13031463 FORWARD LENGTH=2058
315	AT1G19380.1	3	-1	1	24	35	58	UGUUGCCGUUUGCAAGUUUAGACC	UGAGAAAACCUGUAAAUGGCAACC	Cleavage	| Symbols: | Protein of unknown function (DUF1195) | chr1:6698129-6698662 FORWARD LENGTH=444
315	AT5G15030.1	3	-1	1	24	539	562	UGUUGCCGUUUGCAAGUUUAGACC	CUCCAAAACCUGGAAACGGUAACA	Cleavage	| Symbols: | Paired amphipathic helix (PAH2) superfamily protein | chr5:4866954-4869133 REVERSE LENGTH=816
315	AT5G15030.2	3	-1	1	24	647	670	UGUUGCCGUUUGCAAGUUUAGACC	CUCCAAAACCUGGAAACGGUAACA	Cleavage	| Symbols: | Paired amphipathic helix (PAH2) superfamily protein | chr5:4866954-4869043 REVERSE LENGTH=924
315	AT3G56360.1	3	-1	1	24	440	463	UGUUGCCGUUUGCAAGUUUAGACC	UGGAGAAGCUCGCAGACGGUGACA	Cleavage	| Symbols: | unknown protein; FUNCTIONS IN: molecular_function unknown; INVOLVED IN: biological_process unknown; LOCATED IN: chloroplast; EXPRESSED IN: 24 plant structures; EXPRESSED DURING: 15 growth stages; BEST Arabidopsis thaliana protein match is: unknown protein (TAIR:AT5G05250.1); Has 45 Blast hits to 45 proteins in 13 species: Archae - 0; Bacteria - 0; Metazoa - 0; Fungi - 0; Plants - 45;…
316	AT1G66170.1	3	-1	1	24	1056	1079	UGUUUCAGUGACUUGACUAUAGCC	AGUGAUAGUAGAGUCACUGAAAGA	Cleavage	| Symbols: MMD1 | RING/FYVE/PHD zinc finger superfamily protein | chr1:24638793-24641222 REVERSE LENGTH=2115
316	AT2G34680.1	3	-1	1	24	2395	2418	UGUUUCAGUGACUUGACUAUAGCC	GAGAAUAGUAAGGUCACUGUAACA	Cleavage	| Symbols: AIR9 | Outer arm dynein light chain 1 protein | chr2:14616947-14628300 REVERSE LENGTH=5127
316	AT5G11370.1	3	-1	1	24	186	209	UGUUUCAGUGACUUGACUAUAGCC	UCAAGUAGUCUGGUCAUUGAAACU	Cleavage	| Symbols: | FBD / Leucine Rich Repeat domains containing protein | chr5:3627849-3629717 FORWARD LENGTH=936
316	ATMG01130.1	3	-1	1	24	34	57	UGUUUCAGUGACUUGACUAUAGCC	CUGAUUAGAUAUGUCACUGAAACA	Cleavage	| Symbols: ORF106F | hypothetical protein | chrM:289197-289517 REVERSE LENGTH=321
317	AT2G32870.1	3	-1	1	23	600	622	UUACCAGAUCGAAGCAAUAAGCC	AGAUUAUUGCUUCGUUUUGGUGG	Cleavage	| Symbols: | TRAF-like family protein | chr2:13944968-13946776 REVERSE LENGTH=1251
318	AT1G19480.2	3	-1	1	22	1113	1134	UUACCGGAGACUGAACACAUAA	UGGUGUGUUCAGUAUCGGGUAA	Cleavage	| Symbols: | DNA glycosylase superfamily protein | chr1:6744520-6745653 FORWARD LENGTH=1134
318	AT5G17630.1	3	-1	1	22	339	360	UUACCGGAGACUGAACACAUAA	GAUUGUGUUUGGUCUUUGGUAU	Cleavage	| Symbols: | Nucleotide/sugar transporter family protein | chr5:5809475-5810728 FORWARD LENGTH=1254
318	AT5G47455.4	3	-1	1	22	193	214	UUACCGGAGACUGAACACAUAA	GGUUGUGUUCAGUCUCUGUUAC	Cleavage	| Symbols: | unknown protein; BEST Arabidopsis thaliana protein match is: unknown protein (TAIR:AT4G17310.2); Has 125 Blast hits to 125 proteins in 13 species: Archae - 0; Bacteria - 0; Metazoa - 0; Fungi - 0; Plants - 125; Viruses - 0; Other Eukaryotes - 0 (source: NCBI BLink). | chr5:19250805-19252261 FORWARD LENGTH=351
318	AT5G47455.3	3	-1	1	22	193	214	UUACCGGAGACUGAACACAUAA	GGUUGUGUUCAGUCUCUGUUAC	Cleavage	| Symbols: | unknown protein; BEST Arabidopsis thaliana protein match is: unknown protein (TAIR:AT4G17310.2); Has 138 Blast hits to 138 proteins in 13 species: Archae - 0; Bacteria - 0; Metazoa - 0; Fungi - 0; Plants - 138; Viruses - 0; Other Eukaryotes - 0 (source: NCBI BLink). | chr5:19250805-19252229 FORWARD LENGTH=321
318	AT5G47455.2	3	-1	1	22	193	214	UUACCGGAGACUGAACACAUAA	GGUUGUGUUCAGUCUCUGUUAC	Cleavage	| Symbols: | unknown protein; BEST Arabidopsis thaliana protein match is: unknown protein (TAIR:AT4G17310.2); Has 132 Blast hits to 132 proteins in 13 species: Archae - 0; Bacteria - 0; Metazoa - 0; Fungi - 0; Plants - 132; Viruses - 0; Other Eukaryotes - 0 (source: NCBI BLink). | chr5:19250805-19251954 FORWARD LENGTH=315
318	AT5G47455.5	3	-1	1	22	193	214	UUACCGGAGACUGAACACAUAA	GGUUGUGUUCAGUCUCUGUUAC	Cleavage	| Symbols: | unknown protein; BEST Arabidopsis thaliana protein match is: unknown protein (TAIR:AT4G17310.2); Has 132 Blast hits to 132 proteins in 13 species: Archae - 0; Bacteria - 0; Metazoa - 0; Fungi - 0; Plants - 132; Viruses - 0; Other Eukaryotes - 0 (source: NCBI BLink). | chr5:19250805-19251954 FORWARD LENGTH=315
318	AT5G47455.1	3	-1	1	22	193	214	UUACCGGAGACUGAACACAUAA	GGUUGUGUUCAGUCUCUGUUAC	Cleavage	| Symbols: | unknown protein; FUNCTIONS IN: molecular_function unknown; INVOLVED IN: biological_process unknown; LOCATED IN: chloroplast; EXPRESSED IN: 13 plant structures; EXPRESSED DURING: 8 growth stages; BEST Arabidopsis thaliana protein match is: unknown protein (TAIR:AT4G17310.1); Has 147 Blast hits to 147 proteins in 13 species: Archae - 0; Bacteria - 0; Metazoa - 0; Fungi - 0; Plants - 14…
318	AT5G47455.7	3	-1	1	22	193	214	UUACCGGAGACUGAACACAUAA	GGUUGUGUUCAGUCUCUGUUAC	Cleavage	| Symbols: | unknown protein; FUNCTIONS IN: molecular_function unknown; INVOLVED IN: biological_process unknown; LOCATED IN: chloroplast; EXPRESSED IN: 13 plant structures; EXPRESSED DURING: 8 growth stages; BEST Arabidopsis thaliana protein match is: unknown protein (TAIR:AT4G17310.1); Has 147 Blast hits to 147 proteins in 13 species: Archae - 0; Bacteria - 0; Metazoa - 0; Fungi - 0; Plants - 14…
318	AT5G47455.6	3	-1	1	22	193	214	UUACCGGAGACUGAACACAUAA	GGUUGUGUUCAGUCUCUGUUAC	Cleavage	| Symbols: | unknown protein; FUNCTIONS IN: molecular_function unknown; INVOLVED IN: biological_process unknown; LOCATED IN: chloroplast; EXPRESSED IN: 13 plant structures; EXPRESSED DURING: 8 growth stages; BEST Arabidopsis thaliana protein match is: unknown protein (TAIR:AT4G17310.1); Has 35333 Blast hits to 34131 proteins in 2444 species: Archae - 798; Bacteria - 22429; Metazoa - 974; Fungi - …
320	ATMG00220.1	3	-1	1	24	849	872	UUACUGUGAAGAAUGGCUUGGCUC	GAUCCAUGCCAUUCUUCGUAGUAU	Cleavage	| Symbols: COB | apocytochrome b | chrM:60235-61416 FORWARD LENGTH=1182
320	AT2G07727.1	3	-1	1	24	849	872	UUACUGUGAAGAAUGGCUUGGCUC	GAUCCAUGCCAUUCUUCGUAGUAU	Cleavage	| Symbols: | Di-haem cytochrome, transmembrane;Cytochrome b/b6, C-terminal | chr2:3450863-3452044 FORWARD LENGTH=1182
320	AT3G23940.2	3	-1	1	24	204	227	UUACUGUGAAGAAUGGCUUGGCUC	GUCUCAAGCAAUUCUUCACGGUGU	Cleavage	| Symbols: | dehydratase family | chr3:8648780-8652323 FORWARD LENGTH=1821
320	AT3G23940.1	3	-1	1	24	204	227	UUACUGUGAAGAAUGGCUUGGCUC	GUCUCAAGCAAUUCUUCACGGUGU	Cleavage	| Symbols: | dehydratase family | chr3:8648780-8652323 FORWARD LENGTH=1827
321	AT2G37025.2	3	-1	1	23	457	479	UUAGAAGAAUGAGAUUCUGAUCU	AGUUCAGAAUCUUAUUCUCCUGG	Cleavage	| Symbols: TRFL8 | TRF-like 8 | chr2:15550042-15551957 FORWARD LENGTH=1233
321	AT2G37025.1	3	-1	1	23	457	479	UUAGAAGAAUGAGAUUCUGAUCU	AGUUCAGAAUCUUAUUCUCCUGG	Cleavage	| Symbols: TRFL8 | TRF-like 8 | chr2:15550042-15551957 FORWARD LENGTH=1233
321	AT5G44040.1	3	-1	1	23	469	491	UUAGAAGAAUGAGAUUCUGAUCU	UCGUCAGGGUCUUAUCCUUCUAA	Cleavage	| Symbols: | unknown protein; BEST Arabidopsis thaliana protein match is: unknown protein (TAIR:AT1G04030.1); Has 1807 Blast hits to 1807 proteins in 277 species: Archae - 0; Bacteria - 0; Metazoa - 736; Fungi - 347; Plants - 385; Viruses - 0; Other Eukaryotes - 339 (source: NCBI BLink). | chr5:17719896-17721348 REVERSE LENGTH=1251
321	AT1G01440.1	3	-1	1	23	184	206	UUAGAAGAAUGAGAUUCUGAUCU	GAUUCAGAUUCUUCUUCUUCUAA	Translation	| Symbols: | Protein of unknown function (DUF3133) | chr1:159935-162219 REVERSE LENGTH=1995
321	AT2G28290.2	3	-1	1	23	1330	1352	UUAGAAGAAUGAGAUUCUGAUCU	CUCGACGAAUUUCAUUCUUCUGA	Cleavage	| Symbols: SYD, CHR3 | P-loop containing nucleoside triphosphate hydrolases superfamily protein | chr2:12056771-12072950 FORWARD LENGTH=10590
321	AT2G28290.3	3	-1	1	23	1330	1352	UUAGAAGAAUGAGAUUCUGAUCU	CUCGACGAAUUUCAUUCUUCUGA	Cleavage	| Symbols: SYD, CHR3 | P-loop containing nucleoside triphosphate hydrolases superfamily protein | chr2:12056771-12072950 FORWARD LENGTH=10632
321	AT2G28290.1	3	-1	1	23	1330	1352	UUAGAAGAAUGAGAUUCUGAUCU	CUCGACGAAUUUCAUUCUUCUGA	Cleavage	| Symbols: SYD, CHR3 | P-loop containing nucleoside triphosphate hydrolases superfamily protein | chr2:12056771-12072950 FORWARD LENGTH=10725
321	ATMG00810.1	3	-1	1	23	604	626	UUAGAAGAAUGAGAUUCUGAUCU	CCUACAGUGUCUCGUUCUUCUAC	Cleavage	| Symbols: ORF240B | DNA/RNA polymerases superfamily protein | chrM:227709-228431 REVERSE LENGTH=723
321	AT1G73820.1	3	-1	1	23	560	582	UUAGAAGAAUGAGAUUCUGAUCU	UCUACAGCAUCUCAUUCUACUGA	Cleavage	| Symbols: | Ssu72-like family protein | chr1:27755740-27757158 REVERSE LENGTH=582
321	AT5G46470.1	3	-1	1	23	1665	1687	UUAGAAGAAUGAGAUUCUGAUCU	AAUGCACAAUCUCCUUUUUCUAA	Translation	| Symbols: RPS6 | disease resistance protein (TIR-NBS-LRR class) family | chr5:18842701-18846809 FORWARD LENGTH=3384
322	AT1G60320.1	3	-1	1	23	451	473	UUAGAGAAGAACGCCAACGGAUG	GAAGCUUUGGAGUUUUUCUCUAA	Cleavage	| Symbols: | Toll-Interleukin-Resistance (TIR) domain family protein | chr1:22235091-22235606 FORWARD LENGTH=516
322	AT2G46250.1	3	-1	1	23	1374	1396	UUAGAGAAGAACGCCAACGGAUG	UCGACGUUUACGUUCUUCUUUGA	Cleavage	| Symbols: | myosin heavy chain-related | chr2:18991386-18993201 FORWARD LENGTH=1407
[truncated: 677 more rows]
